# Supplementary material for: Nematode microRNAs can Individually Regulate Interferon Regulatory Factor 4 and mTOR in Differentiating T Helper 2 Lymphocytes and Modulate Cytokine Production in Macrophages
Source: Front Mol Biosci. 2022 Jun 28;9:909312. doi: 10.3389/fmolb.2022.909312 (PMC9274173; doi:10.3389/fmolb.2022.909312)
Supplement: Supplementary file 1 [file Table2.XLSX]

## Sheet: Tabelle1
Additional file 2. Targeted mouse genes by nematode abundant miRNAs							Genes written in bold indicate their presence in one or more of the 15 KEGG pathways relevant to T cells and macrophages (listed in manuscript's methods).
Gene ID	H. polygyrus bakeri	Gene ID	T. muris	Gene ID	A. suum
March2	40	March2	44	March2	41
March5	19	March5	14	March5	13
March6	16	March6	21	March6	14
March8	12	March8	15	March8	16
1600014C10Rik	19	1600014C10Rik	25	1600014C10Rik	22
1700037H04Rik	3	1700037H04Rik	1	1700037H04Rik	2
2010111I01Rik	27	2010111I01Rik	30	2010111I01Rik	42
2900026A02Rik	20	2900026A02Rik	17	2900026A02Rik	14
3110057O12Rik	21	3110057O12Rik	29	3110057O12Rik	17
4632404H12Rik	3	4632404H12Rik	4	4632404H12Rik	8
4921511H03Rik	12	4921511H03Rik	15	4921511H03Rik	7
4930523C07Rik	20	4930523C07Rik	31	4930523C07Rik	19
4930544G11Rik	2	4930544G11Rik	4	4930544G11Rik	3
4930578C19Rik	19	4930578C19Rik	19	4930578C19Rik	15
6430571L13Rik	22	6430571L13Rik	17	6430571L13Rik	27
9930111J21Rik1	18	9930111J21Rik1	19	9930111J21Rik1	16
9930111J21Rik2	20	9930111J21Rik2	26	9930111J21Rik2	20
A2m	3	A2m	0	A2m	2
A430033K04Rik	8	A430033K04Rik	20	A430033K04Rik	14
Aaed1	4	Aaed1	5	Aaed1	12
Abca8a	6	Abca8a	11	Abca8a	0
Abhd14b	6	Abhd14b	4	Abhd14b	5
Abhd6	21	Abhd6	23	Abhd6	22
Acat2	4	Acat2	5	Acat2	1
Acbd4	12	Acbd4	20	Acbd4	16
Acot2	4	Acot2	4	Acot2	5
Acp6	2	Acp6	7	Acp6	8
Actb	1	Actb	1	Actb	2
Actg1	4	Actg1	2	Actg1	5
Actn1	11	Actn1	6	Actn1	15
Actn4	3	Actn4	2	Actn4	4
Actr8	8	Actr8	10	Actr8	16
Acvrl1	12	Acvrl1	7	Acvrl1	12
Adap1	8	Adap1	6	Adap1	6
Adar	8	Adar	6	Adar	7
Adcy1	30	Adcy1	29	Adcy1	39
Adcy2	7	Adcy2	5	Adcy2	0
Adcy3	2	Adcy3	2	Adcy3	2
Adcy4	4	Adcy4	2	Adcy4	4
Adcy5	7	Adcy5	10	Adcy5	10
Adcy6	19	Adcy6	27	Adcy6	20
Adcy7	12	Adcy7	16	Adcy7	13
Adcy8	6	Adcy8	6	Adcy8	9
Adcy9	24	Adcy9	27	Adcy9	38
Adh1	5	Adh1	4	Adh1	4
Afg3l2	9	Afg3l2	12	Afg3l2	15
Aftph	6	Aftph	2	Aftph	7
Agbl5	21	Agbl5	21	Agbl5	24
Agpat9	2	Agpat9	4	Agpat9	3
Agtr1a	3	Agtr1a	2	Agtr1a	4
Ahr	14	Ahr	23	Ahr	10
AI661453	18	AI661453	26	AI661453	26
Aicda	4	Aicda	8	Aicda	6
Aida	10	Aida	7	Aida	8
Aim2	9	Aim2	4	Aim2	5
Aimp1	2	Aimp1	1	Aimp1	0
Akap1	4	Akap1	5	Akap1	7
Akr1c14	11	Akr1c14	8	Akr1c14	9
Akt1	0	Akt1	4	Akt1	4
Akt2	18	Akt2	16	Akt2	28
Akt3	13	Akt3	26	Akt3	16
Aktip	6	Aktip	14	Aktip	8
Aldh2	9	Aldh2	12	Aldh2	8
Aldh5a1	12	Aldh5a1	15	Aldh5a1	20
Aldoc	6	Aldoc	10	Aldoc	8
Alox5	3	Alox5	5	Alox5	7
Alox5ap	15	Alox5ap	23	Alox5ap	23
Amacr	3	Amacr	9	Amacr	7
Amica1	2	Amica1	5	Amica1	5
Amigo2	4	Amigo2	3	Amigo2	7
Amotl2	5	Amotl2	6	Amotl2	4
Amph	22	Amph	23	Amph	16
Amz2	11	Amz2	18	Amz2	14
Anapc5	4	Anapc5	4	Anapc5	3
Ank	12	Ank	15	Ank	12
Ankrd13b	14	Ankrd13b	10	Ankrd13b	12
Ankrd37	0	Ankrd37	2	Ankrd37	1
Anpep	4	Anpep	5	Anpep	8
Antxr1	21	Antxr1	17	Antxr1	23
Antxr2	23	Antxr2	22	Antxr2	19
Anxa6	5	Anxa6	2	Anxa6	9
Ap3b1	1	Ap3b1	2	Ap3b1	3
Ap3s1	4	Ap3s1	4	Ap3s1	3
Apba3	0	Apba3	1	Apba3	1
Apbb1ip	1	Apbb1ip	1	Apbb1ip	2
Apol7e	4	Apol7e	7	Apol7e	3
Appl2	1	Appl2	4	Appl2	0
Araf	5	Araf	8	Araf	5
Arf6	7	Arf6	10	Arf6	7
Arg1	9	Arg1	5	Arg1	8
Arhgap35	6	Arhgap35	5	Arhgap35	13
Arhgap5	20	Arhgap5	31	Arhgap5	20
Arhgef1	2	Arhgef1	1	Arhgef1	3
Arhgef10	2	Arhgef10	7	Arhgef10	5
Arhgef12	39	Arhgef12	53	Arhgef12	52
Arl5c	13	Arl5c	10	Arl5c	15
Arpc1a	2	Arpc1a	1	Arpc1a	2
Arpc1b	3	Arpc1b	13	Arpc1b	7
Arpc2	1	Arpc2	3	Arpc2	1
Arpc3	16	Arpc3	14	Arpc3	21
Arpc4	11	Arpc4	8	Arpc4	7
Arpc5	8	Arpc5	13	Arpc5	6
Arpc5l	3	Arpc5l	7	Arpc5l	2
Arrb1	28	Arrb1	31	Arrb1	33
Arrb2	0	Arrb2	0	Arrb2	2
Arsk	2	Arsk	14	Arsk	4
Asap1	15	Asap1	16	Asap1	10
Asap2	11	Asap2	8	Asap2	12
Asap3	9	Asap3	17	Asap3	13
Asb13	15	Asb13	17	Asb13	16
Asb2	16	Asb2	18	Asb2	17
Atad1	23	Atad1	16	Atad1	25
Atg12	10	Atg12	18	Atg12	16
Atg13	20	Atg13	25	Atg13	25
Atg16l1	2	Atg16l1	8	Atg16l1	9
Atg5	3	Atg5	7	Atg5	2
Atg9a	6	Atg9a	13	Atg9a	7
Atm	19	Atm	13	Atm	14
Atoh1	1	Atoh1	8	Atoh1	2
Atp10a	20	Atp10a	37	Atp10a	22
Atp11a	41	Atp11a	42	Atp11a	55
Atr	3	Atr	11	Atr	3
Atxn7l2	0	Atxn7l2	0	Atxn7l2	3
Auh	25	Auh	24	Auh	29
Axin2	1	Axin2	3	Axin2	3
Axl	3	Axl	8	Axl	12
B2m	10	B2m	12	B2m	14
B4galt5	3	B4galt5	9	B4galt5	7
B9d2	1	B9d2	1
Bahcc1	8	Bahcc1	9	Bahcc1	11
Bax	2	Bax	2	Bax	2
Bbx	36	Bbx	41	Bbx	47
BC094916	12	BC094916	20	BC094916	23
Bcar1	2	Bcar1	0	Bcar1	1
Bcar3	0	Bcar3	1	Bcar3	1
Bcat2	20	Bcat2	22	Bcat2	19
Bcl10	5	Bcl10	6	Bcl10	8
Bcl2	17	Bcl2	37	Bcl2	27
Bcl2a1b	1	Bcl2a1b	1	Bcl2a1b	1
Bcl2a1d	1	Bcl2a1d	1	Bcl2a1d	1
Bcl2l1	12	Bcl2l1	15	Bcl2l1	16
Bcl3	2	Bcl3	14	Bcl3	1
Bcorl1	16	Bcorl1	26	Bcorl1	30
Bdkrb1	0	Bdkrb1	0	Bdkrb1	3
Bdkrb2	12	Bdkrb2	17	Bdkrb2	18
Bhlhe41	36	Bhlhe41	44	Bhlhe41	30
Bid	15	Bid	11	Bid	12
Bin1	6	Bin1	8	Bin1	12
Birc2	2	Birc2	2	Birc2	1
Birc3	19	Birc3	25	Birc3	19
Blnk	6	Blnk	4	Blnk	2
Bnip3	3	Bnip3	15	Bnip3	13
Bnip3l	24	Bnip3l	24	Bnip3l	18
Braf	30	Braf	35	Braf	25
Brcc3	17	Brcc3	25	Brcc3	19
Bsg	1	Bsg	0	Bsg	3
Btk	4	Btk	3	Btk	2
Btla	43	Btla	44	Btla	29
Btrc	22	Btrc	44	Btrc	26
C130026I21Rik	18	C130026I21Rik	8	C130026I21Rik	24
C1qa	1	C1qa	1	C1qa	0
C1qb	9	C1qb	17	C1qb	14
C1qc	8	C1qc	7	C1qc	11
C1ra	3	C1ra	1	C1ra	1
C1rb	0	C1rb	0	C1rb	1
C1s1	4	C1s1	5	C1s1	7
C1s2	4	C1s2	5	C1s2	6
C2	0	C2	0	C2	3
C3ar1	7	C3ar1	19	C3ar1	8
C4b	23	C4b	18	C4b	30
C4bp	2	C4bp	5	C4bp	1
C5ar1	4	C5ar1	2	C5ar1	4
C6	2	C6	2	C6	4
C7	6	C7	6	C7	8
C8a	11	C8a	5	C8a	6
C8b	24	C8b	16	C8b	23
C9	9	C9	18	C9	13
Calcoco1	24	Calcoco1	18	Calcoco1	15
Calm1	10	Calm1	13	Calm1	15
Calm2	9	Calm2	5	Calm2	7
Calm3	20	Calm3	15	Calm3	19
Calm4	6	Calm4	3	Calm4	3
Calm5	6	Calm5	3	Calm5	3
Calml3	4	Calml3	5	Calml3	6
Calml4	22	Calml4	13	Calml4	16
Calr	2	Calr	1	Calr	5
Canx	9	Canx	9	Canx	7
Card11	17	Card11	17	Card11	18
Card6	12	Card6	15	Card6	9
Casp1	0	Casp1	3	Casp1	0
Casp12	18	Casp12	21	Casp12	21
Casp3	4	Casp3	10	Casp3	7
Casp4	0	Casp4	2	Casp4	0
Casp6	1	Casp6	2	Casp6	3
Casp8	3	Casp8	2	Casp8	2
Cblb	14	Cblb	10	Cblb	12
Ccdc101	1	Ccdc101	4	Ccdc101	1
Ccdc141	52	Ccdc141	37	Ccdc141	38
Ccdc47	11	Ccdc47	12	Ccdc47	11
Ccdc91	3	Ccdc91	5	Ccdc91	2
Ccl1	0	Ccl1	0	Ccl1	2
Ccl11	1	Ccl11	3	Ccl11	3
Ccl17	0	Ccl17	0	Ccl17	1
Ccl19	0	Ccl19	1	Ccl19	2
Ccl2	0	Ccl2	0	Ccl2	1
Ccl20	5	Ccl20	6	Ccl20	5
Ccl21a	0	Ccl21a	2	Ccl21a	2
Ccl21b	0	Ccl21b	3	Ccl21b	2
Ccl22	6	Ccl22	10	Ccl22	12
Ccl24	3	Ccl24	3	Ccl24	6
Ccl25	45	Ccl25	46	Ccl25	42
Ccl27a	2	Ccl27a	2	Ccl27a	1
Ccl27b	0	Ccl27b	1	Ccl27b	0
Ccl28	11	Ccl28	18	Ccl28	15
Ccl3	1	Ccl3	2	Ccl3	2
Ccl4	1	Ccl4	2	Ccl4	1
Ccl5	3	Ccl5	1	Ccl5	0
Ccl6	10	Ccl6	16	Ccl6	17
Ccl7	1	Ccl7	0	Ccl7	1
Ccl8	0	Ccl8	1	Ccl8	1
Ccl9	14	Ccl9	13	Ccl9	13
Ccnjl	5	Ccnjl	2	Ccnjl	6
Ccr1	16	Ccr1	15	Ccr1	18
Ccr10	0	Ccr10	2	Ccr10	4
Ccr1l1	1	Ccr1l1	1	Ccr1l1	3
Ccr2	15	Ccr2	14	Ccr2	12
Ccr3	9	Ccr3	11	Ccr3	7
Ccr4	18	Ccr4	9	Ccr4	18
Ccr5	13	Ccr5	18	Ccr5	15
Ccr6	18	Ccr6	26	Ccr6	26
Ccr7	0	Ccr7	2	Ccr7	7
Ccr8	5	Ccr8	10	Ccr8	12
Ccr9	17	Ccr9	20	Ccr9	20
Ccrl2	10	Ccrl2	9	Ccrl2	8
Cd14	2	Cd14	1	Cd14	1
Cd160	12	Cd160	10	Cd160	10
Cd19	7	Cd19	4	Cd19	2
Cd1d1	39	Cd1d1	30	Cd1d1	12
Cd1d2	10	Cd1d2	13	Cd1d2	11
Cd200	8	Cd200	10	Cd200	14
Cd200r1	10	Cd200r1	16	Cd200r1	13
Cd209a	2	Cd209a	5	Cd209a	1
Cd209b	12	Cd209b	10	Cd209b	5
Cd209c	17	Cd209c	11	Cd209c	13
Cd209d	0	Cd209d	2	Cd209d	0
Cd209e	3	Cd209e	5	Cd209e	10
Cd209f	8	Cd209f	7	Cd209f	7
Cd209g	0	Cd209g	0	Cd209g	1
Cd22	3	Cd22	8	Cd22	5
Cd226	12	Cd226	25	Cd226	17
Cd244	18	Cd244	16	Cd244	11
Cd247	31	Cd247	20	Cd247	28
Cd27	0	Cd27	0	Cd27	2
Cd274	26	Cd274	15	Cd274	24
Cd28	22	Cd28	25	Cd28	24
Cd300a	13	Cd300a	10	Cd300a	20
Cd300e	10	Cd300e	10	Cd300e	7
Cd300lb	24	Cd300lb	14	Cd300lb	14
Cd300lf	2	Cd300lf	1	Cd300lf	4
Cd33	50	Cd33	55	Cd33	43
Cd34	43	Cd34	63	Cd34	44
Cd36	33	Cd36	26	Cd36	34
Cd37	1	Cd37	4	Cd37	0
Cd38	20	Cd38	20	Cd38	18
Cd3d	12	Cd3d	17	Cd3d	14
Cd3e	4	Cd3e	1	Cd3e	4
Cd3g	0	Cd3g	0	Cd3g	3
Cd4	7	Cd4	3	Cd4	10
Cd40	11	Cd40	9	Cd40	14
Cd40lg	3	Cd40lg	3	Cd40lg	1
Cd44	10	Cd44	13	Cd44	14
Cd46	44	Cd46	55	Cd46	40
Cd48	1	Cd48	1	Cd48	0
Cd5	1	Cd5	1	Cd5	2
Cd55	2	Cd55	3	Cd55	5
Cd59a	12	Cd59a	21	Cd59a	16
Cd59b	8	Cd59b	8	Cd59b	6
Cd7	1	Cd7	3	Cd7	1
Cd72	7	Cd72	12	Cd72	10
Cd74	4	Cd74	4	Cd74	4
Cd79a	4	Cd79a	6	Cd79a	8
Cd79b	6	Cd79b	4	Cd79b	2
Cd80	8	Cd80	3	Cd80	5
Cd81	3	Cd81	2	Cd81	1
Cd86	9	Cd86	6	Cd86	14
Cd8a	20	Cd8a	20	Cd8a	24
Cd8b1	19	Cd8b1	31	Cd8b1	19
Cd9	0	Cd9	2	Cd9	0
Cdc40	5	Cdc40	8	Cdc40	4
Cdc42	15	Cdc42	18	Cdc42	10
Cdh5	4	Cdh5	3	Cdh5	2
Cdk4	0	Cdk4	2	Cdk4	4
Cds2	22	Cds2	34	Cds2	39
Cebpb	24	Cebpb	16	Cebpb	34
Cep170	36	Cep170	41	Cep170	42
Cep57l1	13	Cep57l1	10	Cep57l1	12
Ces1d	21	Ces1d	24	Ces1d	21
Ces1f	18	Ces1f	12	Ces1f	19
Ces1g	9	Ces1g	24	Ces1g	13
Cfb	1	Cfb	2	Cfb	1
Cfd	1	Cfd	0	Cfd	1
Cfh	10	Cfh	18	Cfh	13
Cfi	5	Cfi	2	Cfi	1
Cfl1	3	Cfl1	5	Cfl1	7
Cfl2	2	Cfl2	11	Cfl2	5
Cgrrf1	2	Cgrrf1	4	Cgrrf1	6
Chil3	3	Chil3	5	Chil3	3
Chil4	1	Chil4	0	Chil4	2
Chmp7	11	Chmp7	15	Chmp7	16
Chrna2	10	Chrna2	5	Chrna2	14
Chuk	42	Chuk	30	Chuk	34
Ciao1	20	Ciao1	15	Ciao1	15
Ciita	15	Ciita	19	Ciita	18
Cisd3	0	Cisd3	3	Cisd3	4
Cldn1	16	Cldn1	20	Cldn1	13
Cldn10	10	Cldn10	7	Cldn10	13
Cldn11	13	Cldn11	10	Cldn11	16
Cldn12	10	Cldn12	9	Cldn12	10
Cldn13	1	Cldn13	1	Cldn13	0
Cldn14	1	Cldn14	2	Cldn14	1
Cldn15	3	Cldn15	1	Cldn15	5
Cldn16	21	Cldn16	23	Cldn16	18
Cldn17	4	Cldn17	2	Cldn17	0
Cldn18	22	Cldn18	28	Cldn18	28
Cldn19	21	Cldn19	19	Cldn19	27
Cldn2	12	Cldn2	11	Cldn2	13
Cldn20	2	Cldn20	4	Cldn20	0
Cldn22	15	Cldn22	20	Cldn22	11
Cldn23	0	Cldn23	5	Cldn23	4
Cldn3	1	Cldn3	2	Cldn3	1
Cldn4	7	Cldn4	6	Cldn4	6
Cldn5	4	Cldn5	6	Cldn5	1
Cldn6	2	Cldn6	1	Cldn6	2
Cldn7	0	Cldn7	0	Cldn7	1
Cldn8	3	Cldn8	4	Cldn8	4
Cldn9	3	Cldn9	2	Cldn9	3
Clec1b	15	Clec1b	9	Clec1b	11
Clec4b1	0	Clec4b1	1	Clec4b1	0
Clec4b2	2	Clec4b2	2	Clec4b2	0
Clec4d	14	Clec4d	14	Clec4d	16
Clec4e	12	Clec4e	10	Clec4e	2
Clec4n	1	Clec4n	1	Clec4n	2
Clec7a	8	Clec7a	18	Clec7a	10
Clic4	11	Clic4	20	Clic4	16
Clpp	0	Clpp	1	Clpp	1
Clstn3	0	Clstn3	4	Clstn3	0
Cltb	6	Cltb	13	Cltb	7
Clu	0	Clu	1	Clu	1
Clybl	0	Clybl	1	Clybl	0
Cml2	7	Cml2	8	Cml2	12
Cmpk2	17	Cmpk2	14	Cmpk2	13
Cnbd2	54	Cnbd2	31	Cnbd2	70
Col1a1	9	Col1a1	7	Col1a1	11
Col1a2	3	Col1a2	9	Col1a2	5
Col3a1	8	Col3a1	6	Col3a1	5
Coq4	2	Coq4	2	Coq4	5
Cpb2	0	Cpb2	1	Cpb2	1
Cpm	16	Cpm	23	Cpm	22
Cpsf1	1	Cpsf1	0	Cpsf1	1
Cr2	7	Cr2	5	Cr2	15
Crabp2	0	Crabp2	0	Crabp2	4
Cradd	2	Cradd	9	Cradd	7
Creb1	15	Creb1	30	Creb1	20
Creg1	8	Creg1	8	Creg1	4
Crem	113	Crem	113	Crem	119
Crk	54	Crk	35	Crk	38
Crkl	14	Crkl	17	Crkl	15
Crlf2	22	Crlf2	14	Crlf2	34
Crtam	3	Crtam	2	Crtam	9
Csf1	12	Csf1	21	Csf1	15
Csf1r	3	Csf1r	6	Csf1r	5
Csf2ra	3	Csf2ra	4	Csf2ra	1
Csf3	1	Csf3	1	Csf3	2
Csf3r	4	Csf3r	4	Csf3r	9
Cst11	0	Cst11	1	Cst11	0
Cst7	4	Cst7	2	Cst7	2
Cstf1	8	Cstf1	7	Cstf1	10
Ctdsp1	22	Ctdsp1	27	Ctdsp1	14
Cth	3	Cth	2	Cth	2
Ctla4	2	Ctla4	10	Ctla4	8
Ctnna1	0	Ctnna1	2	Ctnna1	3
Ctnna2	16	Ctnna2	14	Ctnna2	12
Ctnna3	24	Ctnna3	40	Ctnna3	44
Ctnnb1	1	Ctnnb1	2	Ctnnb1	1
Ctnnd1	71	Ctnnd1	79	Ctnnd1	65
Ctsb	23	Ctsb	16	Ctsb	21
Ctsd	4	Ctsd	4	Ctsd	6
Ctsk	1	Ctsk	1	Ctsk	1
Ctss	0	Ctss	2	Ctss	1
Cx3cl1	14	Cx3cl1	11	Cx3cl1	15
Cx3cr1	29	Cx3cr1	16	Cx3cr1	18
Cxcl1	1	Cxcl1	1	Cxcl1	1
Cxcl10	11	Cxcl10	7	Cxcl10	8
Cxcl11	18	Cxcl11	16	Cxcl11	15
Cxcl12	22	Cxcl12	32	Cxcl12	31
Cxcl13	5	Cxcl13	3	Cxcl13	2
Cxcl14	4	Cxcl14	7	Cxcl14	9
Cxcl15	20	Cxcl15	27	Cxcl15	21
Cxcl16	1	Cxcl16	1	Cxcl16	5
Cxcl2	0	Cxcl2	1	Cxcl2	2
Cxcl3	5	Cxcl3	4	Cxcl3	7
Cxcl5	3	Cxcl5	3	Cxcl5	2
Cxcl9	17	Cxcl9	13	Cxcl9	15
Cxcr2	12	Cxcr2	20	Cxcr2	13
Cxcr3	1	Cxcr3	2	Cxcr3	0
Cxcr4	2	Cxcr4	3	Cxcr4	1
Cxcr5	0	Cxcr5	6	Cxcr5	9
Cxcr6	9	Cxcr6	4	Cxcr6	7
Cyb5a	4	Cyb5a	6	Cyb5a	0
Cyba	7	Cyba	4	Cyba	5
Cybb	16	Cybb	13	Cybb	15
Cyhr1	11	Cyhr1	16	Cyhr1	17
Cyld	11	Cyld	20	Cyld	20
Cyp11a1	2	Cyp1a1	7	Cyp11a1	2
Cyp1a1	3	Cyp27a1	3	Cyp1a1	7
Cyp2b10	48	Cyp2b10	48	Cyp2b10	55
Cyp2c39	10	Cyp2c39	9	Cyp2c39	6
Cyp51	9	Cyp51	13	Cyp51	7
Cyth3	6	Cyth3	13	Cyth3	8
Cytl1	2	Cytl1	2	Cytl1	3
D17Wsu104e	4	D17Wsu104e	6	D17Wsu104e	3
D1Ertd622e	169	D1Ertd622e	191	D1Ertd622e	162
Dap	8	Dap	5	Dap	3
Dapp1	7	Dapp1	7	Dapp1	6
Dbp	3	Dbp	3	Dbp	0
Dbt	6	Dbt	13	Dbt	10
Dcps	11	Dcps	30	Dcps	35
Ddit3	0	Ddit3	0	Ddit3	1
Ddt	0	Ddt	0	Ddt	2
Ddx58	4	Ddx58	7	Ddx58	8
Ddx60	4	Ddx60	4	Ddx60	6
Dedd2	16	Dedd2	22	Dedd2	19
Dennd5a	2	Dennd5a	9	Dennd5a	2
Dhdh	15	Dhdh	14	Dhdh	28
Dhrs1	3	Dhrs1	4	Dhrs1	12
Dhrs11	1	Dhrs11	4	Dhrs11	4
Dhrs7	1	Dhrs7	2	Dhrs7	1
Dhx33	16	Dhx33	14	Dhx33	18
Dlg1	10	Dlg1	16	Dlg1	12
Dll1	5	Dll1	3	Dll1	4
Dll3	2	Dll3	2	Dll3	3
Dll4	21	Dll4	22	Dll4	22
Dnaja3	16	Dnaja3	31	Dnaja3	26
Dnajc30	22	Dnajc30	28	Dnajc30	27
Dnm1l	21	Dnm1l	16	Dnm1l	16
Dnm2	3	Dnm2	2	Dnm2	5
Dntt	0	Dntt	3	Dntt	0
Dock2	8	Dock2	4	Dock2	6
Dock9	26	Dock9	25	Dock9	24
Dolk	0	Dolk	1	Dolk	0
Dopey2	1	Dopey2	0	Dopey2	1
Dpm1	7	Dpm1	13	Dpm1	11
Dpp4	6	Dpp4	14	Dpp4	9
Dppa4	4	Dppa4	3	Dppa4	0
Dsg2	16	Dsg2	27	Dsg2	24
Dtx3l	0	Dtx3l	2	Dtx3l	0
Dusp4	11	Dusp4	23	Dusp4	14
Dvl2	11	Dvl2	10	Dvl2	10
Dyrk1b	49	Dyrk1b	53	Dyrk1b	60
E2f6	6	E2f6	8	E2f6	11
E330009J07Rik	28	E330009J07Rik	30	E330009J07Rik	38
Ebi3	1	Ebi3	1	Ebi3	2
Echdc2	6	Echdc2	3	Echdc2	0
Ecm1	5	Ecm1	4	Ecm1	0
Ecsit	0	Ecsit	1	Ecsit	1
Eea1	10	Eea1	24	Eea1	18
Eef2k	18	Eef2k	21	Eef2k	25
Efhb	18	Efhb	25	Efhb	26
Egr2	3	Egr2	4	Egr2	4
Egr3	8	Egr3	18	Egr3	10
Eid1	8	Eid1	7	Eid1	11
Eif2ak2	7	Eif2ak2	14	Eif2ak2	11
Elavl1	18	Elavl1	26	Elavl1	22
Elmo1	13	Elmo1	14	Elmo1	15
Elmod3	5	Elmod3	4	Elmod3	5
Eno1	13	Eno1	11	Eno1	17
Eno3	1	Eno3	7	Eno3	6
Entpd4	20	Entpd4	14	Entpd4	18
Eomes	5	Eomes	6	Eomes	5
Epas1	16	Epas1	15	Epas1	10
Epo	10	Epo	5	Epo	13
Epor	0	Epor	2	Epor	0
Epsti1	10	Epsti1	6	Epsti1	9
Eral1	5	Eral1	4	Eral1	1
Ero1l	21	Ero1l	23	Ero1l	24
Esam	0	Esam	0	Esam	4
Espn	4	Espn	6	Espn	2
Etfb	1	Etfb	1	Etfb	1
Ets1	24	Ets1	26	Ets1	22
Exd2	16	Exd2	14	Exd2	16
Exoc2	0	Exoc2	4	Exoc2	6
Ezr	6	Ezr	6	Ezr	9
F10	32	F10	32	F10	54
F11	7	F11	15	F11	10
F11r	9	F11r	7	F11r	14
F13a1	23	F13a1	24	F13a1	16
F13b	5	F13b	10	F13b	7
F2	20	F2	13	F2	13
F2r	18	F2r	18	F2r	15
F2rl2	0	F2rl2	5	F2rl2	2
F2rl3	22	F2rl3	37	F2rl3	39
F3	0	F3	1	F3	1
F5	5	F5	7	F5	6
F7	2	F7	2	F7	2
F8	6	F8	11	F8	8
F9	5	F9	6	F9	4
Faah	12	Faah	16	Faah	9
Fadd	18	Fadd	20	Fadd	19
Fam117b	8	Fam117b	20	Fam117b	11
Fam126b	27	Fam126b	34	Fam126b	26
Fam149b	18	Fam149b	27	Fam149b	11
Fam155a	12	Fam155a	6	Fam155a	4
Fam162a	1	Fam162a	4	Fam162a	7
Fam168a	19	Fam168a	29	Fam168a	23
Fam208b	0	Fam208b	1	Fam208b	0
Fas	1	Fas	5	Fas	1
Fasl	0	Fasl	3	Fasl	7
Fastkd5	11	Fastkd5	9	Fastkd5	8
Fbxo3	14	Fbxo3	44	Fbxo3	24
Fbxo8	42	Fbxo8	30	Fbxo8	31
Fbxo9	4	Fbxo9	2	Fbxo9	4
Fcer2a	6	Fcer2a	5	Fcer2a	6
Fcgr1	9	Fcgr1	9	Fcgr1	15
Fcgr2b	12	Fcgr2b	8	Fcgr2b	17
Fcgr4	2	Fcgr4	2	Fcgr4	2
Fchsd2	17	Fchsd2	18	Fchsd2	16
Fermt3	3	Fermt3	2	Fermt3	3
Fga	16	Fga	21	Fga	14
Fgb	29	Fgb	29	Fgb	31
Fgf1	36	Fgf1	21	Fgf1	26
Fgf13	17	Fgf13	10	Fgf13	17
Fgg	9	Fgg	4	Fgg	11
Fgr	5	Fgr	8	Fgr	7
Fibin	20	Fibin	8	Fibin	17
Fkbp4	19	Fkbp4	24	Fkbp4	24
Flt3l	11	Flt3l	22	Flt3l	24
Flywch1	13	Flywch1	14	Flywch1	22
Fmo1	8	Fmo1	10	Fmo1	14
Fn3k	19	Fn3k	34	Fn3k	31
Fndc3a	8	Fndc3a	10	Fndc3a	14
Fos	4	Fos	3	Fos	4
Fosb	14	Fosb	13	Fosb	8
Fosl1	7	Fosl1	6	Fosl1	3
Foxo3	16	Foxo3	21	Foxo3	19
Foxp3	16	Foxp3	16	Foxp3	16
Fxyd1	2	Fxyd1	1	Fxyd1	0
Fyb	4	Fyb	12	Fyb	12
Fyn	16	Fyn	16	Fyn	14
Fzd8	12	Fzd8	14	Fzd8	12
Gab2	20	Gab2	22	Gab2	19
Gabarap	12	Gabarap	2	Gabarap	6
Gabarapl1	18	Gabarapl1	16	Gabarapl1	23
Gabarapl2	12	Gabarapl2	24	Gabarapl2	29
Gadd45b	1	Gadd45b	1	Gadd45b	0
Galk1	1	Galk1	2	Galk1	1
Galnt3	7	Galnt3	12	Galnt3	6
Galnt6	20	Galnt6	13	Galnt6	20
Gas6	11	Gas6	2	Gas6	9
Gata3	5	Gata3	1	Gata3	8
Gatad1	14	Gatad1	17	Gatad1	26
Gatc	10	Gatc	6	Gatc	11
Gatsl3	2	Gatsl3	7	Gatsl3	1
Gbe1	47	Gbe1	43	Gbe1	55
Gbp2	1	Gbp2	3	Gbp2	2
Gbp3	0	Gbp3	0	Gbp3	2
Gbp4	12	Gbp4	13	Gbp4	10
Gbp5	14	Gbp5	12	Gbp5	6
Gbp6	19	Gbp6	11	Gbp6	20
Gbp7	10	Gbp7	12	Gbp7	11
Gbp8	13	Gbp8	10	Gbp8	8
Gbp9	14	Gbp9	17	Gbp9	8
Gcat	34	Gcat	42	Gcat	50
Gcdh	4	Gcdh	4	Gcdh	3
Gfi1	1	Gfi1	4	Gfi1	3
Gimap5	8	Gimap5	11	Gimap5	11
Gla	5	Gla	9	Gla	11
Gle1	4	Gle1	3	Gle1	7
Glipr1	0	Glipr1	1	Glipr1	0
Gm10591	0	Gm10591	3	Gm10591	2
Gm11127	1	Gm11127	0	Gm11127	1
Gm12185	10	Gm12185	10	Gm12185	15
Gm13304	0	Gm13304	3	Gm13304	2
Gm13306	0	Gm13306	1	Gm13306	0
Gm14548	1	Gm14548	1	Gm14548	2
Gm20878	23	Gm20878	16	Gm20878	19
Gm21541	0	Gm21541	3	Gm21541	2
Gm4070	5	Gm4070	7	Gm4070	5
Gm4951	11	Gm4951	7	Gm4951	8
Gm6904	0	Gm6904	0	Gm6904	2
Gm7030	2	Gm7030	5	Gm7030	3
Gm8909	8	Gm8909	10	Gm8909	11
Gna13	19	Gna13	35	Gna13	20
Gnai1	13	Gnai1	13	Gnai1	12
Gnai2	4	Gnai2	4	Gnai2	2
Gnai3	16	Gnai3	19	Gnai3	12
Gnaq	20	Gnaq	40	Gnaq	21
Gnas	8	Gnas	21	Gnas	8
Gnb1	32	Gnb1	10	Gnb1	22
Gnb2	3	Gnb2	4	Gnb2	1
Gnb3	8	Gnb3	3	Gnb3	3
Gnb4	20	Gnb4	36	Gnb4	12
Gnb5	5	Gnb5	2	Gnb5	0
Gng10	7	Gng10	7	Gng10	8
Gng11	0	Gng11	1	Gng11	1
Gng12	16	Gng12	25	Gng12	17
Gng13	1	Gng13	1	Gng13	2
Gng2	14	Gng2	12	Gng2	17
Gng3	9	Gng3	9	Gng3	5
Gng4	13	Gng4	14	Gng4	13
Gng5	14	Gng5	8	Gng5	18
Gng7	11	Gng7	9	Gng7	15
Gngt1	1	Gngt1	1	Gngt1	1
Gnmt	2	Gnmt	1	Gnmt	0
Gnpat	7	Gnpat	7	Gnpat	13
Gp1ba	0	Gp1ba	2	Gp1ba	0
Gp1bb	0	Gp1bb	7	Gp1bb	1
Gp5	1	Gp5	2	Gp5	3
Gp6	4	Gp6	7	Gp6	4
Gp9	1	Gp9	3	Gp9	0
Gpi1	3	Gpi1	1	Gpi1	4
Gpld1	8	Gpld1	15	Gpld1	6
Gpm6b	22	Gpm6b	29	Gpm6b	16
Gpr171	2	Gpr171	9	Gpr171	12
Gpr19	0	Gpr19	1	Gpr19	1
Gprc6a	1	Gprc6a	2	Gprc6a	1
Grap2	22	Grap2	32	Grap2	33
Grb2	10	Grb2	12	Grb2	12
Grhpr	10	Grhpr	13	Grhpr	8
Grk1	19	Grk1	35	Grk1	36
Grk4	8	Grk4	7	Grk4	13
Grk5	39	Grk5	30	Grk5	40
Grk6	13	Grk6	21	Grk6	17
Grpel2	8	Grpel2	12	Grpel2	21
Grtp1	14	Grtp1	14	Grtp1	16
Gsk3b	24	Gsdmd	3	Gsdmd	2
Gsn	1	Gsk3a	1	Gsk3a	2
Gsta3	5	Gsk3b	31	Gsk3b	25
Gstk1	1	Gsn	1	Gsn	4
Gsto1	1	Gsta3	4	Gsta3	1
Gstt3	5	Gsto1	3	Gstt3	2
Gstz1	15	Gstt3	4	Gstz1	21
Gtf2e2	7	Gstz1	23	Gtf2e2	4
Gtf2h3	6	Gtf2e2	5	Gtf2h3	8
Gucy1a2	43	Gtf2h3	10	Gucy1a2	46
Gucy1b2	1	Gucy1a2	53	Gvin1	5
Gvin1	5	Gvin1	7	Gvin1	0
Gypa	4	Gypa	6	Gypa	2
Gypc	12	Gypc	18	Gypc	15
Gys1	11	Gys1	15	Gys1	11
Gzf1	17	Gzf1	15	Gzf1	18
Gzmb	3	Gzmb	2	Gzmb	3
H2-Aa	2	H2-Aa	4	H2-Aa	6
H2-Ab1	0	H2-Ab1	3	H2-Ab1	5
H2-Bl	18	H2-Bl	43	H2-Bl	24
H2-D1	0	H2-D1	4	H2-D1	3
H2-DMb1	25	H2-DMb1	15	H2-DMb1	25
H2-DMb2	0	H2-DMb2	0	H2-DMb2	2
H2-Eb1	3	H2-Eb1	7	H2-Eb1	2
H2-Eb2	11	H2-Eb2	9	H2-Eb2	12
H2-K1	1	H2-K1	0	H2-K1	0
H2-M10.1	2	H2-M10.1	0	H2-M10.1	3
H2-M10.2	3	H2-M10.2	1	H2-M10.2	2
H2-M10.3	4	H2-M10.3	4	H2-M10.3	3
H2-M10.4	4	H2-M10.4	2	H2-M10.4	2
H2-M10.5	3	H2-M10.5	1	H2-M10.5	2
H2-M10.6	4	H2-M10.6	1	H2-M10.6	3
H2-M2	11	H2-M2	13	H2-M2	10
H2-M3	1	H2-M3	1	H2-M3	1
H2-M5	11	H2-M5	12	H2-M5	10
H2-Oa	5	H2-Oa	4	H2-Oa	2
H2-Ob	56	H2-Ob	39	H2-Ob	43
H2-Q1	3	H2-Q1	6	H2-Q1	2
H2-Q10	23	H2-Q10	17	H2-Q10	31
H2-Q2	1	H2-Q2	0	H2-Q2	2
H2-Q4	3	H2-Q4	7	H2-Q4	2
H2-Q6	6	H2-Q6	8	H2-Q6	5
H2-Q7	0	H2-Q7	3	H2-Q7	3
H2-T10	10	H2-T10	8	H2-T10	8
H2-T22	7	H2-T22	9	H2-T22	7
H2-T23	0	H2-T23	2	H2-T23	2
H2-T24	30	H2-T24	26	H2-T24	44
H2-T3	0	H2-T3	2	H2-T3	0
Hadh	15	Hadh	16	Hadh	14
Hap1	19	Hap1	10	Hap1	23
Havcr1	5	Havcr1	12	Havcr1	5
Havcr2	22	Havcr2	16	Havcr2	17
Hc	3	Hc	3	Hc	1
Hck	5	Hck	5	Hck	2
Hdc	1	Hdc	1	Hdc	3
Helb	12	Helb	6	Helb	5
Helz2	13	Helz2	9	Helz2	6
Herc6	11	Herc6	15	Herc6	11
Hes6	2	Hes6	2	Hes6	0
Hexb	2	Hexb	1	Hexb	1
Hexim2	6	Hexim2	5	Hexim2	4
Hif1a	15	Hif1a	19	Hif1a	9
Higd2a	0	Higd2a	3	Higd2a	1
Hilpda	12	Hilpda	22	Hilpda	11
Hlx	0	Hlx	2	Hlx	0
Hmg20a	14	Hmg20a	19	Hmg20a	19
Hmgcl	0	Hmgcl	5	Hmgcl	3
Hmgn3	13	Hmgn3	18	Hmgn3	11
Hook1	9	Hook1	16	Hook1	14
Hopx	0	Hopx	3	Hopx	1
Hoxb5	3	Hoxb5	1	Hoxb5	0
Hras	33	Hras	26	Hras	36
Hsd17b7	31	Hsd17b7	17	Hsd17b7	27
Hsp90aa1	8	Hsp90aa1	13	Hsp90aa1	10
Hsp90ab1	3	Hsp90ab1	3	Hsp90ab1	3
Hsp90b1	4	Hsp90b1	1	Hsp90b1	3
Hspa1a	9	Hspa1a	6	Hspa1a	9
Hspa1b	33	Hspa1b	21	Hspa1b	41
Hspa1l	2	Hspa1l	2	Hspa1l	3
Hspa2	14	Hspa2	16	Hspa2	24
Hspa4	9	Hspa4	9	Hspa4	7
Hspa5	15	Hspa5	15	Hspa5	16
Hvcn1	8	Hvcn1	7	Hvcn1	10
Icam1	2	Icam1	3	Icam1	3
Icam2	1	Icam2	1	Icam2	2
Icos	14	Icos	14	Icos	6
Icosl	10	Icosl	9	Icosl	13
Ide	5	Ide	15	Ide	7
Ifi204	0	Ifi204	4	Ifi204	0
Ifi205	0	Ifi205	2	Ifi205	0
Ifi27	6	Ifi27	10	Ifi27	5
Ifi27l2a	0	Ifi27l2a	0	Ifi27l2a	3
Ifi30	1	Ifi30	5	Ifi30	1
Ifi35	2	Ifi35	5	Ifi35	6
Ifi44	3	Ifi44	4	Ifi44	5
Ifi47	2	Ifi47	1	Ifi47	3
Ifih1	25	Ifih1	33	Ifih1	24
Ifit1	9	Ifit1	11	Ifit1	8
Ifit2	4	Ifit2	7	Ifit2	8
Ifit3	3	Ifit3	7	Ifit3	1
Ifitm1	0	Ifitm1	0	Ifitm1	2
Ifitm3	0	Ifitm3	2	Ifitm3	0
Ifna12	13	Ifna12	14	Ifna12	11
Ifna13	0	Ifna13	0	Ifna13	2
Ifna2	0	Ifna2	1	Ifna2	0
Ifnab	0	Ifnab	1	Ifnab	0
Ifnar1	36	Ifnar1	41	Ifnar1	61
Ifnar2	16	Ifnar2	36	Ifnar2	35
Ifng	3	Ifng	4	Ifng	3
Igngr1	0	Ifngr1	4	Ifngr1	4
Ifngr2	9	Ifngr2	17	Ifngr2	8
Igf2r	9	Igf2r	19	Igf2r	16
Igfbp4	18	Igfbp4	8	Igfbp4	18
Igsf23	10	Igsf23	18	Igsf23	17
Iigp1	12	Iigp1	4	Iigp1	10
Ikbkb	22	Ikbkb	35	Ikbkb	19
Ikbke	22	Ikbke	22	Ikbke	26
Ikbkg	28	Ikbkg	42	Ikbkg	38
Ikzf1	14	Ikzf1	19	Ikzf1	15
Ikzf3	21	Ikzf3	27	Ikzf3	24
Il10	1	Il10	5	Il10	8
Il10ra	14	Il10ra	12	Il10ra	5
Il10rb	14	Il10rb	10	Il10rb	12
Il11	4	Il11	2	Il11	5
Il11ra2	3	Il11ra2	5	Il11ra2	4
Il12a		Il12a	4	Il12a	4
Il12b	6	Il12b	3	Il12b	7
Il12rb1	18	Il12rb1	21	Il12rb1	15
Il12rb2	7	Il12rb2	10	Il12rb2	10
Il13	3	Il13	4	Il13	4
Il13ra1	9	Il13ra1	17	Il13ra1	9
Il13ra2	2	Il13ra2	1	Il13ra2	2
Il15	22	Il15	15	Il15	15
Il15ra	56	Il15ra	48	Il15ra	50
Il17a	1	Il17a	2	Il17a	1
Il17c	2	Il17c	3	Il17c	3
Il17d	24	Il17d	14	Il17d	17
Il17f	5	Il17f	3	Il17f	2
Il17ra	31	Il17ra	21	Il17ra	37
Il17rb	9	Il17rb	16	Il17rb	17
Il17rc	0	Il17rc	1	Il17rc	0
Il17re	2	Il17re	3	Il17re	0
Il18	10	Il18	11	Il18	12
Il18r1	52	Il18r1	44	Il18r1	45
Il1a	5	Il1a	5	Il1a	7
Il1b	2	Il1b	2	Il1b	3
Il1r1	8	Il1r1	19	Il1r1	10
Il1rap	31	Il1rap	38	Il1rap	32
Il1rl1	12	Il1rl1	23	Il1rl1	17
Il2	7	Il2	3	Il2	3
Il21	14	Il21	14	Il21	20
Il21r	17	Il21r	17	Il21r	17
Il22	1	Il22	0	Il22	4
Il22ra1	11	Il22ra1	14	Il22ra1	12
Il22ra2	6	Il22ra2	7	Il22ra2	10
Il23a	4	Il23a	4	Il23a	1
Il23r	33	Il23r	31	Il23r	18
Il24	3	Il24	3	Il24	1
Il27	0	Il27	0	Il27	1
Il27ra	3	Il27ra	6	Il27ra	3
Il2ra	14	Il2ra	10	Il2ra	12
Il2rb	11	Il2rb	12	Il2rb	8
Il2rg	3	Il2rg	2	Il2rg	2
Il3	2	Il3	2	Il3	1
Il33	9	Il33	9	Il33	6
Il3ra	2	Il3ra	1	Il3ra	2
Il4ra	36	Il4ra	31	Il4ra	35
Il5	6	Il5	9	Il5	5
Il5ra	13	Il5ra	10	Il5ra	8
Il6	2	Il6	0	Il6	2
Il6ra	40	Il6ra	70	Il6ra	46
Il6st	59	Il6st	46	Il6st	61
Il7	3	Il7	9	Il7	2
Il7r	9	Il7r	20	Il7r	8
Il9r	5	Il9r	9	Il9r	22
Impa2	25	Impa2	21	Impa2	22
Impdh1	8	Impdh1	2	Impdh1	9
Ino80b	1	Inpp5b	2	Inpp5b	0
Inpp5b	4	Inpp5d	4	Inpp5d	5
Inpp5d	4	Inppl1	4	Inppl1	2
Inppl1	1	Insl6	4	Insl6	3
Insl6	2	Insr	15	Insr	17
Insr	17	Irak1	6	Irak1	3
Irak4	11	Irak4	22	Irak4	10
Irf1	6	Irf1	3	Irf1	2
Irf3	10	Irf3	6	Irf3	3
Irf4	26	Irf4	24	Irf4	23
Irf5	8	Irf5	18	Irf5	5
Ifr7	0	Irf7	1	Irf7	1
Irf8	10	Irf8	10	Irf8	8
Irf9	7	Irf9	10	Irf9	7
Irgm1	4	Irgm1	2	Irgm1	5
Irgm2	11	Irgm2	18	Irgm2	12
Irs1	16	Irs1	16	Irs1	17
Isg15	0	Isg15	1	Isg15	0
Isg20	0	Isg20	2	Isg20	1
Isoc2a	7	Isoc2a	5	Isoc2a	8
Itga1	18	Itga1	28	Itga1	34
Itga2	12	Itga2	13	Itga2	12
Itga2b	2	Itga2b	2	Itga2b	1
Itga3	10	Itga3	28	Itga3	20
Itga4	19	Itga4	31	Itga4	26
Itga5	6	Itga5	11	Itga5	5
Itga6	41	Itga6	52	Itga6	24
Itga7	3	Itga7	3	Itga7	5
Itgae	6	Itgae	9	Itgae	9
Itgal	26	Itgal	20	Itgal	22
Itgam	13	Itgam	10	Itgam	12
Itgax	0	Itgax	4	Itgax	5
Itgb1	5	Itgb1	9	Itgb1	8
Itgb2	1	Itgb2	4	Itgb2	3
Itgb2l	4	Itgb2l	3	Itgb2l	6
Itgb3	17	Itgb3	11	Itgb3	25
Itgb7	1	Itgb7	0	Itgb7	1
Itih5	31	Itih5	26	Itih5	33
Itk	48	Itk	42	Itk	52
Itm2a	5	Itm2a	3	Itm2a	2
Itpr1	3	Itpr1	8	Itpr1	2
Itpr2	13	Itpr2	30	Itpr2	16
Itpr3	2	Itpr3	1	Itpr3	6
Ivd	11	Ivd	13	Ivd	9
Jag1	6	Jag1	5	Jag1	8
Jag2	3	Jag2	3	Jag2	5
Jak1	8	Jak1	10	Jak1	12
Jak2	17	Jak2	15	Jak2	14
Jak3	0	Jak3	1	Jak3	0
Jam2	15	Jam2	22	Jam2	20
Jam3	15	Jam3	18	Jam3	16
Jdp2	21	Jdp2	29	Jdp2	28
Jun	3	Jun	3	Jun	3
Junb	0	Junb	1	Junb	0
Jund	8	Jund	6	Jund	12
Kat2b	2	Kat2b	9	Kat2b	7
Katna1	19	Katna1	18	Katna1	14
Kbtbd4	2	Kbtbd4	1	Kbtbd4	0
Kcnb1	56	Kcnb1	46	Kcnb1	57
Kcne2	10	Kcne2	8	Kcne2	7
Kcnn2	2	Kcnn2	1	Kcnn2	1
Kdm4b	25	Kdm4b	25	Kdm4b	27
Kdm6b	9	Kdm6b	5	Kdm6b	8
Kif13a	16	Kif13a	15	Kif13a	24
Kif2a	16	Kif2a	19	Kif2a	12
Kifc2	2	Kifc2	3	Kifc2	5
Kir3dl2	0	Kir3dl2	1	Kir3dl2	1
Kit	5	Kit	8	Kit	4
Kitl	15	Kitl	23	Kitl	7
Klf15	1	Klf15	8	Klf15	3
Klf3	28	Klf3	22	Klf3	18
Klra1	0	Klra1	1	Klra1	1
Klra3	4	Klra3	2	Klra3	2
Klra7	0	Klra7	1	Klra7	1
Klra8	1	Klra8	0	Klra8	1
Klra9	3	Klra9	2	Klra9	1
Klrb1c	7	Klrb1c	10	Klrb1c	18
Klrc1	10	Klrc1	6	Klrc1	13
Klrc2	13	Klrc2	10	Klrc2	17
Klrc3	16	Klrc3	13	Klrc3	14
Klrk1	6	Klrk1	11	Klrk1	11
Kng1	9	Kng1	5	Kng1	9
Kng2	11	Kng2	10	Kng2	10
Kras	27	Kras	24	Kras	33
Krcc1	6	Krcc1	7	Krcc1	11
Ksr1	9	Ksr1	9	Ksr1	12
Lag3	0	Lag3	1	Lag3	0
Lair1	22	Lair1	24	Lair1	19
Lamb3	6	Lamb3	10	Lamb3	5
Laptm4b	5	Laptm4b	4	Laptm4b	4
Las1l	18	Las1l	19	Las1l	20
Lat	0	Lat	1	Lat	0
Lbp	6	Lbp	6	Lbp	3
Lck	3	Lck	3	Lck	2
Lcn2	1	Lcn2	0	Lcn2	1
Lcp2	6	Lcp2	6	Lcp2	7
Ldhb	6	Ldhb	9	Ldhb	7
Leng1	1	Leng1	4	Leng1	6
Lepr	46	Lepr	50	Lepr	42
Lgals3bp	5	Lgals3bp	7	Lgals3bp	15
Lgals9	7	Lgals9	2	Lgals9	4
Lgmn	10	Lgmn	10	Lgmn	18
Lilrb4	1	Lilrb4	1	Lilrb4	3
Limk1	3	Limk1	7	Limk1	11
Limk2	4	Limk2	13	Limk2	17
Lims2	1	Lims2	2	Lims2	2
Lmbr1l	1	Lmbr1l	4	Lmbr1l	3
Lmbrd1	13	Lmbrd1	21	Lmbrd1	18
Lmf1	43	Lmf1	39	Lmf1	41
Lpin1	20	Lpin1	21	Lpin1	17
Lrp4	19	Lrp4	23	Lrp4	18
Lrtm1	24	Lrtm1	31	Lrtm1	23
Lrtm2	11	Lrtm2	10	Lrtm2	24
Lsp1	16	Lsp1	6	Lsp1	8
Lss	11	Lss	15	Lss	15
Ltbp4	7	Ltbp4	5	Ltbp4	8
Ltbr	4	Ltbr	2	Ltbr	6
Ly6a	8	Ly6a	11	Ly6a	22
Ly6c1	5	Ly6c1	10	Ly6c1	12
Ly6e	10	Ly6e	4	Ly6e	6
Ly6i	4	Ly6i	2	Ly6i	3
Ly96	20	Ly96	24	Ly96	26
Lyn	14	Lyn	12	Lyn	10
M6pr	7	M6pr	4	M6pr	8
Madcam1	1	Madcam1	0	Madcam1	1
Maf	10	Maf	28	Maf	23
Magt1	4	Magt1	18	Magt1	21
Mal	10	Mal	6	Mal	15
Malt1	16	Malt1	16	Malt1	9
Maml1	5	Maml1	9	Maml1	4
Maml2	11	Maml2	23	Maml2	8
Maml3	9	Maml3	19	Maml3	18
Maob	4	Maob	4	Maob	4
Map2k1	3	Map2k1	6	Map2k1	2
Map2k2	4	Map2k2	3	Map2k2	4
Map2k3	35	Map2k3	31	Map2k3	21
Map2k4	7	Map2k4	18	Map2k4	5
Map2k6	50	Map2k6	55	Map2k6	68
Map2k7	9	Map2k7	9	Map2k7	14
Map3k14	9	Map3k14	8	Map3k14	4
Map3k7	28	Map3k7	43	Map3k7	26
Map3k8	5	Map3k8	4	Map3k8	5
Mapk1	17	Mapk1	22	Mapk1	19
Mapk10	84	Mapk10	67	Mapk10	85
Mapk11	10	Mapk11	13	Mapk11	8
Mapk12	4	Mapk12	8	Mapk12	7
Mapk13	6	Mapk13	3	Mapk13	9
Mapk14	10	Mapk14	12	Mapk14	6
Mapk15	1	Mapk15	0	Mapk15	1
Mapk3	6	Mapk3	4	Mapk3	3
Mapk4	25	Mapk4	32	Mapk4	28
Mapk6	6	Mapk6	7	Mapk6	4
Mapk7	1	Mapk7	3	Mapk7	1
Mapk8	30	Mapk8	50	Mapk8	36
Mapk9	62	Mapk9	64	Mapk9	66
Mapkapk2	56	Mapkapk2	38	Mapkapk2	39
Mapt	20	Mapt	26	Mapt	27
Marcks	14	Marcks	13	Marcks	22
Marcksl1	4	Marcksl1	2	Marcksl1	6
Masp1	24	Masp1	20	Masp1	27
Masp2	4	Masp2	4	Masp2	5
Matk	1	Matk	3	Matk	4
Mavs	33	Mavs	35	Mavs	40
Mb	4	Mb	3	Mb	2
Mbl1	41	Mbl1	59	Mbl1	53
Mbl2	3	Mbl2	9	Mbl2	7
Mcoln	0	Mcoln1	0	Mcoln1	1
Mcu	8	Mcu	9	Mcu	8
Mdm2	1	Mdm2	4	Mdm2	3
Me2	26	Me2	21	Me2	22
Mefv	0	Mefv	3	Mefv	0
Mep1a	13	Mep1a	21	Mep1a	19
Mertk	6	Mertk	7	Mertk	16
Mfn1	15	Mfn1	30	Mfn1	23
Mfn2	13	Mfn2	13	Mfn2	8
Mgarp	0	Mgarp	1	Mgarp	0
Mib2	2	Mib2	6	Mib2	0
Mill1	11	Mill1	13	Mill1	8
Mill2	16	Mill2	16	Mill2	16
Milr1	13	Milr1	16	Milr1	31
Mina	15	Mina	12	Mina	14
Mkks	0	Mkks	2	Mkks	2
Mkrn2	6	Mkrn2	7	Mkrn2	6
Mlkl	15	Mlkl	24	Mlkl	29
Mlycd	6	Mlycd	4	Mlycd	11
Mmab	9	Mmab	9	Mmab	8
Mme	17	Mme	28	Mme	26
Mmp13	3	Mmp13	8	Mmp13	9
Mmp1a	1	Mmp1a	4	Mmp1a	4
Mmp1b	0	Mmp1b	3	Mmp1b	2
Mmp2	6	Mmp2	9	Mmp2	2
Mmp9	6	Mmp9	5	Mmp9	3
Mnda	0	Mnda	3	Mnda	0
Mocs1	14	Mocs1	30	Mocs1	18
Morc3	4	Morc3	7	Morc3	7
Mov10	1	Mov10	0	Mov10	0
Mpeg1	7	Mpeg1	5	Mpeg1	9
Mpp2	8	Mpp2	16	Mpp2	15
Mpzl3	8	Mpzl3	17	Mpzl3	7
Mr1	7	Mr1	7	Mr1	3
Mras	7	Mras	13	Mras	8
Mrgprh	13	Mrgprh	10	Mrgprh	12
Mrpl15	9	Mrpl15	16	Mrpl15	18
Ms4a1	18	Ms4a1	14	Ms4a1	14
Ms4a2	6	Ms4a2	8	Ms4a2	5
Ms4a4c	4	Ms4a4c	6	Ms4a4c	6
Msmo1	6	Msmo1	9	Msmo1	7
Msn	19	Msn	34	Msn	19
Mtcp1	0	Mtcp1	1	Mtcp1	0
Mtfp1	3	Mtfp1	5	Mtfp1	3
Mthfd1l	6	Mthfd1l	13	Mthfd1l	13
Mtor	10	Mtor	12	Mtor	18
Muc2	1	Muc2	0	Muc2	0
Muc5b	4	Muc5b	3	Muc5b	3
Mvd	4	Mvd	2	Mvd	2
Mx1	6	Mx1	8	Mx1	3
Mx2	4	Mx2	3	Mx2	3
Mxd1	20	Mxd1	29	Mxd1	24
Mxd4	12	Mxd4	17	Mxd4	12
Myb	5	Myb	8	Myb	9
Mycbp2	18	Mycbp2	22	Mycbp2	16
Myd88	1	Myd88	2	Myd88	5
Myl10	6	Myl10	4	Myl10	4
Myl12a	6	Myl12a	4	Myl12a	12
Myl12b	3	Myl12b	4	Myl12b	2
Myl2	2	Myl2	1	Myl2	0
Myl4	3	Myl4	5	Myl4	5
Myl7	13	Myl7	9	Myl7	12
Myl9	17	Myl9	15	Myl9	20
Mylk	8	Mylk	11	Mylk	7
Mylk2	12	Mylk2	9	Mylk2	12
Mylk3	2	Mylk3	1	Mylk3	3
Mylk4	19	Mylk4	15	Mylk4	11
Mynn	6	Mynn	13	Mynn	5
Myo10	6	Myo10	10	Myo10	2
Myo1d	6	Myo1d	10	Myo1d	10
Naa20	8	Naa20	10	Naa20	5
Naa25	26	Naa25	26	Naa25	21
Naa35	9	Naa35	8	Naa35	7
Naip1	3	Naip1	7	Naip1	2
Naip2	0	Naip2	2	Naip2	1
Naip5	4	Naip5	7	Naip5	2
Naip6	14	Naip6	8	Naip6	11
Nampt	18	Nampt	24	Nampt	32
Narf	35	Narf	34	Narf	30
Ncf1	14	Ncf1	12	Ncf1	16
Ncf2	4	Ncf2	9	Ncf2	8
Ncf4	1	Ncf4	0	Ncf4	1
Nck1	4	Nck1	12	Nck1	5
Nck2	9	Nck2	4	Nck2	9
Ncoa7	10	Ncoa7	12	Ncoa7	11
Ncr1	29	Ncr1	22	Ncr1	33
Ndrg1	16	Ndrg1	18	Ndrg1	18
Ndrg3	30	Ndrg3	23	Ndrg3	20
Ndufaf1	0	Ndufaf1	2	Ndufaf1	2
Ndufv3	2	Ndufv3	2	Necab1	19
Necab1	12	Necab1	19	Nek1	6
Nek1	6	Nek1	7	Nek7	39
Nek7	38	Nek7	34	Nf2	52
Nf2	42	Nf2	51	Nfatc1	29
Nfatc1	16	Nfatc1	27	Nfatc2	34
Nfatc2	24	Nfatc2	42	Nfatc3	11
Nfatc3	14	Nfatc3	18	Nfatc4	47
Nfatc4	32	Nfatc4	36	Nfkb1	9
Nfkb1	4	Nfkb1	9	Nfkb2	1
Nfkbia	1	Nfkbia	6	Nfkbia	9
Nfkbib	6	Nfkbib	6	Nfkbib	3
Nfkbie	4	Nfkbie	2	Nfkbie	4
Nfya	9	Nfya	16	Nfya	11
Nfyb	1	Nfyb	3	Nfyb	3
Nfyc	3	Nfyc	4	Nfyc	1
Nhlrc2	20	Nhlrc2	27	Nhlrc2	32
Nkg7	0	Nkg7	1	Nkg7	1
Nlrc4	10	Nlrc4	11	Nlrc4	11
Nlrc5	8	Nlrc5	16	Nlrc5	12
Nlrp12	2	Nlrp12	3	Nlrp12	2
Nlrp1a	10	Nlrp1a	7	Nlrp1a	5
Nlrp1b	1	Nlrp1b	7	Nlrp1b	2
Nlrp3	2	Nlrp3	0	Nlrp3	2
Nlrp6	6	Nlrp6	10	Nlrp6	11
Nlrx1	1	Nlrx1	2	Nlrx1	2
Nme2	13	Nme2	24	Nme2	9
Nme4	0	Nme4	0	Nme4	3
Nmi	6	Nmi	6	Nmi	5
Nod1	22	Nod1	14	Nod1	24
Nod2	7	Nod2	12	Nod2	12
Nos1	21	Nos1	22	Nos1	25
Nos2	1	Nos2	4	Nos2	0
Nos3	1	Nos3	2	Nos3	2
Notch1	10	Notch1	10	Notch1	9
Notch2	30	Notch2	19	Notch2	14
Notch3	10	Notch3	2	Notch3	9
Npc1	6	Npc1	11	Npc1	15
Npc2	7	Npc2	11	Npc2	13
Nr4a3	6	Nprl2	1	Nprl2	0
Nras	10	Nr4a3	11	Nr4a3	8
Nsg2	14	Nras	17	Nras	19
Nsun5	3	Nsg2	19	Nsg2	14
Nt5c3	9	Nsun5	5	Nsun5	1
Nudt13	7	Nt5c3	7	Nt5c3	9
Nudt14	1	Nudt13	14	Nudt13	19
Numb	2	Numb	12	Numb	6
Oas1a	18	Oas1a	24	Oas1a	21
Oas1b	2	Oas1b	9	Oas1b	4
Oas1g	2	Oas1g	0	Oas1g	5
Oas2	20	Oas2	24	Oas2	29
Oas3	4	Oas3	7	Oas3	1
Oasl1	1	Oasl1	1	Oasl1	3
Oasl2	27	Oasl2	19	Oasl2	36
Ocln	27	Ocln	31	Ocln	21
Oit3	12	Oit3	14	Oit3	12
Orai1	28	Orai1	30	Orai1	30
Ormdl2	3	Ormdl2	4	Ormdl2	5
Osgepl1	3	Osgepl1	8	Osgepl1	7
P2rx1	2	P2rx1	5	P2rx1	7
P2rx7	15	P2rx7	31	P2rx7	23
P2ry1	7	P2ry1	14	P2ry1	4
P2ry12	0	P2ry12	2	P2ry12	3
P4ha2	7	P4ha2	9	P4ha2	9
P4hb	11	P4hb	8	P4hb	15
Pak1	6	Pak1	9	Pak1	5
Pak2	9	Pak2	12	Pak2	15
Pak3	26	Pak3	27	Pak3	29
Pak4	14	Pak4	11	Pak4	24
Pak6	2	Pak6	5	Pak6	4
Pak7	4	Pak7	7	Pak7	7
Panx1	21	Panx1	15	Panx1	13
Paqr4	10	Paqr4	13	Paqr4	3
Pard3	12	Pard3	23	Pard3	12
Parp10	4	Parp10	1	Parp10	3
Parp11	12	Parp11	19	Parp11	10
Parp12	2	Parp12	4	Parp12	4
Parp14	5	Parp14	4	Parp14	13
Parp9	1	Parp9	0	Parp9	3
Pcmt1	16	Pcmt1	33	Pcmt1	23
Pcmtd1	15	Pcmtd1	25	Pcmtd1	18
Pcnx	14	Pcnx	23	Pcnx	21
Pcx	9	Pcx	12	Pcx	8
Pcyt2	4	Pcyt2	6	Pcyt2	2
Pdcd1	1	Pdcd1	2	Pdcd1	10
Pdcd1lg2	13	Pdcd1lg2	9	Pdcd1lg2	16
Pdcd4	12	Pdcd4	3	Pdcd4	9
Pde8b	14	Pde8b	12	Pde8b	10
Pdia3	6	Pdia3	4	Pdia3	6
Pdk1	10	Pdk1	17	Pdk1	16
Pdk2	0	Pdk2	8	Pdk2	4
Pdk4	22	Pdk4	17	Pdk4	24
Pdpk1	32	Pdpk1	43	Pdpk1	50
Pecam1	6	Pecam1	6	Pecam1	10
Penk	2	Penk	4	Penk	3
Pex11b	16	Pex11b	17	Pex11b	15
Pf4	4	Pf4	6	Pf4	4
Pgp	14	Pgp	12	Pgp	8
Phf11a	6	Phf11a	8	Phf11a	2
Phf11b	4	Phf11b	7	Phf11b	2
Phf11c	19	Phf11c	13	Phf11c	21
Phf11d	20	Phf11d	29	Phf11d	18
Phip	9	Phip	20	Phip	14
Phyh	28	Phyh	17	Phyh	31
Pi4k2b	15	Pi4k2b	13	Pi4k2b	6
Pigc	14	Pigc	19	Pigc	12
Pigr	3	Pigr	4	Pigr	8
Pik3ap1	15	Pik3ap1	21	Pik3ap1	33
Pik3ca	14	Pik3ca	28	Pik3ca	13
Pik3cb	12	Pik3cb	19	Pik3cb	11
Pik3cd	25	Pik3cd	18	Pik3cd	21
Pik3cg	14	Pik3cg	21	Pik3cg	16
Pik3r1	39	Pik3r1	17	Pik3r1	36
Pik3r2	9	Pik3r2	9	Pik3r2	5
Pik3r3	14	Pik3r3	20	Pik3r3	10
Pik3r5	8	Pik3r5	10	Pik3r5	9
Pik3r6	12	Pik3r6	14	Pik3r6	18
Pim2	9	Pim2	7	Pim2	5
Pip5k1b	1	Pip5k1b	2	Pip5k1b	1
Pip5k1c	3	Pip5k1c	5	Pip5k1c	10
Pirb	3	Pirb	5	Pirb	7
Pitpnb	7	Pitpnb	10	Pitpnb	8
Pkm	3	Pkm	3	Pkm	4
Pla2g12a	11	Pla2g12a	16	Pla2g12a	19
Pla2g4a	2	Pla2g4a	2	Pla2g4a	2
Pla2g4b	7	Pla2g4b	11	Pla2g4b	7
Pla2g4c	5	Pla2g4c	7	Pla2g4c	11
Pla2g4d	4	Pla2g4d	4	Pla2g4d	7
Pla2g4e	4	Pla2g4e	6	Pla2g4e	8
Pla2g4f	2	Pla2g4f	4	Pla2g4f	2
Pla2g6	10	Pla2g6	4	Pla2g6	12
Plac8	2	Plac8	0	Plac8	2
Plat	2	Plat	4	Plat	2
Plau	3	Plau	3	Plau	2
Plaur	3	Plaur	3	Plaur	8
Plcb1	17	Plcb1	16	Plcb1	15
Plcb2	7	Plcb2	12	Plcb2	17
Plcb3	6	Plcb3	11	Plcb3	6
Plcb4	3	Plcb4	11	Plcb4	7
Plcd1	3	Plcd1	3	Plcd1	2
Plcg1	12	Plcg1	13	Plcg1	9
Plcg2	0	Plcg2	1	Plcg2	1
Plcxd1	16	Plcxd1	17	Plcxd1	17
Pld1	11	Pld1	12	Pld1	17
Pld2	13	Pld2	12	Pld2	14
Plekha1	40	Plekha1	46	Plekha1	39
Plg	1	Plg	5	Plg	8
Plk3	2	Plk3	1	Plk3	3
Pllp	3	Pllp	6	Pllp	3
Plod2	6	Plod2	5	Plod2	5
Plscr1	7	Plscr1	4	Plscr1	9
Plxna1	31	Plxna1	23	Plxna1	24
Plxna4	34	Plxna4	31	Plxna4	35
Plxnd1	3	Plxnd1	5	Plxnd1	4
Pnp	23	Pnp	16	Pnp	15
Pon1	11	Pon1	23	Pon1	24
Pop5	2	Pop5	2	Pop5	1
Ppard	7	Ppard	10	Ppard	12
Ppbp	2	Ppbp	6	Ppbp	2
Ppdpf	3	Ppdpf	10	Ppdpf	10
Ppm1a	39	Ppm1a	33	Ppm1a	37
Ppm1h	32	Ppm1h	30	Ppm1h	35
Ppm1j	0	Ppm1j	1	Ppm1j	0
Ppm1l	28	Ppm1l	49	Ppm1l	43
Ppme1	24	Ppme1	16	Ppme1	40
Ppp1ca	3	Ppp1ca	3	Ppp1ca	3
Ppp1cb	13	Ppp1cb	17	Ppp1cb	9
Ppp1cc	8	Ppp1cc	13	Ppp1cc	28
Ppp1r12a	13	Ppp1r12a	20	Ppp1r12a	10
Ppp1r37	5	Ppp1r37	5	Ppp1r37	6
Ppp2r5d	3	Ppp2r5d	5	Ppp2r5d	4
Ppp3ca	19	Ppp3ca	13	Ppp3ca	15
Ppp3cb	16	Ppp3cb	17	Ppp3cb	15
Ppp3cc	5	Ppp3cc	4	Ppp3cc	5
Ppp3r1	9	Ppp3r1	14	Ppp3r1	15
Ppp3r2	8	Ppp3r2	11	Ppp3r2	14
Ppp5c	3	Ppp5c	3	Ppp5c	3
Pramel6	0	Pramel6	1	Pramel6	1
Prdm1	22	Prdm1	21	Prdm1	20
Prdx5	0	Prdx5	1	Prdx5	3
Prex1	7	Prex1	8	Prex1	6
Prf1	0	Prf1	3	Prf1	3
Prkaa2	18	Prkaa2	25	Prkaa2	27
Prkaca	2	Prkaca	5	Prkaca	6
Prkacb	15	Prkacb	16	Prkacb	7
Prkca	16	Prkca	30	Prkca	20
Prkcb	27	Prkcb	38	Prkcb	34
Prkcd	3	Prkcd	3	Prkcd	0
Prkce	19	Prkce	19	Prkce	27
Prkcg	8	Prkcg	2	Prkcg	8
Prkci	10	Prkci	19	Prkci	6
Prkcq	22	Prkcq	17	Prkcq	24
Prkcz	20	Prkcz	17	Prkcz	11
Prkg1	24	Prkg1	23	Prkg1	17
Prkg2	9	Prkg2	13	Prkg2	13
Procr	9	Procr	6	Procr	8
Pros1	7	Pros1	5	Pros1	2
Prr14	0	Prr14	1	Prr14	1
Prrc1	15	Prrc1	15	Prrc1	9
Prss36	1	Prss36	0	Prss36	1
Prtg	23	Prtg	25	Prtg	32
Psmd5	17	Psmd5	14	Psmd5	14
Psme2b	17	Psme2b	18	Psme2b	13
Psme3	3	Psme3	5	Psme3	6
Ptch1	11	Ptch1	11	Ptch1	11
Ptdss1	22	Ptdss1	21	Ptdss1	22
Ptger2	3	Ptger2	10	Ptger2	2
Ptgir	8	Ptgir	4	Ptgir	13
Ptgs1	33	Ptgs1	41	Ptgs1	35
Ptgs2	5	Ptgs2	13	Ptgs2	14
Ptk2	13	Ptk2	7	Ptk2	8
Ptk2b	2	Ptk2b	3	Ptk2b	3
Ptpn11	20	Ptpn11	18	Ptpn11	20
Ptpn6	37	Ptpn6	24	Ptpn6	54
Ptprc	4	Ptprc	4	Ptprc	4
Ptprr	15	Ptprr	19	Ptprr	20
Ptprs	6	Ptprs	5	Ptprs	7
Pum1	9	Pum1	5	Pum1	6
Pvr	9	Pvr	5	Pvr	9
Pvrl2	5	Pvrl2	10	Pvrl2	6
Pvrl3	39	Pvrl3	47	Pvrl3	43
Pxmp4	11	Pxmp4	7	Pxmp4	15
Pxn	4	Pxn	9	Pxn	10
Pycard	11	Pycard	20	Pycard	25
Pydc3	1	Pydc3	6	Pydc3	4
Pydc4	1	Pydc4	14	Pydc4	6
Pyhin1	3	Pyhin1	4	Pyhin1	9
Qtrtd1	5	Qtrtd1	4	Qtrtd1	9
Rab22a	19	Rab22a	27	Rab22a	25
Rab29	26	Rab29	25	Rab29	21
Rab5b	16	Rab3a	3	Rab5b	21
Rac1	11	Rab5b	24	Rac1	12
Rac2	10	Rac1	12	Rac2	14
Rac3	1	Rac2	9	Rac3	3
Raet1e	6	Raet1e	5	Raet1e	7
Raf1	3	Raf1	4	Raf1	0
Ralb	18	Ralb	27	Ralb	21
Ramp3	10	Ramp3	7	Ramp3	4
Rap1a	16	Rap1a	23	Rap1a	8
Rap1b	9	Rap1b	19	Rap1b	11
Rapgef3	19	Rapgef3	30	Rapgef3	33
Rapgef4	5	Rapgef4	7	Rapgef4	4
Rara	5	Rara	6	Rara	7
Rasgrp1	48	Rasgrp1	35	Rasgrp1	50
Rasgrp2	1	Rasgrp2	0	Rasgrp2	1
Rasgrp3	26	Rasgrp3	26	Rasgrp3	20
Rassf5	25	Rassf5	26	Rassf5	27
Rassf9	19	Rassf9	31	Rassf9	15
Rbck1	8	Rbck1	22	Rbck1	14
Rbm43	3	Rbm43	13	Rbm43	5
Rbp7	9	Rbp7	5	Rbp7	7
Rbpj	5	Rbpj	14	Rbpj	12
Rbpjl	6	Rbpjl	10	Rbpjl	12
Rcan2	6	Rcan2	15	Rcan2	9
Rcsd1	18	Rcsd1	23	Rcsd1	25
Rdm1	11	Rdm1	9	Rdm1	14
Rel	17	Rel	24	Rel	20
Rela	23	Rela	17	Rela	21
Relb	4	Relb	6	Relb	8
Rftn1	7	Rftn1	9	Rftn1	11
Rfx5	25	Rfx5	32	Rfx5	38
Rfxank	17	Rfxank	14	Rfxank	25
Rfxap	4	Rfxap	7	Rfxap	3
Rgs11	5	Rgs11	4	Rgs11	4
Rgs2	14	Rgs2	17	Rgs2	13
Rgs3	11	Rgs3	13	Rgs3	20
Rhoa	8	Rhoa	6	Rhoa	8
Rhobtb2	7	Rhobtb2	9	Rhobtb2	7
Rhoh	30	Rhoh	26	Rhoh	23
Rhot2	19	Rhot2	2	Rhot2	18
Ripk1	18	Ripk1	15	Ripk1	22
Ripk2	3	Ripk2	8	Ripk2	3
Ripk3	1	Ripk3	2	Ripk3	0
Rnasel	12	Rnasel	13	Rnasel	11
Rnf128	6	Rnf128	7	Rnf128	8
Rnf13	6	Rnf13	16	Rnf13	11
Rnf167	1	Rnf167	4	Rnf167	3
Rnf213	6	Rnf213	13	Rnf213	11
Rock1	7	Rock1	7	Rock1	8
Rock2	7	Rock2	20	Rock2	8
Rora	34	Rora	45	Rora	48
Rorc	0	Rorc	4	Rorc	3
Rpp21	17	Rpp21	21	Rpp21	30
Rps6kb1	15	Rps6kb1	21	Rps6kb1	24
Rps6kb2	1	Rps6kb2	2	Rps6kb2	3
Rras	1	Rras	2	Rras	3
Rras2	2	Rras2	6	Rras2	4
Rsad2	22	Rsad2	14	Rsad2	22
Rtp4	2	Rtp4	4	Rtp4	0
Runx1	29	Runx1	28	Runx1	41
Runx2	13	Runx2	9	Runx2	9
Runx3	28	Runx3	29	Runx3	36
Rxra	20	Rxra	19	Rxra	14
Rxrb	7	Rxrb	4	Rxrb	5
Rxrg	2	Rxrg	2	Rxrg	2
S100a1	0	S100a1	2	S100a1	6
S100a8	5	S100a8	4	S100a8	5
S1pr1	10	S1pr1	31	S1pr1	18
Samhd1	9	Samhd1	12	Samhd1	19
Samsn1	0	Samsn1	1	Samsn1	3
Sapcd2	9	Sapcd2	12	Sapcd2	16
Scd1	12	Scd1	19	Scd1	27
Scd2	17	Scd2	14	Scd2	24
Scin	4	Scin	7	Scin	2
Scly	2	Scly	6	Scly	3
Sco1	19	Sco1	24	Sco1	18
Sdc3	14	Sdc3	17	Sdc3	27
Sdf2l1	1	Sdf2l1	1	Sdf2l1	1
Sec14l4	9	Sec14l4	14	Sec14l4	10
Selenbp1	1	Selenbp1	1	Selenbp1	1
Sema3a	29	Sema3a	38	Sema3a	36
Sema4d	15	Sema4d	3	Sema4d	13
Sema6a	7	Sema6a	10	Sema6a	11
Sema6d	14	Sema6d	20	Sema6d	11
Sephs2	1	Sephs2	9	Sephs2	7
Serpina1a	3	Serpina1a	1	Serpina1a	2
Serpina1c	7	Serpina1c	8	Serpina1c	10
Serpina1d	10	Serpina1d	9	Serpina1d	10
Serpina3f	1	Serpina3f	2	Serpina3f	3
Serpina3g	4	Serpina3g	4	Serpina3g	5
Serpina5	5	Serpina5	3	Serpina5	6
Serpinc1	23	Serpinc1	32	Serpinc1	20
Serpind1	3	Serpind1	3	Serpind1	0
Serpine1	7	Serpine1	13	Serpine1	16
Serpinf2	2	Serpinf2	2	Serpinf2	4
Serping1	6	Serping1	9	Serping1	7
Setdb2	17	Setdb2	11	Setdb2	14
Sfmbt1	16	Sfmbt1	25	Sfmbt1	18
Sh2d1a	1	Sh2d1a	1	Sh2d1a	3
Sh2d3c	7	Sh2d3c	3	Sh2d3c	9
Sh3bp2	8	Sh3bp2	4	Sh3bp2	6
Sh3bp5	10	Sh3bp5	19	Sh3bp5	4
Sharpin	1	Sharpin	1	Sharpin	2
Shc1	4	Shc1	12	Shc1	12
Shc2	7	Shc2	12	Shc2	16
Shc3	41	Shc3	39	Shc3	43
Shc4	9	Shc4	16	Shc4	7
Siglech	12	Siglech	14	Siglech	16
Sipa1	0	Sipa1	0	Sipa1	1
Slamf6	7	Slamf6	5	Slamf6	9
Slamf9	2	Slamf9	4	Slamf9	1
Slc16a3	31	Slc16a3	27	Slc16a3	18
Slc16a6	9	Slc16a6	10	Slc16a6	7
Slc25a22	2	Slc25a22	1	Slc25a22	10
Slc25a42	12	Slc25a42	30	Slc25a42	24
Slc29a1	11	Slc29a1	16	Slc29a1	11
Slc2a3	6	Slc2a3	9	Slc2a3	7
Slc2a5	2	Slc2a5	3	Slc2a5	3
Slc35d3	4	Slc35d3	4	Slc35d3	3
Slc35g1	4	Slc35g1	13	Slc35g1	10
Slc37a4	4	Slc37a4	5	Slc37a4	4
Slc39a4	5	Slc39a4	1	Slc39a4	6
Slc45a4	22	Slc45a4	23	Slc45a4	25
Slc46a3	17	Slc46a3	9	Slc46a3	9
Slc47a1	3	Slc47a1	8	Slc47a1	3
Slco1b2	8	Slco1b2	11	Slco1b2	7
Slco2a1	42	Slco2a1	44	Slco2a1	56
Slco3a1	51	Slco3a1	59	Slco3a1	53
Slfn1	0	Slfn1	1	Slfn1	5
Slfn3	14	Slfn3	18	Slfn3	21
Slfn4	3	Slfn4	4	Slfn4	3
Slfn5	14	Slfn5	11	Slfn5	19
Slfn8	19	Slfn8	23	Slfn8	26
Slfn9	4	Slfn9	9	Slfn9	5
Smad2	16	Smad2	31	Smad2	28
Smad3	7	Smad3	8	Smad3	6
Smad4	31	Smad4	24	Smad4	24
Smyd3	20	Smyd3	35	Smyd3	24
Snap23	17	Snap23	20	Snap23	24
Snap47	71	Snap47	64	Snap47	82
Snrk	12	Snrk	16	Snrk	11
Soat1	21	Soat1	29	Soat1	35
Sorbs1	6	Sorbs1	12	Sorbs1	17
Sord	7	Sord	9	Sord	8
Sos1	5	Sos1	15	Sos1	13
Sos2	4	Sos2	8	Sos2	5
Sox5	20	Sox5	26	Sox5	18
Sp110	21	Sp110	27	Sp110	35
Sp140	3	Sp140	4	Sp140	3
Spcs3	6	Spcs3	12	Spcs3	17
Sphk2	4	Sphk2	4	Sphk2	5
Spidr	11	Spidr	24	Spidr	11
Spp1	4	Spp1	3	Spp1	1
Spred1	33	Spred1	34	Spred1	30
Spry2	5	Spry2	10	Spry2	4
Spry4	14	Spry4	15	Spry4	18
Sptlc1	9	Sptlc1	17	Sptlc1	9
Sqrdl	8	Sqrdl	12	Sqrdl	9
Src	17	Src	13	Src	21
Srgn	26	Srgn	23	Srgn	31
Srr	16	Srr	13	Srr	9
Srsf1	49	Srsf1	48	Srsf1	54
Ssbp4	3	Ssbp4	4	Ssbp4	1
St14	20	St14	23	St14	22
St3gal6	5	St3gal6	17	St3gal6	13
St6gal1	10	St6gal1	14	St6gal1	13
Stard4	18	Stard4	40	Stard4	26
Stat1	18	Stat1	25	Stat1	17
Stat2	5	Stat2	7	Stat2	10
Stat3	18	Stat3	11	Stat3	27
Stat4	0	Stat4	0	Stat4	1
Stat5a	0	Stat5a	10	Stat5a	6
Stat5b	9	Stat5b	14	Stat5b	12
Stat6	6	Stat6	6	Stat6	3
Stim1	14	Stim1	13	Stim1	16
Stoml1	18	Stoml1	13	Stoml1	26
Strap	8	Strap	9	Strap	7
Sugt1	22	Sugt1	27	Sugt1	25
Sult1a1	3	Sult1a1	2	Sult1a1	3
Sult1b1	1	Sult1b1	9	Sult1b1	8
Suox	6	Suox	8	Suox	9
Syce2	6	Syce2	6	Syce2	4
Syk	10	Syk	13	Syk	7
Syngr2	14	Syngr2	24	Syngr2	16
Tab1	16	Tab1	18	Tab1	9
Tab2	3	Tab2	9	Tab2	5
Tab3	16	Tab3	15	Tab3	14
Tanc2	8	Tanc2	17	Tanc2	14
Tank	11	Tank	16	Tank	6
Tap1	2	Tap1	9	Tap1	5
Tap2	1	Tap2	0	Tap2	3
Tapbp	8	Tapbp	3	Tapbp	13
Tarm1	14	Tarm1	16	Tarm1	9
Tbc1d2b	44	Tbc1d2b	41	Tbc1d2b	47
Tbc1d30	16	Tbc1d30	9	Tbc1d30	16
Tbc1d4	25	Tbc1d4	30	Tbc1d4	34
Tbk1	13	Tbk1	17	Tbk1	15
Tbl2	10	Tbl2	17	Tbl2	14
Tbx21	6	Tbx21	4	Tbx21	6
Tbx3	6	Tbx3	7	Tbx3	2
Tbxa2r	4	Tbxa2r	3	Tbxa2r	2
Tbxas1	19	Tbxas1	13	Tbxas1	15
Tdrd7	0	Tdrd7	0	Tdrd7	1
Tec	4	Tec	2	Tec	3
Tecrl	14	Tecrl	15	Tecrl	15
Tef	15	Tef	15	Tef	16
Tek	4	Tek	8	Tek	6
Tenc1	1	Tenc1	1	Tenc1	4
Tex2	11	Tex2	9	Tex2	14
Tfpi	10	Tfpi	14	Tfpi	16
Tfrc	7	Tfrc	17	Tfrc	13
Tgfb1	12	Tgfb1	10	Tgfb1	19
Tgfb2	42	Tgfb2	45	Tgfb2	50
Tgfbr1	6	Tgfbr1	16	Tgfbr1	20
Tgfbr2	11	Tgfbr2	15	Tgfbr2	15
Tgfbr3	7	Tgfbr3	15	Tgfbr3	11
Tgm3	3	Tgm3	10	Tgm3	9
Tgtp1	9	Tgtp1	11	Tgtp1	3
Tgtp2	9	Tgtp2	11	Tgtp2	3
Thbd	16	Thbd	12	Thbd	23
Themis	12	Themis	12	Themis	11
Thpo	2	Thpo	8	Thpo	2
Thra	12	Thra	15	Thra	13
Thy1	6	Thy1	8	Thy1	5
Tiam1	5	Tiam1	14	Tiam1	6
Ticam1	2	Ticam1	2	Ticam1	5
Ticam2	20	Ticam2	23	Ticam2	25
Tigit	3	Tigit	2	Tigit	2
Timd2	8	Timd2	10	Timd2	6
Timd4	1	Timd4	7	Timd4	4
Tirap	14	Tirap	15	Tirap	16
Tln1	15	Tln1	21	Tln1	12
Tln2	30	Tln2	27	Tln2	37
Tlr1	2	Tlr1	1	Tlr1	3
Tlr3	5	Tlr3	4	Tlr3	1
Tlr4	12	Tlr4	38	Tlr4	17
Tlr5	23	Tlr5	15	Tlr5	22
Tlr6	6	Tlr6	8	Tlr6	9
Tlr7	7	Tlr7	10	Tlr7	11
Tlr8	12	Tlr8	16	Tlr8	8
Tlr9	12	Tlr9	8	Tlr9	9
Tm2d2	0	Tm2d2	5	Tm2d2	0
Tm6sf1	3	Tm6sf1	6	Tm6sf1	4
Tmem140	7	Tmem140	6	Tmem140	7
Tmem170	11	Tmem170	9	Tmem170	18
Tmem173	25	Tmem173	20	Tmem173	25
Tmem186	18	Tmem186	21	Tmem186	18
Tmem203	14	Tmem203	18	Tmem203	11
Tmem205	2	Tmem205	3	Tmem205	8
Tmtc2	13	Tmtc2	11	Tmtc2	9
Tmtc4	5	Tmtc4	4	Tmtc4	3
Tnf	12	Tnf	5	Tnf	12
Tnfaip3	14	Tnfaip3	18	Tnfaip3	19
Tnfrsf10b	8	Tnfrsf10b	11	Tnfrsf10b	12
Tnfrsf11a	6	Tnfrsf11a	18	Tnfrsf11a	11
Tnfrsf13b	8	Tnfrsf13b	10	Tnfrsf13b	10
Tnfrsf13c	9	Tnfrsf13c	17	Tnfrsf13c	17
Tnfrsf14	17	Tnfrsf14	15	Tnfrsf14	19
Tnfrsf18	0	Tnfrsf18	2	Tnfrsf18	3
Tnfrsf1a	2	Tnfrsf1a	4	Tnfrsf1a	2
Tnfrsf1b	33	Tnfrsf1b	42	Tnfrsf1b	31
Tnfrsf25	3	Tnfrsf25	4	Tnfrsf25	4
Tnfrsf4	3	Tnfrsf4	3	Tnfrsf4	0
Tnfrsf8	9	Tnfrsf8	18	Tnfrsf8	5
Tnfrsf9	4	Tnfrsf9	4	Tnfrsf9	2
Tnfsf10	25	Tnfsf10	36	Tnfsf10	26
Tnfsf13	5	Tnfsf13	6	Tnfsf13	4
Tnfsf13b	8	Tnfsf13b	26	Tnfsf13b	11
Tnfsf14	5	Tnfsf14	4	Tnfsf14	7
Tnfsf15	16	Tnfsf15	24	Tnfsf15	16
Tnfsf4	6	Tnfsf4	4	Tnfsf4	6
Tbfsf9	0	Tnfsf9	1	Tnfsf9	0
Tnp2	0	Tnp2	0	Tnp2	1
Tollip	15	Tollip	25	Tollip	21
Tom1l2	19	Tom1l2	22	Tom1l2	17
Tor1aip1	10	Tor1aip1	9	Tor1aip1	9
Tor1aip2	30	Tor1aip2	22	Tor1aip2	31
Tor3a	40	Tor3a	55	Tor3a	61
Tox	5	Tox	10	Tox	6
Tpcn1	6	Tpcn1	12	Tpcn1	6
Tppp	28	Tppp	17	Tppp	17
Tprgl	1	Tprgl	4	Tprgl	3
Tradd	16	Tradd	5	Tradd	17
Traf1	9	Traf1	10	Traf1	5
Traf2	19	Traf2	18	Traf2	17
Traf3	35	Traf3	32	Traf3	12
Traf3ip2	4	Traf3ip2	4	Traf3ip2	3
Traf4	17	Traf4	17	Traf4	25
Traf5	19	Traf5	27	Traf5	13
Traf6	23	Traf6	23	Traf6	25
Trafd1	18	Trafd1	15	Trafd1	9
Trappc6a	2	Trappc6a	2	Trappc6a	0
Trem1	12	Trem1	8	Trem1	17
Treml1	4	Treml1	4	Treml1	2
Treml2	13	Treml2	16	Treml2	17
Triap1	20	Triap1	12	Triap1	16
Trim12a	2	Trim12a	4	Trim12a	4
Trim12c	22	Trim12c	8	Trim12c	11
Trim21	11	Trim21	7	Trim21	9
Trim24	18	Trim24	26	Trim24	36
Trim26	16	Trim26	12	Trim26	21
Trim30a	5	Trim30a	6	Trim30a	6
Trim30c	10	Trim30c	14	Trim30c	13
Trim30d	8	Trim30d	6	Trim30d	6
Trim34a	8	Trim34a	7	Trim34a	12
Trim39	6	Trim39	6	Trim39	11
Trip6	19	Trip6	12	Trip6	11
Trp53bp1	14	Trp53bp1	16	Trp53bp1	19
Trpm2	7	Trpm2	6	Trpm2	15
Trpm7	9	Trpm7	24	Trpm7	18
Trpv2	33	Trpv2	25	Trpv2	18
Tslp	8	Tslp	6	Tslp	5
Tspan3	21	Tspan3	22	Tspan3	23
Tst	1	Tst	4	Tst	3
Tubb2a	5	Tubb2a	3	Tubb2a	2
Tubb2b	21	Tubb2b	26	Tubb2b	24
Tube1	6	Tube1	13	Tube1	8
Twf2	1	Twf2	1	Twf2	2
Txk	3	Txk	3	Txk	6
Txn1	1	Txn1	5	Txn1	1
Txn2	15	Txn2	14	Txn2	22
Txnip	9	Txnip	5	Txnip	10
Tyk2	1	Tyk2	2	Tyk2	4
Tyro3	1	Tyro3	2	Tyro3	3
Tyrobp	1	Tyrobp	1	Tyrobp	3
U2af1l4	0	U2af1l4	1	U2af1l4	2
Ube2g1	17	Ube2g1	17	Ube2g1	13
Ube2l6	4	Ube2l6	5	Ube2l6	2
Ubqln4	1	Ubqln4	8	Ubqln4	7
Ucp2	12	Ucp2	10	Ucp2	20
Ugt2b5	2	Ugt2b5	4	Ugt2b5	1
Ulbp1	2	Ulbp1	4	Ulbp1	0
Ulk1	11	Ulk1	14	Ulk1	13
Ulk2	12	Ulk2	17	Ulk2	15
Unc119b	11	Unc119b	16	Unc119b	9
Unc13a	26	Unc13a	29	Unc13a	20
Urod	1	Urod	0	Urod	2
Usp18	6	Usp18	9	Usp18	5
Usp25	0	Usp25	3	Usp25	1
Usp30	4	Usp30	6	Usp30	10
Usp46	8	Usp46	16	Usp46	14
Vamp8	3	Vamp8	3	Vamp8	1
Vasp	15	Vasp	15	Vasp	20
Vat1	3	Vat1	13	Vat1	8
Vav1	4	Vav1	6	Vav1	12
Vav2	6	Vav2	8	Vav2	11
Vav3	5	Vav3	11	Vav3	10
Vcam1	1	Vcam1	2	Vcam1	3
Vcl	7	Vcl	11	Vcl	10
Vdac1	7	Vdac1	2	Vdac1	4
Vdac2	1	Vdac2	2	Vdac2	1
Vdac3	0	Vdac3	3	Vdac3	4
Vldlr	28	Vldlr	33	Vldlr	33
Vmn1r51	7	Vmn1r51	6	Vmn1r51	8
Vps37b	4	Vps37b	8	Vps37b	7
Vps54	0	Vps54	5	Vps54	4
Vsig4	4	Vsig4	5	Vsig4	1
Vsnl1	5	Vsnl1	7	Vsnl1	5
Vtn	1	Vtn	1	Vtn	3
Was	3	Was	3	Was	3
Wasf1	0	Wasf1	6	Wasg1	0
Wasf2	21	Wasf2	23	Wasf2	26
Wasf3	8	Wasf3	19	Wasf3	11
Wasl	4	Wasl	13	Wasl	8
Wdfy1	17	Wdfy1	15	Wdfy1	19
Wrnip1	0	Wrnip1	4	Wrnip1	1
Xaf1	2	Xaf1	5	Xaf1	11
Xbp1	12	Xbp1	16	Xbp1	20
Xcl1	0	Xcl1	2	Xcl1	0
Xcr1	8	Xcr1	10	Xcr1	13
Xiap	18	Xiap	18	Xiap	13
Xpnpep3	42	Xpnpep3	43	Xpnpep3	51
Xrn1	55	Xrn1	45	Xrn1	53
Xylt2	2	Xylt2	1	Xylt2	2
Yipf4	4	Yipf4	9	Yipf4	4
Yipf6	8	Yipf6	15	Yipf6	10
Zap70	31	Zap70	35	Zap70	45
Zbbx	3	Zbbx	7	Zbbx	3
Zbp1	7	Zbp1	4	Zbp1	6
Zbtb38	13	Zbtb38	10	Zbtb38	7
Zcchc2	20	Zcchc2	21	Zcchc2	18
Zfp2	6	Zfp2	14	Zfp2	11
Zfp395	28	Zfp395	14	Zfp395	31
Zfp467	38	Zfp467	41	Zfp467	31
Zfp53	10	Zfp53	25	Zfp53	22
Zfp661	14	Zfp661	13	Zfp661	15
Zfp692	5	Zfp692	5	Zfp692	3
Zfp870	17	Zfp870	19	Zfp870	6
Zfpm1	1	Zfpm1	4	Zfpm1	3
Zfyve21	2	Zfyve21	4	Zfyve21	3
Zhx1	9	Zhx1	10	Zhx1	9
Zkscan1	20	Zkscan1	31	Zkscan1	22
Zkscan14	0	Zkscan14	0	Zkscan14	3
Zmiz1	17	Zmiz1	16	Zmiz1	12
Znfx1	1	Znfx1	4	Znfx1	5
Zp3r	0	Zp3r	1	Zp3r	0
Zrsr1	13	Zrsr1	15	Zrsr1	13
Zufsp	0	Zufsp	6	Zufsp	2
