# Supplementary material for: Nematode microRNAs can Individually Regulate Interferon Regulatory Factor 4 and mTOR in Differentiating T Helper 2 Lymphocytes and Modulate Cytokine Production in Macrophages
Source: Front Mol Biosci. 2022 Jun 28;9:909312. doi: 10.3389/fmolb.2022.909312 (PMC9274173; doi:10.3389/fmolb.2022.909312)
Supplement: Supplementary file 2 [file Table3.XLSX]

## Sheet: cutoff_p0.01
Additional file 3. Differential gene expression from miRNA transfected differentiating Th2 cells
limited to genes with p < 0.01
Combo 4x10 nM vs Neg. ctrl. 4x10 nM							Lipofectamine 4x vs Neg. ctrl. 4x10 nM							miR-1 4x10 nM vs Neg. ctrl. 4x10 nM							miR-100 4x10 nM vs Neg. ctrl. 4x10 nM							miR-71 4x10 nM vs Neg. ctrl. 4x10 nM							miR-10021 4x10 nM vs Neg. ctrl. 4x10 nM
Gene	logFC	logCPM	F	PValue	fdr		Gene	logFC	logCPM	F	PValue	fdr		Gene	logFC	logCPM	F	PValue	fdr		Gene	logFC	logCPM	F	PValue	fdr		Gene	logFC	logCPM	F	PValue	fdr		Gene	logFC	logCPM	F	PValue	fdr
Zfp398	0.285715	4.59548	22.0105	0.000173018	0.509853		Bcl2l11	0.360564	6.36331	28.0494	4.6053e-05	0.343953		Zfp397	0.405368	5.40149	31.7034	2.25108e-05	0.221124		BC005561	0.574839	2.17221	20.6236	0.000241544	0.999924		Spib	1.48839	1.87823	30.5218	2.82004e-05	0.277012		Spib	1.22511	1.87823	20.0279	0.000279851	0.983326
Spib	1.39486	1.87823	21.2753	0.000206175	0.509853		Pde4d	0.201417	7.05023	21.5239	0.000194232	0.343953		Zfp607a	0.422446	3.59631	20.1781	0.000269594	0.534217		Chd7	0.228825	6.61741	17.3817	0.000555241	0.999924		Bcl2l11	0.342377	6.36331	25.2686	8.27011e-05	0.406187		Pde4d	0.183612	7.05023	17.8769	0.000486424	0.983326
Sp140	0.237052	5.08583	17.9409	0.000478249	0.509853		Scml4	0.317558	4.31586	21.2485	0.000207508	0.343953		Lpp	0.319925	4.58569	19.1536	0.000348921	0.534217		Spib	1.22715	1.87823	16.073	0.000795427	0.999924		Hmgcs1	0.422701	7.516	20.5754	0.000244412	0.65445		Neu3	0.278626	5.08351	17.5441	0.000531542	0.983326
Chd7	0.232412	6.61741	17.9319	0.000479389	0.509853		Ankrd12	0.306393	4.71935	20.6973	0.000237223	0.343953		Chd7	0.235498	6.61741	18.4178	0.000421916	0.534217		Stam	0.298312	4.49486	15.2283	0.00101124	0.999924		Cd9	0.306424	5.07007	18.3312	0.000431572	0.65445		Cd9	0.290481	5.07007	16.4454	0.000717001	0.983326
Gtf2a2	0.222155	5.11458	17.8754	0.000486627	0.509853		Cd9	0.323716	5.07007	20.4896	0.00024962	0.343953		Mllt6	0.177138	8.40067	16.7406	0.000660936	0.534217		Tgtp1	0.417663	3.4111	14.4214	0.00127998	0.999924		Ankrd12	0.283834	4.71935	17.7255	0.000506405	0.65445		D430041D05Rik	0.637474	2.61207	13.458	0.00171051	0.983326
Taf1d	0.305995	5.9982	16.807	0.000649013	0.509853		Ncf1	0.652319	2.55846	20.2073	0.00026765	0.343953		BC005561	0.514868	2.17221	16.364	0.000733372	0.534217		Kantr	0.438847	2.42516	13.5709	0.00165251	0.999924		Dusp2	0.190851	6.36896	15.994	0.000813261	0.65445		Hspa4l	0.201127	6.17775	13.2718	0.00181116	0.983326
Spef2	0.44376	2.99932	16.4998	0.000706284	0.509853		Hist1h2af	1.50537	2.01167	19.7052	0.000303398	0.343953		Mga	0.181547	6.29779	15.6053	0.000907761	0.534217		Sh3bp5	0.299277	4.6271	13.3541	0.00176589	0.999924		Mdn1	0.239054	6.13417	15.1902	0.0010224	0.65445		Egr2	0.217516	5.96025	12.8366	0.00207321	0.983326
Rufy2	0.512626	3.69567	16.4816	0.000709851	0.509853		Pou2f2	0.367369	5.74064	19.5546	0.000315136	0.343953		Eml5	0.368042	3.87922	15.0308	0.00107068	0.534217		Lpp	0.267699	4.58569	13.3105	0.00178969	0.999924		BC005561	0.432762	2.17221	14.6915	0.00118204	0.65445		Vav3	0.234622	5.39477	12.8235	0.00208171	0.983326
Jarid2	0.276883	5.9991	16.2065	0.000766264	0.509853		Cd27	0.3124	4.60637	18.9057	0.000371814	0.365233		Neurl1b	0.317444	4.62187	14.686	0.00118394	0.534217		Irf1	0.246163	5.23378	12.7762	0.00211279	0.999924		Neu3	0.25531	5.08351	14.6912	0.00118213	0.65445		Glcci1	0.297558	4.47114	12.8114	0.0020896	0.983326
D430041D05Rik	0.780753	2.61207	16.0654	0.000797117	0.509853		Cd200	0.250871	5.86738	18.1117	0.000457161	0.408245		Ankrd12	0.289313	4.71935	14.2257	0.00135657	0.534217		Ubr4	0.231983	7.44642	12.7589	0.00212431	0.999924		Cd19	1.54324	2.72947	14.5358	0.00123741	0.65445		Unc119b	0.145343	7.30941	12.733	0.00214164	0.983326
Ccnl2	0.365201	5.76296	15.8823	0.000839249	0.509853		Zfp397	0.256617	5.40149	16.1791	0.000772142	0.580012		Ptar1	0.228719	5.35158	13.752	0.00156404	0.534217		Mdn1	0.242433	6.13417	12.0504	0.00266099	0.999924		Usp32	0.213592	5.58943	14.4943	0.00125268	0.65445		Bach2	0.219607	7.37845	12.5141	0.00229469	0.983326
Nfatc2ip	0.238309	5.53326	15.3534	0.000975508	0.509853		Igf1r	0.316562	4.93006	15.9197	0.000830442	0.580012		Ptpn3	0.243754	5.01288	13.5917	0.00164207	0.534217		Mus81	0.275493	4.39603	11.9209	0.00277467	0.999924		Kmt5b	0.201795	5.70924	14.4544	0.00126751	0.65445		Jarid2	0.211663	5.9991	12.1925	0.00254223	0.983326
Cdc37l1	0.310139	4.9823	14.9217	0.00110516	0.509853		Mbd4	0.293062	4.67474	15.1507	0.00103415	0.580012		Myo10	0.428139	4.05534	13.5464	0.0016649	0.534217		Scml4	0.26614	4.31586	11.4436	0.00324286	0.999924		Kmt2c	0.280711	6.13709	14.3128	0.00132187	0.65445		Kantr	0.36711	2.42516	12.1494	0.00257763	0.983326
Tnpo2	0.165733	7.25488	14.6404	0.00119992	0.509853		Gm47050	0.257659	5.32516	14.6943	0.00118106	0.580012		Rufy2	0.461393	3.69567	13.2491	0.00182389	0.534217		Hspa4l	0.20617	6.17775	10.706	0.00415049	0.999924		Mbd4	0.283825	4.67474	14.2066	0.00136429	0.65445		Zfp36l1	0.166075	6.52009	12.1029	0.00261644	0.983326
Lama5	0.309928	5.39808	14.4681	0.00126239	0.509853		BC005561	0.430495	2.17221	14.5245	0.00124154	0.580012		Tab3	0.310961	4.62759	13.0015	0.00196923	0.534217		Dyrk2	0.253482	5.0492	10.309	0.00475455	0.999924		9930111J21Rik1	0.568361	2.616	14.1233	0.00139868	0.65445		Nab1	0.150203	6.73788	11.591	0.00308952	0.983326
Grik5	0.324457	3.74265	14.3586	0.00130401	0.509853		Dusp10	0.248807	5.5665	14.3227	0.00131797	0.580012		Cdc37l1	0.289454	4.9823	12.9619	0.00199364	0.534217		Pdlim4	0.592819	2.02595	10.029	0.00523972	0.999924		Kmt2a	0.321034	7.49801	13.951	0.00147285	0.65445		Sp140	0.167587	5.08583	11.57	0.00311085	0.983326
Kifc5b	0.254302	4.72465	14.3498	0.00130741	0.509853		Lag3	0.266418	5.17573	14.2377	0.0013517	0.580012		Nbeal1	0.316769	3.7352	12.7288	0.00214445	0.534217		Glcci1	0.294388	4.47114	9.68961	0.00590357	0.999924		Pou2f2	0.309994	5.74064	13.8632	0.00151231	0.65445		4930523C07Rik	0.124997	6.72493	11.5305	0.0031515	0.983326
mt-Nd5	0.632814	8.53773	14.2759	0.00133642	0.509853		Jarid2	0.228363	5.9991	14.2031	0.00136575	0.580012		Atrx	0.240127	7.61586	12.6639	0.00218872	0.534217		Nav1	0.367296	4.29096	9.68835	0.00590621	0.999924		Prickle3	0.302281	3.16419	13.8522	0.00151736	0.65445		Hmgcs1	0.313236	7.516	11.2628	0.00344287	0.983326
Zkscan3	0.356965	4.25207	14.2628	0.00134164	0.509853		Kdm7a	0.23186	5.57821	14.0154	0.00144463	0.580012		Samd1	0.153285	6.65087	12.5575	0.00226344	0.534217		Dusp10	0.233654	5.5665	9.65885	0.00596825	0.999924		Rnf214	0.246305	4.44652	13.7701	0.00155547	0.65445		Helq	0.278428	4.37932	11.196	0.00352013	0.983326
Ccnl1	0.335327	5.69346	14.2051	0.00136493	0.509853		Bach2	0.231976	7.37845	13.9673	0.00146565	0.580012		Zfp398	0.215853	4.59548	12.4283	0.00235798	0.534217		Egr2	0.212883	5.96025	9.43691	0.00645927	0.999924		Cyth3	0.290402	5.03149	13.7345	0.00157237	0.65445		Hist1h2bm	0.533591	2.10212	10.5981	0.00430565	0.983326
BC005561	0.479631	2.17221	14.1137	0.00140267	0.509853		Src	0.341624	3.72131	13.9025	0.0014945	0.580012		Ccdc6	0.163602	6.49131	12.3655	0.00240559	0.534217		Plekho1	0.213047	4.55162	9.3894	0.00657017	0.999924		Zfp607a	0.305877	3.59631	13.4983	0.00168953	0.66385		Ssh1	0.182834	6.16155	10.3505	0.00468694	0.983326
Ogt	0.401462	6.40455	13.5748	0.00165053	0.523006		Gimap3	0.152097	6.88896	13.8955	0.00149768	0.580012		Pou2f2	0.33125	5.74064	12.3222	0.00243897	0.534217		Cd27	0.247632	4.60637	9.09023	0.00731952	0.999924		Sesn3	0.188254	7.86657	13.0441	0.00194333	0.666505		Tirap	0.366992	2.21636	10.3083	0.00475566	0.983326
Rrnad1	0.383747	3.48273	13.4058	0.00173809	0.533538		4930523C07Rik	0.136377	6.72493	13.7288	0.00157506	0.580012		Gm20517	0.214975	5.05529	12.1327	0.00259149	0.534217		Ptar1	0.185304	5.35158	8.9791	0.00762193	0.999924		Myo18a	0.147723	6.71431	12.7748	0.00211375	0.666505		BC005561	0.362613	2.17221	10.2167	0.00490861	0.983326
mt-Nd4	0.620569	7.52689	13.1759	0.00186555	0.555313		Sesn3	0.192704	7.86657	13.671	0.00160294	0.580012		Pcnp	0.201073	5.5108	12.0992	0.00261955	0.534217		Nfatc2ip	0.182701	5.53326	8.96186	0.00767011	0.999924		Bach2	0.220389	7.37845	12.6022	0.00223165	0.666505		Myo10	0.325607	4.05534	10.002	0.00528923	0.983326
Eml5	0.342501	3.87922	12.9637	0.00199253	0.559217		D430041D05Rik	0.640561	2.61207	13.5694	0.0016533	0.580012		Mdn1	0.241577	6.13417	11.9633	0.00273686	0.534217		Gramd4	0.176402	6.54267	8.94631	0.00771382	0.999924		Golgb1	0.237834	5.42827	12.5476	0.00227054	0.666505		Sesn3	0.164562	7.86657	9.96438	0.00535932	0.983326
Fnbp4	0.207596	6.3122	12.6717	0.00218333	0.561699		Cyth3	0.285169	5.03149	13.2352	0.00183171	0.599764		Pts	0.305216	4.37565	11.9024	0.0027913	0.534217		Lgals3	0.292521	4.50966	8.92325	0.00777919	0.999924		Ttc9c	0.145677	6.40333	12.2857	0.00246755	0.666505		Nfatc2ip	0.166378	5.53326	9.67132	0.00594195	0.983326
Zfp160	0.257157	4.38251	12.5484	0.00226992	0.561699		Lad1	0.473873	4.74469	13.0978	0.00191122	0.605609		D430041D05Rik	0.674585	2.61207	11.81	0.00287629	0.534217		Tbxa2r	0.391464	3.71473	8.75148	0.00828614	0.999924		Apc	0.175052	5.8629	12.0869	0.0026299	0.666505		Nbeal1	0.241832	3.7352	9.55709	0.00618799	0.983326
mt-Co1	0.64954	10.3598	12.3734	0.00239956	0.561699		Ctla4	0.269861	7.14143	12.4696	0.00232733	0.613584		Maz	0.142719	8.65111	11.0293	0.0037217	0.534217		Prex1	0.164173	6.88505	8.73846	0.00832603	0.999924		Ttc3	0.191086	5.67216	12.0642	0.00264924	0.666505		Zfp607a	0.255249	3.59631	9.34377	0.00667869	0.983326
Qrsl1	0.319945	4.16039	12.333	0.0024306	0.561699		Tgfbr3	0.235119	7.25319	12.4325	0.00235486	0.613584		Tnpo2	0.143639	7.25488	10.9788	0.00378534	0.534217		Rufy2	0.373208	3.69567	8.55086	0.00892576	0.999924		Mapk8ip3	0.324243	5.11238	11.4878	0.00319605	0.666505		Zfp398	0.164364	4.59548	9.33245	0.00670593	0.983326
Mapk8ip3	0.37345	5.11238	11.9427	0.00275512	0.561699		Serinc5	0.269526	4.31237	12.3897	0.00238712	0.613584		Kmt2c	0.278349	6.13709	10.9207	0.0038599	0.534217		Kat2b	0.192632	5.6937	8.40954	0.00940959	0.999924		Rgs16	0.325801	4.21957	11.4444	0.00324211	0.666505		Dpysl2	0.179615	6.17259	9.23419	0.0069476	0.983326
mt-Nd2	0.563938	8.36884	11.9001	0.00279346	0.561699		Tent5c	0.203971	6.72846	12.3204	0.00244039	0.613584		Atxn7	0.223264	4.97915	10.8847	0.00390703	0.534217		Tspan9	0.448901	1.89586	8.39032	0.00947766	0.999924		Kantr	0.356481	2.42516	11.4326	0.00325464	0.666505		Ankrd12	0.20257	4.71935	8.94092	0.00772905	0.983326
Zfp26	0.157451	6.22768	11.7375	0.00294498	0.561699		Hist1h2bm	0.573137	2.10212	12.2757	0.00247547	0.613584		Clec2d	0.296846	4.95813	10.7505	0.00408829	0.534217		Ankrd12	0.223208	4.71935	8.38533	0.0094954	0.999924		D430041D05Rik	0.584743	2.61207	11.2374	0.00347202	0.666505		Ptpn3	0.173381	5.01288	8.8795	0.00790493	0.983326
Clcf1	0.492972	2.64316	11.6579	0.0030226	0.561699		Mxd1	0.257148	4.63875	12.1038	0.00261566	0.613584		Golgb1	0.249094	5.42827	10.6324	0.00425567	0.534217		Zfp398	0.177027	4.59548	8.31283	0.00975768	0.999924		Msmo1	0.272717	5.39663	11.1904	0.00352671	0.666505		Gm20517	0.161268	5.05529	8.82224	0.00807295	0.983326
Atxn7	0.230511	4.97915	11.6172	0.0030631	0.561699		Hspa4l	0.19195	6.17775	12.0742	0.00264073	0.613584		Tirap	0.421593	2.21636	10.6186	0.00427568	0.534217		Dapl1	-0.394555	3.80007	15.1033	0.00104842	0.999924		Ubr4	0.190351	7.44642	11.1434	0.00358241	0.666505		Ctla4	0.22459	7.14143	8.62944	0.00866883	0.983326
Mier2	0.265885	4.07478	11.5484	0.00313294	0.561699		Usp32	0.194744	5.58943	12.0215	0.00268595	0.613584		Stx16	0.245878	5.19655	10.5243	0.00441556	0.534217		Pter	-0.481771	2.64967	14.5401	0.00123586	0.999924		Helq	0.277853	4.37932	11.1426	0.00358333	0.666505		Gatd1	0.139294	4.99368	8.41633	0.00938569	0.983326
Golgb1	0.259285	5.42827	11.5361	0.00314568	0.561699		Hist1h1b	0.914874	2.88385	11.6402	0.00304009	0.654697		Grap2	0.158488	8.18223	10.273	0.00481401	0.534217		Pin4	-0.39506	3.20672	13.305	0.00179271	0.999924		Lrrk2	0.413093	2.01842	11.1297	0.00359884	0.666505		Zfp64	0.175479	5.29566	8.41037	0.00940667	0.983326
4930503L19Rik	0.277665	4.80582	11.3676	0.00332533	0.561699		Gbp2	0.384856	5.39275	11.3607	0.00333297	0.654697		Prpf39	0.230883	5.65228	10.253	0.00484734	0.534217		Csrp2	-0.434048	2.37129	13.1969	0.00185348	0.999924		Zdhhc9	0.236092	4.36465	11.1265	0.00360272	0.666505		Slc25a23	0.179153	4.38921	8.25158	0.00998561	0.983326
Gtpbp2	0.209091	6.10917	11.3556	0.0033385	0.561699		mt-Nd6	0.892537	1.86612	11.3353	0.00336105	0.654697		Ddx17	0.201937	7.90866	10.2432	0.00486373	0.534217		Gm20458	-0.350038	3.81937	11.6743	0.00300639	0.999924		Plxnd1	0.248908	5.95885	11.0987	0.00363628	0.666505
Ddx17	0.211573	7.90866	11.2509	0.0034565	0.561699		Nr4a1	0.226797	6.20715	11.3329	0.0033637	0.654697		Pnpla6	0.267973	4.39398	10.2391	0.00487077	0.534217		Coq7	-0.257134	4.59207	10.298	0.00477251	0.999924		Pde4d	0.144683	7.05023	11.0774	0.00366223	0.666505		Plxnb2	-0.264714	4.00357	14.051	0.00142928	0.983326
Gm20517	0.206629	5.05529	11.194	0.00352248	0.561699		Atp1b1	0.486828	2.54036	11.2544	0.00345245	0.654697		Src	0.33342	3.72131	10.22	0.00490303	0.534217		Trmt11	-0.213056	4.6032	9.74683	0.00578531	0.999924		Cd27	0.239085	4.60637	10.9838	0.00377892	0.666505		Tbc1d8b	-0.399782	3.26272	13.7334	0.00157286	0.983326
Gdi1	0.30493	5.10115	11.137	0.00359002	0.561699		Hist1h4f	0.869976	2.33506	11.1541	0.00356969	0.654697		Itgav	0.243153	6.08659	10.2166	0.00490883	0.534217		Dhdds	-0.135556	5.99102	9.28704	0.00681642	0.999924		Kif3c	0.265426	4.2647	10.8741	0.00392099	0.666505		Ppm1h	-0.199659	5.49937	13.0542	0.00193721	0.983326
Zbtb34	0.268815	4.38034	11.0203	0.00373293	0.561699		Btla	0.215441	6.16459	11.1229	0.00360706	0.654697		Mphosph6	0.211994	4.57396	10.1921	0.00495061	0.534217		Nnt	-0.186438	5.36152	8.8034	0.0081291	0.999924		Scml4	0.228389	4.31586	10.8716	0.00392432	0.666505		Gtf2h2	-0.207251	4.72772	12.3311	0.00243209	0.983326
Pnpla6	0.277616	4.39398	11.0023	0.00375555	0.561699		Nfatc2ip	0.178283	5.53326	11.1109	0.00362152	0.654697		Nfat5	0.289872	5.89136	10.1869	0.0049596	0.534217		Tob1	-0.297672	4.1241	8.64844	0.00860797	0.999924		Cir1	0.315538	3.14077	10.7668	0.00406577	0.666505		Gga2	-0.216927	4.51564	12.2741	0.00247677	0.983326
Khdc4	0.234297	5.90498	10.8889	0.00390153	0.561699		Ddias	0.193375	5.8076	11.0746	0.00366572	0.654697		Jade1	0.165385	5.92874	10.1451	0.00503197	0.534217		Tfeb	-0.163568	5.38006	8.40696	0.00941872	0.999924		A930004J17Rik	0.528766	1.83002	10.6831	0.00418297	0.666505		Dapl1	-0.302861	3.80007	11.9504	0.00274828	0.983326
Zc3h7a	0.314999	5.78091	10.8152	0.00399973	0.561699		Aff3	0.222212	5.46747	10.8797	0.00391357	0.661341		Ccdc88b	0.161832	7.37014	10.1223	0.00507204	0.534217									Tnfrsf1a	0.229739	4.83052	10.6826	0.00418356	0.666505		Gm50387	-0.179316	6.12039	10.2589	0.00483748	0.983326
Neurl4	0.194725	5.37014	10.8104	0.00400625	0.561699		Btg2	0.19827	6.37633	10.8335	0.00397517	0.661341		Foxk1	0.183625	7.77826	10.0989	0.00511361	0.534217									Chd2	0.181025	6.4087	10.6305	0.00425843	0.666505		Gprin3	-0.165893	7.24271	9.80918	0.00565947	0.983326
Rsrp1	0.532151	6.50575	10.7402	0.00410259	0.561699		Gm20517	0.178576	5.05529	10.8309	0.00397856	0.661341		Trbd2	0.485364	1.83099	10.0185	0.0052589	0.534217									Mycbp2	0.184221	7.02386	10.5729	0.00434287	0.666505		Arl15	-0.315819	3.05763	9.70723	0.00586687	0.983326
Kidins220	0.16854	6.99059	10.7276	0.00412018	0.561699		Lztfl1	0.305835	3.40047	10.8217	0.00399105	0.661341		Haghl	0.307055	3.28642	10.0134	0.00526832	0.534217									Hectd4	0.222915	6.16375	10.2007	0.00493593	0.666505		Hist1h3b	-0.969241	2.09507	9.64188	0.0060043	0.983326
Nek8	0.279905	3.86616	10.6843	0.00418117	0.561699		9930111J21Rik2	0.42892	3.46959	10.7859	0.00403954	0.661341		Phc3	0.14474	7.16685	9.95083	0.0053848	0.534217									Clcf1	0.408054	2.64316	10.1357	0.00504847	0.666505		Lgals3bp	-0.179479	6.05089	9.29584	0.00679486	0.983326
Acp5	0.200568	5.02705	10.625	0.00426642	0.561699		Ice2	0.216265	3.85577	10.6796	0.00418789	0.663433		Xiap	0.161634	7.17823	9.94145	0.00540251	0.534217									Herc2	0.155383	6.10108	10.0947	0.00512104	0.666505		Nop9	-0.147523	6.41937	9.20567	0.00701956	0.983326
Pan2	0.242735	5.0111	10.5855	0.00432429	0.561699		Fgf2	0.186219	6.88241	10.5411	0.00439029	0.663433		Eif1b	0.157108	5.68265	9.82239	0.00563319	0.534217									Dync1li2	0.19261	5.70121	10.0329	0.00523255	0.666505		Dcaf13	-0.1289	6.23176	9.04866	0.00743106	0.983326
Chd2	0.20514	6.4087	10.5347	0.0043999	0.561699		Samhd1	0.184457	9.00997	10.4553	0.00452122	0.663433		Akap8	0.160311	6.94274	9.73979	0.00579972	0.534217									Grik5	0.238937	3.74265	10.0078	0.00527861	0.666505		Cdk2ap1	-0.155382	5.38061	9.02905	0.00748431	0.983326
mt-Nd1	0.580453	9.28802	10.5119	0.00443439	0.561699		Parp8	0.381406	3.5761	10.4235	0.00457072	0.663433		Pcmtd2	0.242556	5.08566	9.68423	0.00591482	0.534217									Macf1	0.309495	7.48957	9.99379	0.00530446	0.666505		Snx33	-0.262206	3.87273	9.0224	0.00750247	0.983326
Myo10	0.377438	4.05534	10.4438	0.00453903	0.561699		Atxn7	0.190494	4.97915	10.2742	0.00481203	0.663433		Haus6	0.196754	6.11662	9.66005	0.00596573	0.534217									Zfp52	0.201821	5.3927	9.94258	0.00540038	0.666505		Ncdn	-0.149854	6.42491	9.01588	0.00752034	0.983326
Haghl	0.312868	3.28642	10.4056	0.00459893	0.561699		Ube2h	0.190688	6.33065	10.2161	0.00490966	0.663433		Sh2b3	0.190739	5.90361	9.31054	0.00675899	0.534217									Fgf2	0.180519	6.88241	9.90514	0.00547172	0.666505		Csrp2	-0.305629	2.37129	8.87362	0.00792199	0.983326
Pcnp	0.186146	5.5108	10.3496	0.00468838	0.561699		Uevld	0.240585	4.03905	10.2138	0.00491347	0.663433		Ddx5	0.136435	9.83699	9.22042	0.00698224	0.534217									4930503L19Rik	0.227879	4.80582	9.85247	0.00557389	0.666505		Hopx	-0.358613	2.2045	8.78	0.00819945	0.983326
Mbd4	0.274804	4.67474	10.2758	0.00480932	0.561699		Nsg2	0.294149	4.30498	10.2054	0.00492781	0.663433		Atxn7l3b	0.159861	6.92102	9.19293	0.00705199	0.534217									Mecp2	0.140497	5.99505	9.84806	0.00558253	0.666505		Rpf2	-0.167229	5.41261	8.68532	0.0084912	0.983326
Ppox	0.297441	3.71031	10.2439	0.00486263	0.561699		Zfp236	0.149764	5.48749	10.1309	0.00505698	0.663433		Rev1	0.266048	4.58753	9.15168	0.00715812	0.534217									Arhgef11	0.177484	5.34009	9.84105	0.00559632	0.666505		Platr25	-0.185875	4.09255	8.63804	0.00864123	0.983326
Nisch	0.248141	6.8667	10.2073	0.0049246	0.561699		Arhgef11	0.179674	5.34009	10.0853	0.00513778	0.663433		Fbxo11	0.17403	5.9282	9.14554	0.00717405	0.534217									Cblb	0.169951	8.01617	9.79946	0.00567887	0.666505		Tigd2	-0.17843	5.72231	8.28302	0.00986789	0.983326
Nktr	0.282311	6.72647	10.1464	0.00502971	0.561699		Il12rb2	0.339819	3.56976	9.95305	0.00538061	0.663433		Rnft1	0.190008	5.66574	9.10304	0.00728554	0.534217									Dipk1a	0.188441	4.72437	9.75718	0.00576421	0.666505		Mkln1	-0.12899	6.2107	8.28204	0.00987155	0.983326
Gys1	0.319717	4.17407	10.1095	0.00509465	0.561699		mt-Nd5	0.471349	8.53773	9.90025	0.00548112	0.663972		Kat2b	0.199413	5.6937	9.01496	0.00752286	0.534217									Cbarp	0.214725	4.01478	9.66194	0.00596173	0.666505
Ttc9c	0.150749	6.40333	10.1075	0.00509828	0.561699		Cd19	1.27747	2.72947	9.70109	0.00587963	0.666163		Rps6ka3	0.145008	7.43598	9.01261	0.00752931	0.534217									Sik2	0.175429	5.65187	9.65098	0.00598494	0.666505
Paxbp1	0.251255	6.33271	10.0001	0.00529275	0.561699		Cir1	0.299262	3.14077	9.66021	0.00596539	0.666163		Zfp445	0.191032	6.49029	8.92493	0.00777443	0.534217									H2-Aa	0.469224	2.78998	9.62228	0.00604621	0.666505
Slc8b1	0.347903	2.58551	9.87279	0.00553422	0.561699		Klhl15	0.249173	3.78753	9.62719	0.00603568	0.666163		Tet1	0.394975	3.46638	8.91971	0.00778928	0.534217									Pabpn1	0.176131	6.88687	9.50137	0.00631215	0.666505
Pstpip1	0.136022	6.46822	9.84216	0.00559413	0.561699		Ift80	0.215175	5.05247	9.56831	0.00616333	0.66795		Tmem161a	0.207044	4.82016	8.87787	0.00790965	0.534217									Clec2d	0.246131	4.95813	9.49604	0.00632416	0.666505
Atp9b	0.1692	5.64384	9.78147	0.00571502	0.561699		Itpka	0.400899	2.50637	9.53729	0.00623179	0.66795		0610030E20Rik	0.220764	6.03999	8.87175	0.00792743	0.534217									Insig1	0.254846	5.11022	9.48632	0.00634617	0.666505
Armc9	0.455691	2.36464	9.68403	0.00591525	0.561699		Pde4b	0.224668	4.63536	9.46175	0.00640213	0.66795		Ilkap	0.166156	5.84621	8.8702	0.00793196	0.534217									Hsd17b11	0.35675	2.82948	9.46098	0.0064039	0.666505
Phf1	0.373526	3.18623	9.67232	0.00593984	0.561699		Ccdc6	0.124715	6.49131	9.33321	0.0067041	0.66795		Chd2	0.188156	6.4087	8.84854	0.00799527	0.534217									Phldb1	0.168895	5.70007	9.41656	0.0065065	0.666505
Zfp397	0.226542	5.40149	9.67094	0.00594273	0.561699		Ttc3	0.167419	5.67216	9.23423	0.0069475	0.66795		Kmt2a	0.288346	7.49801	8.78519	0.00818377	0.534217									Kif21b	0.247896	7.9246	9.39096	0.00656649	0.666505
Cpsf7	0.170812	6.56526	9.44213	0.00644722	0.561699		Casp7	0.207697	4.19814	9.22222	0.0069777	0.66795		Crk	0.181241	6.12284	8.73368	0.00834076	0.534217									Dock6	0.322311	2.33374	9.30229	0.00677908	0.666505
Pikfyve	0.24784	5.32747	9.4253	0.00648618	0.561699		Osbpl9	0.142342	6.57054	9.21703	0.00699081	0.66795		Spef2	0.325693	2.99932	8.72373	0.00837145	0.534217									Plekho1	0.185845	4.55162	9.28384	0.00682429	0.666505
Lrrc45	0.277305	3.90253	9.39927	0.00654694	0.561699		Tmf1	0.330571	5.17527	9.21641	0.00699236	0.66795		Ankrd49	0.227702	4.1036	8.69593	0.00845793	0.534217									Golga4	0.271224	5.75734	9.20526	0.00702062	0.666505
Zfp950	0.450963	2.64532	9.36929	0.00661776	0.561699		Irf1	0.183119	5.23378	9.13995	0.0071886	0.66795		Afdn	0.310538	3.07927	8.66939	0.00854141	0.534217									Btbd8	0.26793	3.54124	9.10643	0.00727659	0.666505
1600002K03Rik	0.289085	3.44989	9.33674	0.00669558	0.561699		Jak2	0.138508	8.67913	9.11491	0.00725422	0.66795		Rab33b	0.270752	3.75261	8.63773	0.00864222	0.534217									Ubn2	0.188097	5.91124	9.10243	0.00728716	0.666505
Ubp1	0.176742	6.26167	9.29672	0.0067927	0.561699		Maged1	0.344845	3.0193	8.94831	0.00770818	0.688211		Gins3	0.182262	5.15888	8.57813	0.00883563	0.534217									Cdc42ep4	0.301572	3.56256	9.09777	0.00729951	0.666505
Nrbf2	0.248168	3.58382	9.29617	0.00679404	0.561699		Kantr	0.314213	2.42516	8.82548	0.00806334	0.688913		Kmt5b	0.177479	5.70924	8.54613	0.0089415	0.534217									Trim8	0.167834	6.63063	8.98622	0.00760215	0.666505
Pcyt2	0.168671	5.83615	9.28905	0.00681149	0.561699		Fam117a	0.20169	5.20929	8.80806	0.00811517	0.688913		Zfp955b	0.286454	3.57841	8.47009	0.00919878	0.534217									Nisch	0.204551	6.8667	8.96023	0.00767467	0.666505
Srsf5	0.198055	7.37921	9.2422	0.00692754	0.561699		Dync1li2	0.180547	5.70121	8.8013	0.00813539	0.688913		Ogt	0.318449	6.40455	8.46913	0.00920209	0.534217									Cep83	0.183546	5.3714	8.94234	0.00772505	0.666505
Zfc3h1	0.279096	6.05622	9.22583	0.00696861	0.561699		Trim68	0.33006	2.3167	8.73061	0.00835023	0.691471		Itpr3	0.156089	5.89467	8.46452	0.00921793	0.534217									Brd1	0.131829	6.62717	8.90277	0.00783778	0.666505
Uck1	0.198238	5.54059	9.1913	0.00705614	0.561699		Spib	0.831681	1.87823	8.71904	0.00838599	0.691471		Zfp120	0.276935	4.49875	8.45639	0.00924599	0.534217									Snapc1	0.201137	4.3809	8.88213	0.0078973	0.666505
mt-Cytb	0.587972	9.28858	9.15191	0.0071575	0.561699		Zfp398	0.158478	4.59548	8.66203	0.00856473	0.691471		Hspa4l	0.181831	6.17775	8.30041	0.00980344	0.534217									Atrx	0.176951	7.61586	8.85069	0.00798898	0.666505
Gigyf1	0.276468	5.32749	9.09614	0.00730382	0.561699		Map3k20	0.32526	5.12932	8.61745	0.00870749	0.691471		Ttc14	0.266956	5.40381	8.29456	0.00982507	0.534217									mt-Nd6	0.791925	1.86612	8.83631	0.00803129	0.666505
Vps16	0.189905	6.01285	9.07571	0.00735827	0.561699		Arid4a	0.171518	6.15625	8.5954	0.00877908	0.691471		N4bp2l2	0.153388	6.28485	8.27046	0.00991473	0.534217									Ahnak	0.307152	8.25512	8.82503	0.00806467	0.666505
Fastk	0.191202	5.09789	9.05114	0.00742435	0.561699		Phf12	0.156148	6.64844	8.54613	0.00894147	0.691471		Sf3b5	-0.399642	6.51078	20.5496	0.000245969	0.534217									Zmym2	0.144361	6.1593	8.77489	0.0082149	0.666505
Ccnt2	0.245621	5.0906	8.97519	0.00763283	0.561699		Tcf20	0.167275	6.95755	8.53557	0.00897672	0.691471		Smn1	-0.229071	5.63011	18.8608	0.000376132	0.534217									Aacs	0.230254	6.35959	8.70855	0.00841854	0.666505
mt-Nd6	0.892766	1.86612	8.9163	0.00779903	0.561699		Ttc19	0.227374	3.53652	8.50677	0.00907365	0.691471		AC115752.1	-0.398935	3.91844	17.8621	0.000488347	0.534217									Kmt2d	0.246706	6.83398	8.69345	0.0084657	0.666505
Prx	0.390269	2.38313	8.84474	0.00800644	0.561699		Pde8a	0.213891	4.32964	8.46769	0.00920702	0.691471		Snrpc	-0.241111	6.30306	17.7517	0.000502883	0.534217									Spen	0.176958	6.99873	8.69092	0.00847362	0.666505
Rbm26	0.157936	5.83673	8.77535	0.00821352	0.561699		Brpf3	0.204414	5.48599	8.41575	0.00938771	0.691471		Zrsr1	-0.373972	3.41044	15.9815	0.000816128	0.534217									Phactr4	0.209999	4.79338	8.64396	0.00862228	0.666505
Plpp5	0.336488	3.27655	8.74121	0.00831761	0.561699		Hist1h2bg	0.843318	1.73955	8.40145	0.00943818	0.691471		Psmf1	-0.217758	6.01596	15.9782	0.000816874	0.534217									Ptprs	0.19301	6.0747	8.63583	0.00864831	0.666505
Parp3	0.213567	4.98703	8.6389	0.00863846	0.561699		Capn3	0.2977	3.47897	8.34004	0.00965832	0.691471		Man2b2	-0.205291	5.67998	15.3601	0.000973646	0.534217									Zfc3h1	0.238145	6.05622	8.61662	0.00871018	0.666505
Cyb561d1	0.199059	4.58156	8.62298	0.00868965	0.561699		Egr2	0.175364	5.96025	8.30716	0.00977855	0.691471		Pbdc1	-0.198538	6.06728	14.9812	0.00108618	0.534217									Trim21	0.183625	4.5334	8.6078	0.00873874	0.666505
Szt2	0.257014	5.48332	8.51858	0.00903376	0.561699		Igfbp4	-0.235412	9.50074	26.0319	7.0156e-05	0.343953		Bola1	-0.40182	3.28184	14.8867	0.00111647	0.534217									Gm37254	0.394399	1.97118	8.5903	0.00879575	0.666505
Als2cl	0.253659	5.20948	8.5035	0.00908471	0.561699		Slc30a7	-0.202954	5.28864	15.3028	0.000989812	0.580012		Cenpw	-0.3499	4.74637	14.138	0.00139253	0.534217									Clec2i	0.251343	4.41327	8.48097	0.00916145	0.666505
Pdk1	0.1677	6.12949	8.49889	0.00910037	0.561699		Dusp6	-0.19705	5.94269	14.0094	0.00144722	0.580012		Atp5d	-0.151909	8.00996	13.7748	0.00155327	0.534217									Nfatc2ip	0.154868	5.53326	8.36721	0.00956021	0.666505
Mdn1	0.203969	6.13417	8.48734	0.0091397	0.561699		Cpd	-0.214534	7.77915	13.2828	0.001805	0.599764		Sla2	-0.374138	4.84195	13.5879	0.001644	0.534217									Nfix	0.204939	5.13657	8.26911	0.0099198	0.666505
Eea1	0.190245	6.1133	8.46684	0.00920994	0.561699		F2rl3	-0.303011	3.7339	12.8452	0.0020676	0.613584		Osbpl11	-0.213782	5.65265	13.4527	0.00171326	0.534217									Alg3	-0.285452	4.22821	20.0128	0.000280909	0.65445
Atp1b1	0.480153	2.54036	8.46635	0.00921163	0.561699		Cmtm7	-0.197952	6.11052	12.7422	0.00213543	0.613584		Cnot11	-0.182718	6.13694	13.3782	0.00175283	0.534217									Tfrc	-0.177123	9.52866	16.3494	0.000736352	0.65445
Mtcp1	0.475346	2.41625	8.42423	0.00935796	0.561699		Lta	-0.373112	4.99658	12.6013	0.00223229	0.613584		St7l	-0.312242	3.9266	12.9783	0.0019835	0.534217									Cd48	-0.198666	7.18221	16.3252	0.000741333	0.65445
Zfp653	0.375833	3.09741	8.42308	0.00936201	0.561699		Pglyrp2	-0.188477	5.0897	12.2109	0.00252729	0.613584		Zbtb45	-0.197552	5.57428	12.9534	0.00199891	0.534217									Vps45	-0.270586	4.20132	13.6791	0.00159898	0.65445
Srrm2	0.263411	8.97488	8.41884	0.00937686	0.561699		Penk	-0.222743	6.89926	11.8292	0.00285845	0.638149		Ptprcap	-0.214253	8.25819	12.6967	0.00216621	0.534217									Rpf2	-0.195291	5.41261	11.8022	0.00288359	0.666505
Ppp1r12c	0.160721	6.07436	8.4068	0.00941929	0.561699		Slc9a9	-0.400046	3.28915	11.248	0.00345984	0.654697		Sec24d	-0.238928	4.56216	12.2518	0.00249447	0.534217									Ebp	-0.151989	6.20276	11.7172	0.00296461	0.666505
Ppp1r37	0.245563	4.50674	8.39492	0.00946133	0.561699		Jcad	-0.232407	5.92477	11.0997	0.0036351	0.654697		Tfeb	-0.1973	5.38006	12.1666	0.00256344	0.534217									Igtp	-0.228513	6.53489	11.675	0.00300567	0.666505
Wdfy1	0.231903	4.34262	8.38804	0.00948577	0.561699		Tmem115	-0.193382	5.37596	10.3805	0.00463887	0.663433		Urgcp	-0.196426	5.9979	11.7492	0.00293385	0.534217									Tmem229b	-0.153465	6.58705	11.5688	0.00311211	0.666505
Zfp59	0.365677	2.772	8.38763	0.00948722	0.561699		Osm	-0.234136	4.53217	10.3028	0.00476461	0.663433		Atp5o	-0.193643	6.82833	11.6795	0.00300127	0.534217									Ncdn	-0.169657	6.42491	11.5356	0.00314619	0.666505
Sirt7	0.139112	5.99172	8.36268	0.00957648	0.561699		Tmem97	-0.134899	5.72312	10.112	0.00509023	0.663433		Cbx4	-0.149531	7.16178	11.4936	0.00318991	0.534217									Ifitm3	-0.259954	5.11825	11.2544	0.00345248	0.666505
Myef2	0.204332	4.71717	8.31561	0.00974748	0.561699		Cyp11a1	-0.239861	5.95809	10.0932	0.0051236	0.663433		Psmb4	-0.152563	8.14635	11.4114	0.00327751	0.534217									Traf6	-0.164174	7.27128	10.9277	0.00385089	0.666505
Luc7l	0.139962	6.43831	8.30632	0.00978164	0.561699		Dhcr24	-0.141225	8.36132	10.0297	0.0052384	0.663433		Ap2s1	-0.170711	7.45437	11.3559	0.00333819	0.534217									Pet100	-0.278888	3.54361	10.6698	0.00420192	0.666505
Sft2d1	0.262815	3.63489	8.30331	0.00979274	0.561699		Tfrc	-0.138581	9.52866	10.016	0.0052635	0.663433		Sqstm1	-0.137788	7.69959	11.1274	0.00360155	0.534217									Exo5	-0.189227	4.8523	10.5746	0.0043403	0.666505
Eif4a2	0.23831	7.26255	8.25798	0.00996152	0.561699		Anxa6	-0.104119	9.48521	10.0121	0.00527059	0.663433		Slc35d1	-0.221994	5.05867	11.1054	0.0036282	0.534217									Irf4	-0.189449	9.59818	10.3147	0.00474515	0.666505
Vamp2	0.234441	4.69313	8.2563	0.00996784	0.561699		Atp6v1d	-0.144478	5.62663	9.96063	0.00536636	0.663433		Thop1	-0.205855	5.78654	11.0554	0.00368934	0.534217									Rtn4ip1	-0.204113	4.01823	10.1091	0.00509543	0.666505
Ttc32	-0.599827	2.46916	21.7392	0.000184509	0.509853		Igsf8	-0.212442	4.91627	9.94114	0.0054031	0.663433		Hvcn1	-0.219941	5.71774	11.0456	0.0037015	0.534217									Sgsh	-0.211161	4.93842	10.0873	0.00513414	0.666505
Ppm1h	-0.267657	5.49937	17.6282	0.000519721	0.509853		Rbm14	-0.127726	7.75014	9.86845	0.00554268	0.663972		Sf3a2	-0.207806	7.43068	11.0399	0.00370854	0.534217									Lin9	-0.15987	4.81374	10.0716	0.00516238	0.666505
Fut8	-0.302965	4.40272	16.2349	0.000760206	0.509853		St3gal2	-0.143461	6.26097	9.76127	0.00575588	0.666163		Spata2l	-0.397766	2.8314	10.9478	0.00382487	0.534217									Cd320	-0.291711	3.25595	10.0502	0.00520109	0.666505
Zrsr1	-0.367183	3.41044	15.4268	0.000955202	0.509853		Slc7a8	-0.266011	3.49237	9.70274	0.0058762	0.666163		Gas2l1	-0.452212	2.33508	10.838	0.00396908	0.534217									Wdr92	-0.135859	5.81935	9.92417	0.00543532	0.666505
Alg3	-0.287128	4.22821	15.2652	0.00100055	0.509853		Ncdn	-0.155265	6.42491	9.67138	0.00594181	0.666163		Rps26	-0.153449	9.46366	10.8061	0.00401212	0.534217									Pdia4	-0.122115	7.229	9.89947	0.00548261	0.666505
Nrp1	-0.324566	6.26493	14.2067	0.00136428	0.509853		Gpd2	-0.150885	6.0203	9.62734	0.00603535	0.666163		Atp6v1d	-0.172557	5.62663	10.7414	0.00410093	0.534217									Slc19a1	-0.166547	6.01026	9.74453	0.00579001	0.666505
Atf6b	-0.194548	5.88383	13.9954	0.00145331	0.509853		Sept9	-0.111658	9.15772	9.43334	0.00646754	0.66795		Med16	-0.164115	6.1192	10.738	0.00410573	0.534217									Them6	-0.19678	5.17821	9.63938	0.00600961	0.666505
Tfeb	-0.208797	5.38006	13.6023	0.00163679	0.523006		Agpat5	-0.168723	5.90413	9.40479	0.006534	0.66795		Dbr1	-0.190463	5.45073	10.6496	0.00423079	0.534217									Elp3	-0.165754	6.02337	9.46248	0.00640044	0.666505
Slc7a8	-0.365767	3.49237	13.5987	0.00163857	0.523006		Dpp3	-0.120929	7.16349	9.22548	0.0069695	0.66795		Snrpb	-0.138041	8.56164	10.4896	0.00446829	0.534217									Zswim4	-0.171205	4.83268	9.3073	0.00676686	0.666505
Gpr183	-0.213153	5.69399	13.0016	0.00196916	0.559217		Lgals3bp	-0.178676	6.05089	9.20909	0.0070109	0.66795		Hps1	-0.193082	4.79399	10.3851	0.0046315	0.534217									Metrn	-0.136977	5.63292	9.28315	0.00682598	0.666505
Hist1h3b	-1.31843	2.09507	12.5036	0.00230233	0.561699		Lif	-0.245287	7.15388	9.19709	0.00704137	0.66795		Cotl1	-0.131075	9.35864	10.3571	0.00467631	0.534217									Mrps31	-0.173429	4.48113	9.26638	0.00686738	0.666505
St3gal2	-0.186427	6.26097	12.4312	0.00235584	0.561699		Bin1	-0.140632	6.31682	9.19485	0.0070471	0.66795		Dcaf13	-0.158052	6.23176	10.2553	0.00484353	0.534217									Arl15	-0.304798	3.05763	9.05182	0.00742251	0.666505
Lgals3bp	-0.237537	6.05089	12.1918	0.00254284	0.561699		Fasn	-0.212276	9.02326	9.14955	0.00716363	0.66795		Uqcrq	-0.187186	6.69311	10.1634	0.00500018	0.534217									Cnih4	-0.14836	5.36024	9.04021	0.00745396	0.666505
Tyw1	-0.193305	5.56079	11.6135	0.00306678	0.561699		Gm49322	-0.165441	6.49363	9.10671	0.00727585	0.66795		Ndufaf8	-0.300366	3.68254	10.0391	0.00522111	0.534217									Ccng1	-0.131103	8.86709	8.89811	0.00785116	0.666505
Paip2b	-0.173228	6.50027	11.4621	0.0032232	0.561699		Csrp2	-0.307909	2.37129	8.99059	0.00759004	0.684677		Sp2	-0.182433	6.35501	10.0372	0.00522464	0.534217									Eif4e3	-0.15188	5.89648	8.79919	0.00814171	0.666505
Dnajc30	-0.259907	3.93575	10.9985	0.00376041	0.561699		Them6	-0.189965	5.17821	8.98791	0.00759746	0.684677		Rtn4rl1	-0.22764	5.07904	10.0177	0.00526028	0.534217									Psma2	-0.152397	7.9553	8.71205	0.00840767	0.666505
Osbpl11	-0.192732	5.65265	10.9662	0.00380141	0.561699		Trappc1	-0.156286	5.19848	8.92409	0.00777679	0.688211		Ccdc71	-0.153534	6.02249	10.0173	0.00526112	0.534217									Asna1	-0.128936	6.15125	8.7103	0.00841311	0.666505
Hdac2	-0.156218	6.63547	10.8955	0.0038928	0.561699		Oaf	-0.327961	3.03431	8.83636	0.00803115	0.688913		Rsph3b	-0.445	2.6143	9.99448	0.00530318	0.534217									Mxi1	-0.226154	5.07807	8.59216	0.00878968	0.666505
Mrpl34	-0.201128	4.81948	10.8774	0.00391664	0.561699		Lrrc8c	-0.137222	8.20877	8.82271	0.00807155	0.688913		Nhp2	-0.163495	6.83842	9.97526	0.00533895	0.534217									Gm45799	-0.185015	4.93477	8.53097	0.00899214	0.666505
C030006K11Rik	-0.313393	3.34992	10.7067	0.00414955	0.561699		Esyt1	-0.117171	9.99404	8.50198	0.00908988	0.691471		Psma2	-0.18774	7.9553	9.9353	0.00541416	0.534217									Naf1	-0.210072	4.49747	8.47225	0.00919135	0.666505
Abcd1	-0.181506	5.92811	10.6636	0.00421071	0.561699		Tfeb	-0.143095	5.38006	8.49927	0.00909908	0.691471		Ptger4	-0.211353	7.23099	9.91757	0.00544792	0.534217									Acy1	-0.220123	3.99448	8.38376	0.00950101	0.666505
Nudt18	-0.333975	3.37885	10.6623	0.0042126	0.561699		Cd48	-0.14283	7.18221	8.4605	0.00923182	0.691471		Rbm42	-0.15852	7.06461	9.86835	0.00554285	0.534217									Wdr75	-0.121113	6.23456	8.31113	0.00976393	0.666505
Aamdc	-0.338533	2.89357	10.5015	0.00445009	0.561699		Sptlc2	-0.122292	5.95599	8.44505	0.00928532	0.691471		Zswim4	-0.202719	4.83268	9.80441	0.00566898	0.534217
Xxylt1	-0.207796	5.93361	10.3672	0.00466002	0.561699		Pim1	-0.133441	7.71865	8.4385	0.00930809	0.691471		Tmem115	-0.216511	5.37596	9.78457	0.00570876	0.534217
Bloc1s3	-0.301443	3.13679	10.3203	0.00473598	0.561699		Emilin2	-0.368806	2.58778	8.43081	0.00933492	0.691471		Eri3	-0.257616	4.28922	9.76908	0.00574003	0.534217
Slc9a3r1	-0.148833	8.07287	10.236	0.004876	0.561699		Cs	-0.0984528	8.78653	8.42271	0.00936329	0.691471		Ruvbl2	-0.150964	7.2195	9.57894	0.00614007	0.534217
Anxa6	-0.12068	9.48521	10.1789	0.00497332	0.561699		Nfatc2	-0.142412	8.18116	8.31299	0.00975709	0.691471		Chpf	-0.205615	5.49284	9.53912	0.00622774	0.534217
Ly6e	-0.168613	9.14494	10.0586	0.00518584	0.561699									Pias1	-0.176439	5.88693	9.48336	0.00635288	0.534217
Atp10a	-0.17993	7.47949	9.75702	0.00576453	0.561699									Gmpr2	-0.173419	5.13316	9.46192	0.00640173	0.534217
Limk1	-0.280021	4.37756	9.6834	0.00591656	0.561699									E130309D02Rik	-0.18261	6.03157	9.41023	0.00652129	0.534217
Txnl4a	-0.154364	5.86358	9.68195	0.0059196	0.561699									Slc9a3r1	-0.142415	8.07287	9.37644	0.0066008	0.534217
Man2b2	-0.161568	5.67998	9.57347	0.00615201	0.561699									Trbc2	-0.134391	9.33059	9.32704	0.00671898	0.534217
Fam78a	-0.159356	7.63445	9.55619	0.00618997	0.561699									Snrpa	-0.194935	7.31047	9.31971	0.00673671	0.534217
Ndufa8	-0.153743	6.17964	9.43467	0.00646446	0.561699									Ybx3	-0.149321	8.30647	9.21815	0.00698797	0.534217
Ank	-0.250456	4.11816	9.21747	0.00698968	0.561699									Mrps12	-0.23596	5.0245	9.17492	0.00709809	0.534217
Fundc2	-0.15538	6.04985	9.17093	0.00710836	0.561699									Lman2	-0.15091	8.21398	9.16267	0.00712967	0.534217
Rtn4rl1	-0.215761	5.07904	9.01587	0.00752037	0.561699									Limk1	-0.272135	4.37756	9.16043	0.00713544	0.534217
Sec24d	-0.203944	4.56216	8.9786	0.00762335	0.561699									Cd320	-0.319835	3.25595	9.0945	0.00730818	0.534217
Pbdc1	-0.15321	6.06728	8.97365	0.00763713	0.561699									Timm23	-0.154187	5.38902	9.03666	0.00746359	0.534217
Supt7l	-0.20008	4.71263	8.89856	0.00784988	0.561699									Shld1	-0.345831	2.97292	9.02844	0.00748597	0.534217
Cd96	-0.252987	4.37306	8.89128	0.00787084	0.561699									Nfkbib	-0.250087	5.35444	9	0.00756401	0.534217
Gga2	-0.211966	4.51564	8.85091	0.00798832	0.561699									Tob1	-0.303887	4.1241	8.99826	0.00756882	0.534217
Gpr34	-0.332355	3.10497	8.8135	0.00809894	0.561699									Ints12	-0.188973	4.82056	8.89145	0.00787036	0.534217
Cbx4	-0.130758	7.16178	8.8035	0.0081288	0.561699									Rps29	-0.150301	9.53463	8.83875	0.00802409	0.534217
Plxnb2	-0.239932	4.00357	8.76745	0.00823748	0.561699									Poc1a	-0.188864	5.16899	8.82495	0.00806491	0.534217
Ccng1	-0.149414	8.86709	8.76066	0.00825813	0.561699									Pex14	-0.187558	4.94602	8.76024	0.0082594	0.534217
Polr2j	-0.150034	5.92831	8.74752	0.00829826	0.561699									Gm50387	-0.190871	6.12039	8.74733	0.00829882	0.534217
Sp2	-0.16927	6.35501	8.65392	0.0085905	0.561699									Pmf1	-0.158564	6.63115	8.74316	0.00831162	0.534217
Sept9	-0.122499	9.15772	8.60703	0.00874125	0.561699									Vps45	-0.248056	4.20132	8.70303	0.00843576	0.534217
Dhdds	-0.129938	5.99102	8.53576	0.00897609	0.561699									Slc39a4	-0.151072	6.00782	8.65263	0.0085946	0.534217
Sf3a2	-0.181929	7.43068	8.48383	0.00915167	0.561699									Mrps11	-0.193498	4.95321	8.61106	0.00872818	0.534217
Ifih1	-0.357136	4.26349	8.47657	0.00917652	0.561699									Cdc40	-0.139832	6.36768	8.60558	0.00874597	0.534217
Thop1	-0.179778	5.78654	8.46272	0.00922414	0.561699									Prpf38a	-0.176189	6.31409	8.55178	0.0089227	0.534217
Hvcn1	-0.192046	5.71774	8.45428	0.00925332	0.561699									Aamdc	-0.30259	2.89357	8.44505	0.00928529	0.534217
Cbll1	-0.170448	5.8101	8.4437	0.00928998	0.561699									Snx19	-0.158697	5.59373	8.39182	0.00947231	0.534217
Cpd	-0.194943	7.77915	8.34308	0.00964727	0.561699									Acd	-0.166601	5.4135	8.37599	0.00952875	0.534217
Litaf	-0.181016	5.42687	8.29756	0.00981396	0.561699									Abhd8	-0.191158	6.63732	8.36489	0.00956855	0.534217
														Urm1	-0.172531	5.2466	8.35675	0.00959785	0.534217

## Sheet: no cutoff
Supplementary Table 4. Differential gene expression from miRNA transfected differentiating Th2 cells
Combo 4x10nM vs Neg.ctrl. 4x10 nM							Lipofectamine 4x vs Neg. ctrl. 4x10 nM							miR-1 4x10 nM vs Neg. ctrl. 4x10 nM							miR-100 4x10 nM vs Neg. ctrl. 4x10 nM							miR-71 4x10 nM vs Neg. ctrl. 4x10 nM							miR-10021 4x10 nM vs Neg. ctrl. 4x10 nM
Gene	logFC	logCPM	F	PValue	fdr		Gene	logFC	logCPM	F	PValue	fdr		Gene	logFC	logCPM	F	PValue	fdr		Gene	logFC	logCPM	F	PValue	fdr		Gene	logFC	logCPM	F	PValue	fdr		Gene	logFC	logCPM	F	PValue	fdr
Zfp398	0.285715	4.59548	22.0105	0.000173018	0.509853		Bcl2l11	0.360564	6.36331	28.0494	4.6053e-05	0.343953		Zfp397	0.405368	5.40149	31.7034	2.25108e-05	0.221124		BC005561	0.574839	2.17221	20.6236	0.000241544	0.999924		Spib	1.48839	1.87823	30.5218	2.82004e-05	0.277012		Spib	1.22511	1.87823	20.0279	0.000279851	0.983326
Spib	1.39486	1.87823	21.2753	0.000206175	0.509853		Igfbp4	-0.235412	9.50074	26.0319	7.0156e-05	0.343953		Sf3b5	-0.399642	6.51078	20.5496	0.000245969	0.534217		Chd7	0.228825	6.61741	17.3817	0.000555241	0.999924		Bcl2l11	0.342377	6.36331	25.2686	8.27011e-05	0.406187		Pde4d	0.183612	7.05023	17.8769	0.000486424	0.983326
Sp140	0.237052	5.08583	17.9409	0.000478249	0.509853		Pde4d	0.201417	7.05023	21.5239	0.000194232	0.343953		Zfp607a	0.422446	3.59631	20.1781	0.000269594	0.534217		Spib	1.22715	1.87823	16.073	0.000795427	0.999924		Hmgcs1	0.422701	7.516	20.5754	0.000244412	0.65445		Neu3	0.278626	5.08351	17.5441	0.000531542	0.983326
Chd7	0.232412	6.61741	17.9319	0.000479389	0.509853		Scml4	0.317558	4.31586	21.2485	0.000207508	0.343953		Lpp	0.319925	4.58569	19.1536	0.000348921	0.534217		Stam	0.298312	4.49486	15.2283	0.00101124	0.999924		Alg3	-0.285452	4.22821	20.0128	0.000280909	0.65445		Cd9	0.290481	5.07007	16.4454	0.000717001	0.983326
Gtf2a2	0.222155	5.11458	17.8754	0.000486627	0.509853		Ankrd12	0.306393	4.71935	20.6973	0.000237223	0.343953		Smn1	-0.229071	5.63011	18.8608	0.000376132	0.534217		Dapl1	-0.394555	3.80007	15.1033	0.00104842	0.999924		Cd9	0.306424	5.07007	18.3312	0.000431572	0.65445		Plxnb2	-0.264714	4.00357	14.051	0.00142928	0.983326
Taf1d	0.305995	5.9982	16.807	0.000649013	0.509853		Cd9	0.323716	5.07007	20.4896	0.00024962	0.343953		Chd7	0.235498	6.61741	18.4178	0.000421916	0.534217		Pter	-0.481771	2.64967	14.5401	0.00123586	0.999924		Ankrd12	0.283834	4.71935	17.7255	0.000506405	0.65445		Tbc1d8b	-0.399782	3.26272	13.7334	0.00157286	0.983326
Spef2	0.44376	2.99932	16.4998	0.000706284	0.509853		Ncf1	0.652319	2.55846	20.2073	0.00026765	0.343953		AC115752.1	-0.398935	3.91844	17.8621	0.000488347	0.534217		Tgtp1	0.417663	3.4111	14.4214	0.00127998	0.999924		Tfrc	-0.177123	9.52866	16.3494	0.000736352	0.65445		D430041D05Rik	0.637474	2.61207	13.458	0.00171051	0.983326
Rufy2	0.512626	3.69567	16.4816	0.000709851	0.509853		Hist1h2af	1.50537	2.01167	19.7052	0.000303398	0.343953		Snrpc	-0.241111	6.30306	17.7517	0.000502883	0.534217		Kantr	0.438847	2.42516	13.5709	0.00165251	0.999924		Cd48	-0.198666	7.18221	16.3252	0.000741333	0.65445		Hspa4l	0.201127	6.17775	13.2718	0.00181116	0.983326
Jarid2	0.276883	5.9991	16.2065	0.000766264	0.509853		Pou2f2	0.367369	5.74064	19.5546	0.000315136	0.343953		Mllt6	0.177138	8.40067	16.7406	0.000660936	0.534217		Sh3bp5	0.299277	4.6271	13.3541	0.00176589	0.999924		Dusp2	0.190851	6.36896	15.994	0.000813261	0.65445		Ppm1h	-0.199659	5.49937	13.0542	0.00193721	0.983326
D430041D05Rik	0.780753	2.61207	16.0654	0.000797117	0.509853		Cd27	0.3124	4.60637	18.9057	0.000371814	0.365233		BC005561	0.514868	2.17221	16.364	0.000733372	0.534217		Lpp	0.267699	4.58569	13.3105	0.00178969	0.999924		Mdn1	0.239054	6.13417	15.1902	0.0010224	0.65445		Egr2	0.217516	5.96025	12.8366	0.00207321	0.983326
Ccnl2	0.365201	5.76296	15.8823	0.000839249	0.509853		Cd200	0.250871	5.86738	18.1117	0.000457161	0.408245		Zrsr1	-0.373972	3.41044	15.9815	0.000816128	0.534217		Pin4	-0.39506	3.20672	13.305	0.00179271	0.999924		BC005561	0.432762	2.17221	14.6915	0.00118204	0.65445		Vav3	0.234622	5.39477	12.8235	0.00208171	0.983326
Nfatc2ip	0.238309	5.53326	15.3534	0.000975508	0.509853		Zfp397	0.256617	5.40149	16.1791	0.000772142	0.580012		Psmf1	-0.217758	6.01596	15.9782	0.000816874	0.534217		Csrp2	-0.434048	2.37129	13.1969	0.00185348	0.999924		Neu3	0.25531	5.08351	14.6912	0.00118213	0.65445		Glcci1	0.297558	4.47114	12.8114	0.0020896	0.983326
Cdc37l1	0.310139	4.9823	14.9217	0.00110516	0.509853		Igf1r	0.316562	4.93006	15.9197	0.000830442	0.580012		Mga	0.181547	6.29779	15.6053	0.000907761	0.534217		Irf1	0.246163	5.23378	12.7762	0.00211279	0.999924		Cd19	1.54324	2.72947	14.5358	0.00123741	0.65445		Unc119b	0.145343	7.30941	12.733	0.00214164	0.983326
Tnpo2	0.165733	7.25488	14.6404	0.00119992	0.509853		Slc30a7	-0.202954	5.28864	15.3028	0.000989812	0.580012		Man2b2	-0.205291	5.67998	15.3601	0.000973646	0.534217		Ubr4	0.231983	7.44642	12.7589	0.00212431	0.999924		Usp32	0.213592	5.58943	14.4943	0.00125268	0.65445		Bach2	0.219607	7.37845	12.5141	0.00229469	0.983326
Lama5	0.309928	5.39808	14.4681	0.00126239	0.509853		Mbd4	0.293062	4.67474	15.1507	0.00103415	0.580012		Eml5	0.368042	3.87922	15.0308	0.00107068	0.534217		Mdn1	0.242433	6.13417	12.0504	0.00266099	0.999924		Kmt5b	0.201795	5.70924	14.4544	0.00126751	0.65445		Gtf2h2	-0.207251	4.72772	12.3311	0.00243209	0.983326
Grik5	0.324457	3.74265	14.3586	0.00130401	0.509853		Gm47050	0.257659	5.32516	14.6943	0.00118106	0.580012		Pbdc1	-0.198538	6.06728	14.9812	0.00108618	0.534217		Mus81	0.275493	4.39603	11.9209	0.00277467	0.999924		Kmt2c	0.280711	6.13709	14.3128	0.00132187	0.65445		Gga2	-0.216927	4.51564	12.2741	0.00247677	0.983326
Kifc5b	0.254302	4.72465	14.3498	0.00130741	0.509853		BC005561	0.430495	2.17221	14.5245	0.00124154	0.580012		Bola1	-0.40182	3.28184	14.8867	0.00111647	0.534217		Gm20458	-0.350038	3.81937	11.6743	0.00300639	0.999924		Mbd4	0.283825	4.67474	14.2066	0.00136429	0.65445		Jarid2	0.211663	5.9991	12.1925	0.00254223	0.983326
mt-Nd5	0.632814	8.53773	14.2759	0.00133642	0.509853		Dusp10	0.248807	5.5665	14.3227	0.00131797	0.580012		Neurl1b	0.317444	4.62187	14.686	0.00118394	0.534217		Scml4	0.26614	4.31586	11.4436	0.00324286	0.999924		9930111J21Rik1	0.568361	2.616	14.1233	0.00139868	0.65445		Kantr	0.36711	2.42516	12.1494	0.00257763	0.983326
Zkscan3	0.356965	4.25207	14.2628	0.00134164	0.509853		Lag3	0.266418	5.17573	14.2377	0.0013517	0.580012		Ankrd12	0.289313	4.71935	14.2257	0.00135657	0.534217		Hspa4l	0.20617	6.17775	10.706	0.00415049	0.999924		Kmt2a	0.321034	7.49801	13.951	0.00147285	0.65445		Zfp36l1	0.166075	6.52009	12.1029	0.00261644	0.983326
Ccnl1	0.335327	5.69346	14.2051	0.00136493	0.509853		Jarid2	0.228363	5.9991	14.2031	0.00136575	0.580012		Cenpw	-0.3499	4.74637	14.138	0.00139253	0.534217		Dyrk2	0.253482	5.0492	10.309	0.00475455	0.999924		Pou2f2	0.309994	5.74064	13.8632	0.00151231	0.65445		Dapl1	-0.302861	3.80007	11.9504	0.00274828	0.983326
BC005561	0.479631	2.17221	14.1137	0.00140267	0.509853		Kdm7a	0.23186	5.57821	14.0154	0.00144463	0.580012		Atp5d	-0.151909	8.00996	13.7748	0.00155327	0.534217		Coq7	-0.257134	4.59207	10.298	0.00477251	0.999924		Prickle3	0.302281	3.16419	13.8522	0.00151736	0.65445		Nab1	0.150203	6.73788	11.591	0.00308952	0.983326
Ogt	0.401462	6.40455	13.5748	0.00165053	0.523006		Dusp6	-0.19705	5.94269	14.0094	0.00144722	0.580012		Ptar1	0.228719	5.35158	13.752	0.00156404	0.534217		Pdlim4	0.592819	2.02595	10.029	0.00523972	0.999924		Rnf214	0.246305	4.44652	13.7701	0.00155547	0.65445		Sp140	0.167587	5.08583	11.57	0.00311085	0.983326
Rrnad1	0.383747	3.48273	13.4058	0.00173809	0.533538		Bach2	0.231976	7.37845	13.9673	0.00146565	0.580012		Ptpn3	0.243754	5.01288	13.5917	0.00164207	0.534217		Trmt11	-0.213056	4.6032	9.74683	0.00578531	0.999924		Cyth3	0.290402	5.03149	13.7345	0.00157237	0.65445		4930523C07Rik	0.124997	6.72493	11.5305	0.0031515	0.983326
mt-Nd4	0.620569	7.52689	13.1759	0.00186555	0.555313		Src	0.341624	3.72131	13.9025	0.0014945	0.580012		Sla2	-0.374138	4.84195	13.5879	0.001644	0.534217		Glcci1	0.294388	4.47114	9.68961	0.00590357	0.999924		Vps45	-0.270586	4.20132	13.6791	0.00159898	0.65445		Hmgcs1	0.313236	7.516	11.2628	0.00344287	0.983326
Eml5	0.342501	3.87922	12.9637	0.00199253	0.559217		Gimap3	0.152097	6.88896	13.8955	0.00149768	0.580012		Myo10	0.428139	4.05534	13.5464	0.0016649	0.534217		Nav1	0.367296	4.29096	9.68835	0.00590621	0.999924		Zfp607a	0.305877	3.59631	13.4983	0.00168953	0.66385		Helq	0.278428	4.37932	11.196	0.00352013	0.983326
Fnbp4	0.207596	6.3122	12.6717	0.00218333	0.561699		4930523C07Rik	0.136377	6.72493	13.7288	0.00157506	0.580012		Osbpl11	-0.213782	5.65265	13.4527	0.00171326	0.534217		Dusp10	0.233654	5.5665	9.65885	0.00596825	0.999924		Sesn3	0.188254	7.86657	13.0441	0.00194333	0.666505		Hist1h2bm	0.533591	2.10212	10.5981	0.00430565	0.983326
Zfp160	0.257157	4.38251	12.5484	0.00226992	0.561699		Sesn3	0.192704	7.86657	13.671	0.00160294	0.580012		Cnot11	-0.182718	6.13694	13.3782	0.00175283	0.534217		Egr2	0.212883	5.96025	9.43691	0.00645927	0.999924		Myo18a	0.147723	6.71431	12.7748	0.00211375	0.666505		Ssh1	0.182834	6.16155	10.3505	0.00468694	0.983326
mt-Co1	0.64954	10.3598	12.3734	0.00239956	0.561699		D430041D05Rik	0.640561	2.61207	13.5694	0.0016533	0.580012		Rufy2	0.461393	3.69567	13.2491	0.00182389	0.534217		Plekho1	0.213047	4.55162	9.3894	0.00657017	0.999924		Bach2	0.220389	7.37845	12.6022	0.00223165	0.666505		Tirap	0.366992	2.21636	10.3083	0.00475566	0.983326
Qrsl1	0.319945	4.16039	12.333	0.0024306	0.561699		Cpd	-0.214534	7.77915	13.2828	0.001805	0.599764		Tab3	0.310961	4.62759	13.0015	0.00196923	0.534217		Dhdds	-0.135556	5.99102	9.28704	0.00681642	0.999924		Golgb1	0.237834	5.42827	12.5476	0.00227054	0.666505		Gm50387	-0.179316	6.12039	10.2589	0.00483748	0.983326
Mapk8ip3	0.37345	5.11238	11.9427	0.00275512	0.561699		Cyth3	0.285169	5.03149	13.2352	0.00183171	0.599764		St7l	-0.312242	3.9266	12.9783	0.0019835	0.534217		Cd27	0.247632	4.60637	9.09023	0.00731952	0.999924		Ttc9c	0.145677	6.40333	12.2857	0.00246755	0.666505		BC005561	0.362613	2.17221	10.2167	0.00490861	0.983326
mt-Nd2	0.563938	8.36884	11.9001	0.00279346	0.561699		Lad1	0.473873	4.74469	13.0978	0.00191122	0.605609		Cdc37l1	0.289454	4.9823	12.9619	0.00199364	0.534217		Ptar1	0.185304	5.35158	8.9791	0.00762193	0.999924		Apc	0.175052	5.8629	12.0869	0.0026299	0.666505		Myo10	0.325607	4.05534	10.002	0.00528923	0.983326
Zfp26	0.157451	6.22768	11.7375	0.00294498	0.561699		F2rl3	-0.303011	3.7339	12.8452	0.0020676	0.613584		Zbtb45	-0.197552	5.57428	12.9534	0.00199891	0.534217		Nfatc2ip	0.182701	5.53326	8.96186	0.00767011	0.999924		Ttc3	0.191086	5.67216	12.0642	0.00264924	0.666505		Sesn3	0.164562	7.86657	9.96438	0.00535932	0.983326
Clcf1	0.492972	2.64316	11.6579	0.0030226	0.561699		Cmtm7	-0.197952	6.11052	12.7422	0.00213543	0.613584		Nbeal1	0.316769	3.7352	12.7288	0.00214445	0.534217		Gramd4	0.176402	6.54267	8.94631	0.00771382	0.999924		Rpf2	-0.195291	5.41261	11.8022	0.00288359	0.666505		Gprin3	-0.165893	7.24271	9.80918	0.00565947	0.983326
Atxn7	0.230511	4.97915	11.6172	0.0030631	0.561699		Lta	-0.373112	4.99658	12.6013	0.00223229	0.613584		Ptprcap	-0.214253	8.25819	12.6967	0.00216621	0.534217		Lgals3	0.292521	4.50966	8.92325	0.00777919	0.999924		Ebp	-0.151989	6.20276	11.7172	0.00296461	0.666505		Arl15	-0.315819	3.05763	9.70723	0.00586687	0.983326
Mier2	0.265885	4.07478	11.5484	0.00313294	0.561699		Ctla4	0.269861	7.14143	12.4696	0.00232733	0.613584		Atrx	0.240127	7.61586	12.6639	0.00218872	0.534217		Nnt	-0.186438	5.36152	8.8034	0.0081291	0.999924		Igtp	-0.228513	6.53489	11.675	0.00300567	0.666505		Nfatc2ip	0.166378	5.53326	9.67132	0.00594195	0.983326
Golgb1	0.259285	5.42827	11.5361	0.00314568	0.561699		Tgfbr3	0.235119	7.25319	12.4325	0.00235486	0.613584		Samd1	0.153285	6.65087	12.5575	0.00226344	0.534217		Tbxa2r	0.391464	3.71473	8.75148	0.00828614	0.999924		Tmem229b	-0.153465	6.58705	11.5688	0.00311211	0.666505		Hist1h3b	-0.969241	2.09507	9.64188	0.0060043	0.983326
4930503L19Rik	0.277665	4.80582	11.3676	0.00332533	0.561699		Serinc5	0.269526	4.31237	12.3897	0.00238712	0.613584		Zfp398	0.215853	4.59548	12.4283	0.00235798	0.534217		Prex1	0.164173	6.88505	8.73846	0.00832603	0.999924		Ncdn	-0.169657	6.42491	11.5356	0.00314619	0.666505		Nbeal1	0.241832	3.7352	9.55709	0.00618799	0.983326
Gtpbp2	0.209091	6.10917	11.3556	0.0033385	0.561699		Tent5c	0.203971	6.72846	12.3204	0.00244039	0.613584		Ccdc6	0.163602	6.49131	12.3655	0.00240559	0.534217		Tob1	-0.297672	4.1241	8.64844	0.00860797	0.999924		Mapk8ip3	0.324243	5.11238	11.4878	0.00319605	0.666505		Zfp607a	0.255249	3.59631	9.34377	0.00667869	0.983326
Ddx17	0.211573	7.90866	11.2509	0.0034565	0.561699		Hist1h2bm	0.573137	2.10212	12.2757	0.00247547	0.613584		Pou2f2	0.33125	5.74064	12.3222	0.00243897	0.534217		Rufy2	0.373208	3.69567	8.55086	0.00892576	0.999924		Rgs16	0.325801	4.21957	11.4444	0.00324211	0.666505		Zfp398	0.164364	4.59548	9.33245	0.00670593	0.983326
Gm20517	0.206629	5.05529	11.194	0.00352248	0.561699		Pglyrp2	-0.188477	5.0897	12.2109	0.00252729	0.613584		Sec24d	-0.238928	4.56216	12.2518	0.00249447	0.534217		Kat2b	0.192632	5.6937	8.40954	0.00940959	0.999924		Kantr	0.356481	2.42516	11.4326	0.00325464	0.666505		Lgals3bp	-0.179479	6.05089	9.29584	0.00679486	0.983326
Gdi1	0.30493	5.10115	11.137	0.00359002	0.561699		Mxd1	0.257148	4.63875	12.1038	0.00261566	0.613584		Tfeb	-0.1973	5.38006	12.1666	0.00256344	0.534217		Tfeb	-0.163568	5.38006	8.40696	0.00941872	0.999924		Ifitm3	-0.259954	5.11825	11.2544	0.00345248	0.666505		Dpysl2	0.179615	6.17259	9.23419	0.0069476	0.983326
Zbtb34	0.268815	4.38034	11.0203	0.00373293	0.561699		Hspa4l	0.19195	6.17775	12.0742	0.00264073	0.613584		Gm20517	0.214975	5.05529	12.1327	0.00259149	0.534217		Tspan9	0.448901	1.89586	8.39032	0.00947766	0.999924		D430041D05Rik	0.584743	2.61207	11.2374	0.00347202	0.666505		Nop9	-0.147523	6.41937	9.20567	0.00701956	0.983326
Pnpla6	0.277616	4.39398	11.0023	0.00375555	0.561699		Usp32	0.194744	5.58943	12.0215	0.00268595	0.613584		Pcnp	0.201073	5.5108	12.0992	0.00261955	0.534217		Ankrd12	0.223208	4.71935	8.38533	0.0094954	0.999924		Msmo1	0.272717	5.39663	11.1904	0.00352671	0.666505		Dcaf13	-0.1289	6.23176	9.04866	0.00743106	0.983326
Khdc4	0.234297	5.90498	10.8889	0.00390153	0.561699		Penk	-0.222743	6.89926	11.8292	0.00285845	0.638149		Mdn1	0.241577	6.13417	11.9633	0.00273686	0.534217		Zfp398	0.177027	4.59548	8.31283	0.00975768	0.999924		Ubr4	0.190351	7.44642	11.1434	0.00358241	0.666505		Cdk2ap1	-0.155382	5.38061	9.02905	0.00748431	0.983326
Zc3h7a	0.314999	5.78091	10.8152	0.00399973	0.561699		Hist1h1b	0.914874	2.88385	11.6402	0.00304009	0.654697		Pts	0.305216	4.37565	11.9024	0.0027913	0.534217		Atrn	0.197286	5.28297	8.12372	0.010481	0.999924		Helq	0.277853	4.37932	11.1426	0.00358333	0.666505		Snx33	-0.262206	3.87273	9.0224	0.00750247	0.983326
Neurl4	0.194725	5.37014	10.8104	0.00400625	0.561699		Gbp2	0.384856	5.39275	11.3607	0.00333297	0.654697		D430041D05Rik	0.674585	2.61207	11.81	0.00287629	0.534217		Dtl	-0.134915	6.63732	8.11108	0.0105314	0.999924		Lrrk2	0.413093	2.01842	11.1297	0.00359884	0.666505		Ncdn	-0.149854	6.42491	9.01588	0.00752034	0.983326
Rsrp1	0.532151	6.50575	10.7402	0.00410259	0.561699		mt-Nd6	0.892537	1.86612	11.3353	0.00336105	0.654697		Urgcp	-0.196426	5.9979	11.7492	0.00293385	0.534217		Lama5	0.231668	5.39808	8.0039	0.0109704	0.999924		Zdhhc9	0.236092	4.36465	11.1265	0.00360272	0.666505		Ankrd12	0.20257	4.71935	8.94092	0.00772905	0.983326
Kidins220	0.16854	6.99059	10.7276	0.00412018	0.561699		Nr4a1	0.226797	6.20715	11.3329	0.0033637	0.654697		Atp5o	-0.193643	6.82833	11.6795	0.00300127	0.534217		Prkce	0.256666	3.60785	8.00349	0.0109721	0.999924		Plxnd1	0.248908	5.95885	11.0987	0.00363628	0.666505		Ptpn3	0.173381	5.01288	8.8795	0.00790493	0.983326
Nek8	0.279905	3.86616	10.6843	0.00418117	0.561699		Atp1b1	0.486828	2.54036	11.2544	0.00345245	0.654697		Cbx4	-0.149531	7.16178	11.4936	0.00318991	0.534217		Eml5	0.270568	3.87922	8.00194	0.0109786	0.999924		Pde4d	0.144683	7.05023	11.0774	0.00366223	0.666505		Csrp2	-0.305629	2.37129	8.87362	0.00792199	0.983326
Acp5	0.200568	5.02705	10.625	0.00426642	0.561699		Slc9a9	-0.400046	3.28915	11.248	0.00345984	0.654697		Psmb4	-0.152563	8.14635	11.4114	0.00327751	0.534217		Gtf2h2	-0.191152	4.72772	7.96155	0.0111495	0.999924		Cd27	0.239085	4.60637	10.9838	0.00377892	0.666505		Gm20517	0.161268	5.05529	8.82224	0.00807295	0.983326
Pan2	0.242735	5.0111	10.5855	0.00432429	0.561699		Hist1h4f	0.869976	2.33506	11.1541	0.00356969	0.654697		Ap2s1	-0.170711	7.45437	11.3559	0.00333819	0.534217		Pms1	-0.215429	4.01694	7.96145	0.01115	0.999924		Traf6	-0.164174	7.27128	10.9277	0.00385089	0.666505		Hopx	-0.358613	2.2045	8.78	0.00819945	0.983326
Chd2	0.20514	6.4087	10.5347	0.0043999	0.561699		Btla	0.215441	6.16459	11.1229	0.00360706	0.654697		Sqstm1	-0.137788	7.69959	11.1274	0.00360155	0.534217		Atp1b1	0.464086	2.54036	7.89151	0.011453	0.999924		Kif3c	0.265426	4.2647	10.8741	0.00392099	0.666505		Rpf2	-0.167229	5.41261	8.68532	0.0084912	0.983326
mt-Nd1	0.580453	9.28802	10.5119	0.00443439	0.561699		Nfatc2ip	0.178283	5.53326	11.1109	0.00362152	0.654697		Slc35d1	-0.221994	5.05867	11.1054	0.0036282	0.534217		Neb	0.535652	2.17678	7.87647	0.0115193	0.999924		Scml4	0.228389	4.31586	10.8716	0.00392432	0.666505		Platr25	-0.185875	4.09255	8.63804	0.00864123	0.983326
Myo10	0.377438	4.05534	10.4438	0.00453903	0.561699		Jcad	-0.232407	5.92477	11.0997	0.0036351	0.654697		Thop1	-0.205855	5.78654	11.0554	0.00368934	0.534217		Aprt	-0.14459	6.93712	7.8449	0.01166	0.999924		Cir1	0.315538	3.14077	10.7668	0.00406577	0.666505		Ctla4	0.22459	7.14143	8.62944	0.00866883	0.983326
Haghl	0.312868	3.28642	10.4056	0.00459893	0.561699		Ddias	0.193375	5.8076	11.0746	0.00366572	0.654697		Hvcn1	-0.219941	5.71774	11.0456	0.0037015	0.534217		Iigp1	0.582768	1.94829	7.64062	0.0126188	0.999924		A930004J17Rik	0.528766	1.83002	10.6831	0.00418297	0.666505		Gatd1	0.139294	4.99368	8.41633	0.00938569	0.983326
Pcnp	0.186146	5.5108	10.3496	0.00468838	0.561699		Aff3	0.222212	5.46747	10.8797	0.00391357	0.661341		Sf3a2	-0.207806	7.43068	11.0399	0.00370854	0.534217		Ldah	-0.150721	5.70991	7.58702	0.0128848	0.999924		Tnfrsf1a	0.229739	4.83052	10.6826	0.00418356	0.666505		Zfp64	0.175479	5.29566	8.41037	0.00940667	0.983326
Mbd4	0.274804	4.67474	10.2758	0.00480932	0.561699		Btg2	0.19827	6.37633	10.8335	0.00397517	0.661341		Maz	0.142719	8.65111	11.0293	0.0037217	0.534217		Ncf4	-0.160792	5.05263	7.58406	0.0128997	0.999924		Pet100	-0.278888	3.54361	10.6698	0.00420192	0.666505		Tigd2	-0.17843	5.72231	8.28302	0.00986789	0.983326
Ppox	0.297441	3.71031	10.2439	0.00486263	0.561699		Gm20517	0.178576	5.05529	10.8309	0.00397856	0.661341		Tnpo2	0.143639	7.25488	10.9788	0.00378534	0.534217		Irf8	0.336088	3.81526	7.52833	0.0131834	0.999924		Chd2	0.181025	6.4087	10.6305	0.00425843	0.666505		Mkln1	-0.12899	6.2107	8.28204	0.00987155	0.983326
Nisch	0.248141	6.8667	10.2073	0.0049246	0.561699		Lztfl1	0.305835	3.40047	10.8217	0.00399105	0.661341		Spata2l	-0.397766	2.8314	10.9478	0.00382487	0.534217		Plcg2	0.358148	2.18654	7.52592	0.0131958	0.999924		Exo5	-0.189227	4.8523	10.5746	0.0043403	0.666505		Slc25a23	0.179153	4.38921	8.25158	0.00998561	0.983326
Nktr	0.282311	6.72647	10.1464	0.00502971	0.561699		9930111J21Rik2	0.42892	3.46959	10.7859	0.00403954	0.661341		Kmt2c	0.278349	6.13709	10.9207	0.0038599	0.534217		Spindoc	0.217773	4.08914	7.48341	0.0134172	0.999924		Mycbp2	0.184221	7.02386	10.5729	0.00434287	0.666505		Usp32	0.161533	5.58943	8.24785	0.00999969	0.983326
Gys1	0.319717	4.17407	10.1095	0.00509465	0.561699		Ice2	0.216265	3.85577	10.6796	0.00418789	0.663433		Atxn7	0.223264	4.97915	10.8847	0.00390703	0.534217		Hist1h3c	0.449723	2.65132	7.44829	0.0136032	0.999924		Irf4	-0.189449	9.59818	10.3147	0.00474515	0.666505		Nr4a3	0.280489	5.5214	8.19057	0.0102186	0.983326
Ttc9c	0.150749	6.40333	10.1075	0.00509828	0.561699		Fgf2	0.186219	6.88241	10.5411	0.00439029	0.663433		Gas2l1	-0.452212	2.33508	10.838	0.00396908	0.534217		Kmt2a	0.262856	7.49801	7.28682	0.0144969	0.999924		Hectd4	0.222915	6.16375	10.2007	0.00493593	0.666505		Mrpl32	-0.184065	4.70166	8.06787	0.010706	0.983326
Paxbp1	0.251255	6.33271	10.0001	0.00529275	0.561699		Samhd1	0.184457	9.00997	10.4553	0.00452122	0.663433		Rps26	-0.153449	9.46366	10.8061	0.00401212	0.534217		Rreb1	0.210436	5.39988	7.17716	0.0151415	0.999924		Clcf1	0.408054	2.64316	10.1357	0.00504847	0.666505		9930111J21Rik1	0.432922	2.616	8.06002	0.0107381	0.983326
Slc8b1	0.347903	2.58551	9.87279	0.00553422	0.561699		Parp8	0.381406	3.5761	10.4235	0.00457072	0.663433		Clec2d	0.296846	4.95813	10.7505	0.00408829	0.534217		Sod1	-0.11191	8.81891	7.15214	0.015293	0.999924		Rtn4ip1	-0.204113	4.01823	10.1091	0.00509543	0.666505		Themis	-0.16108	6.81728	8.00007	0.0109865	0.983326
Pstpip1	0.136022	6.46822	9.84216	0.00559413	0.561699		Tmem115	-0.193382	5.37596	10.3805	0.00463887	0.663433		Atp6v1d	-0.172557	5.62663	10.7414	0.00410093	0.534217		Gpr34	-0.297915	3.10497	7.13022	0.0154273	0.999924		Herc2	0.155383	6.10108	10.0947	0.00512104	0.666505		Surf2	-0.162325	4.40677	7.95953	0.0111581	0.983326
Atp9b	0.1692	5.64384	9.78147	0.00571502	0.561699		Osm	-0.234136	4.53217	10.3028	0.00476461	0.663433		Med16	-0.164115	6.1192	10.738	0.00410573	0.534217		Dlg3	-0.299569	3.36268	7.1293	0.0154329	0.999924		Sgsh	-0.211161	4.93842	10.0873	0.00513414	0.666505		Rundc3b	0.301994	3.29067	7.94469	0.0112217	0.983326
Armc9	0.455691	2.36464	9.68403	0.00591525	0.561699		Atxn7	0.190494	4.97915	10.2742	0.00481203	0.663433		Dbr1	-0.190463	5.45073	10.6496	0.00423079	0.534217		Man2b2	-0.139102	5.67998	7.12125	0.0154826	0.999924		Lin9	-0.15987	4.81374	10.0716	0.00516238	0.666505		Nol11	-0.119793	6.50111	7.93536	0.0112619	0.983326
Phf1	0.373526	3.18623	9.67232	0.00593984	0.561699		Ube2h	0.190688	6.33065	10.2161	0.00490966	0.663433		Golgb1	0.249094	5.42827	10.6324	0.00425567	0.534217		Spef2	0.293961	2.99932	7.0736	0.0157801	0.999924		Cd320	-0.291711	3.25595	10.0502	0.00520109	0.666505		Abhd6	-0.292469	2.76193	7.92282	0.0113162	0.983326
Zfp397	0.226542	5.40149	9.67094	0.00594273	0.561699		Uevld	0.240585	4.03905	10.2138	0.00491347	0.663433		Tirap	0.421593	2.21636	10.6186	0.00427568	0.534217		Gga2	-0.18907	4.51564	7.07311	0.0157832	0.999924		Dync1li2	0.19261	5.70121	10.0329	0.00523255	0.666505		Pnrc1	0.183706	5.75052	7.88716	0.0114721	0.983326
Cpsf7	0.170812	6.56526	9.44213	0.00644722	0.561699		Nsg2	0.294149	4.30498	10.2054	0.00492781	0.663433		Stx16	0.245878	5.19655	10.5243	0.00441556	0.534217		Il6st	0.202714	5.62864	7.01643	0.0161456	0.999924		Grik5	0.238937	3.74265	10.0078	0.00527861	0.666505		Psmc2	-0.109681	7.52844	7.88442	0.0114842	0.983326
Pikfyve	0.24784	5.32747	9.4253	0.00648618	0.561699		Zfp236	0.149764	5.48749	10.1309	0.00505698	0.663433		Snrpb	-0.138041	8.56164	10.4896	0.00446829	0.534217		Plxnb2	-0.213928	4.00357	7.0062	0.016212	0.999924		Macf1	0.309495	7.48957	9.99379	0.00530446	0.666505		Adprh	-0.137617	6.88346	7.87094	0.0115438	0.983326
Lrrc45	0.277305	3.90253	9.39927	0.00654694	0.561699		Tmem97	-0.134899	5.72312	10.112	0.00509023	0.663433		Hps1	-0.193082	4.79399	10.3851	0.0046315	0.534217		Prrc2c	0.220866	8.29705	6.88871	0.0169972	0.999924		Zfp52	0.201821	5.3927	9.94258	0.00540038	0.666505		Brd2	0.111506	8.80921	7.86203	0.0115834	0.983326
Zfp950	0.450963	2.64532	9.36929	0.00661776	0.561699		Cyp11a1	-0.239861	5.95809	10.0932	0.0051236	0.663433		Cotl1	-0.131075	9.35864	10.3571	0.00467631	0.534217		Zfp397	0.191503	5.40149	6.88005	0.0170568	0.999924		Wdr92	-0.135859	5.81935	9.92417	0.00543532	0.666505		Slc16a6	-0.16523	4.90113	7.84621	0.0116542	0.983326
1600002K03Rik	0.289085	3.44989	9.33674	0.00669558	0.561699		Arhgef11	0.179674	5.34009	10.0853	0.00513778	0.663433		Grap2	0.158488	8.18223	10.273	0.00481401	0.534217		Dst	0.333141	2.79392	6.87373	0.0171004	0.999924		Fgf2	0.180519	6.88241	9.90514	0.00547172	0.666505		L3mbtl3	0.238252	6.46277	7.80844	0.011825	0.983326
Ubp1	0.176742	6.26167	9.29672	0.0067927	0.561699		Dhcr24	-0.141225	8.36132	10.0297	0.0052384	0.663433		Dcaf13	-0.158052	6.23176	10.2553	0.00484353	0.534217		Auh	0.137513	5.63941	6.87179	0.0171138	0.999924		Pdia4	-0.122115	7.229	9.89947	0.00548261	0.666505		Wdr89	-0.21167	4.15577	7.79317	0.0118948	0.983326
Nrbf2	0.248168	3.58382	9.29617	0.00679404	0.561699		Tfrc	-0.138581	9.52866	10.016	0.0052635	0.663433		Prpf39	0.230883	5.65228	10.253	0.00484734	0.534217		Ms4a6b	-0.183388	6.15325	6.85953	0.0171989	0.999924		4930503L19Rik	0.227879	4.80582	9.85247	0.00557389	0.666505		Fbxo46	-0.160504	4.99798	7.76394	0.0120298	0.983326
Pcyt2	0.168671	5.83615	9.28905	0.00681149	0.561699		Anxa6	-0.104119	9.48521	10.0121	0.00527059	0.663433		Ddx17	0.201937	7.90866	10.2432	0.00486373	0.534217		Fam210b	-0.341676	3.14147	6.83264	0.017387	0.999924		Mecp2	0.140497	5.99505	9.84806	0.00558253	0.666505		Phf12	0.148805	6.64844	7.76131	0.0120421	0.983326
Srsf5	0.198055	7.37921	9.2422	0.00692754	0.561699		Atp6v1d	-0.144478	5.62663	9.96063	0.00536636	0.663433		Pnpla6	0.267973	4.39398	10.2391	0.00487077	0.534217		Ticam2	-0.268343	3.42522	6.81579	0.0175061	0.999924		Arhgef11	0.177484	5.34009	9.84105	0.00559632	0.666505		Cd48	-0.136487	7.18221	7.73353	0.0121722	0.983326
Zfc3h1	0.279096	6.05622	9.22583	0.00696861	0.561699		Il12rb2	0.339819	3.56976	9.95305	0.00538061	0.663433		Src	0.33342	3.72131	10.22	0.00490303	0.534217		Psma2	-0.155102	7.9553	6.79874	0.0176276	0.999924		Cblb	0.169951	8.01617	9.79946	0.00567887	0.666505		Ptpn12	0.189163	4.58199	7.72785	0.0121989	0.983326
Uck1	0.198238	5.54059	9.1913	0.00705614	0.561699		Igsf8	-0.212442	4.91627	9.94114	0.0054031	0.663433		Itgav	0.243153	6.08659	10.2166	0.00490883	0.534217		Kpna3	-0.109806	7.2552	6.79474	0.0176562	0.999924		Dipk1a	0.188441	4.72437	9.75718	0.00576421	0.666505		Prdm10	0.18637	4.93979	7.72221	0.0122256	0.983326
mt-Cytb	0.587972	9.28858	9.15191	0.0071575	0.561699		mt-Nd5	0.471349	8.53773	9.90025	0.00548112	0.663972		Mphosph6	0.211994	4.57396	10.1921	0.00495061	0.534217		Mycbp2	0.168112	7.02386	6.79453	0.0176577	0.999924		Slc19a1	-0.166547	6.01026	9.74453	0.00579001	0.666505		Ctso	-0.311016	2.42071	7.69705	0.0123454	0.983326
Gigyf1	0.276468	5.32749	9.09614	0.00730382	0.561699		Rbm14	-0.127726	7.75014	9.86845	0.00554268	0.663972		Nfat5	0.289872	5.89136	10.1869	0.0049596	0.534217		Nrp1	-0.222968	6.26493	6.79198	0.017676	0.999924		Cbarp	0.214725	4.01478	9.66194	0.00596173	0.666505		Map3k3	0.128835	6.49442	7.61827	0.0127289	0.983326
Vps16	0.189905	6.01285	9.07571	0.00735827	0.561699		St3gal2	-0.143461	6.26097	9.76127	0.00575588	0.666163		Uqcrq	-0.187186	6.69311	10.1634	0.00500018	0.534217		Msh2	-0.146979	6.73993	6.74889	0.0179882	0.999924		Sik2	0.175429	5.65187	9.65098	0.00598494	0.666505		Riok2	-0.166833	5.19104	7.60059	0.0128169	0.983326
Fastk	0.191202	5.09789	9.05114	0.00742435	0.561699		Slc7a8	-0.266011	3.49237	9.70274	0.0058762	0.666163		Jade1	0.165385	5.92874	10.1451	0.00503197	0.534217		Myo9b	0.117096	7.68507	6.6696	0.0185791	0.999924		Them6	-0.19678	5.17821	9.63938	0.00600961	0.666505		Gm45062	0.166153	4.70137	7.59978	0.0128209	0.983326
Ccnt2	0.245621	5.0906	8.97519	0.00763283	0.561699		Cd19	1.27747	2.72947	9.70109	0.00587963	0.666163		Ccdc88b	0.161832	7.37014	10.1223	0.00507204	0.534217		Spen	0.176666	6.99873	6.66115	0.0186434	0.999924		H2-Aa	0.469224	2.78998	9.62228	0.00604621	0.666505		Cdc42ep4	0.275337	3.56256	7.56232	0.0130095	0.983326
mt-Nd6	0.892766	1.86612	8.9163	0.00779903	0.561699		Ncdn	-0.155265	6.42491	9.67138	0.00594181	0.666163		Foxk1	0.183625	7.77826	10.0989	0.00511361	0.534217		Kbtbd8	0.307811	3.22519	6.65366	0.0187006	0.999924		Pabpn1	0.176131	6.88687	9.50137	0.00631215	0.666505		Bcl10	0.130904	5.81828	7.56191	0.0130116	0.983326
Prx	0.390269	2.38313	8.84474	0.00800644	0.561699		Cir1	0.299262	3.14077	9.66021	0.00596539	0.666163		Ndufaf8	-0.300366	3.68254	10.0391	0.00522111	0.534217		Aldh4a1	-0.206105	4.29164	6.65242	0.01871	0.999924		Clec2d	0.246131	4.95813	9.49604	0.00632416	0.666505		Klf10	0.165311	5.7166	7.56027	0.01302	0.983326
Rbm26	0.157936	5.83673	8.77535	0.00821352	0.561699		Gpd2	-0.150885	6.0203	9.62734	0.00603535	0.666163		Sp2	-0.182433	6.35501	10.0372	0.00522464	0.534217		Atic	-0.126994	8.14411	6.6289	0.0188909	0.999924		Insig1	0.254846	5.11022	9.48632	0.00634617	0.666505		F2rl3	-0.230867	3.7339	7.54339	0.0131061	0.983326
Plpp5	0.336488	3.27655	8.74121	0.00831761	0.561699		Klhl15	0.249173	3.78753	9.62719	0.00603568	0.666163		Trbd2	0.485364	1.83099	10.0185	0.0052589	0.534217		Cyth4	0.146416	7.40918	6.61601	0.0189909	0.999924		Elp3	-0.165754	6.02337	9.46248	0.00640044	0.666505		Mcrip2	-0.329133	2.21705	7.53231	0.0131629	0.983326
Parp3	0.213567	4.98703	8.6389	0.00863846	0.561699		Ift80	0.215175	5.05247	9.56831	0.00616333	0.66795		Rtn4rl1	-0.22764	5.07904	10.0177	0.00526028	0.534217		Dync1h1	0.229159	7.94629	6.59673	0.0191415	0.999924		Hsd17b11	0.35675	2.82948	9.46098	0.0064039	0.666505		Btbd8	0.243665	3.54124	7.51503	0.0132522	0.983326
Cyb561d1	0.199059	4.58156	8.62298	0.00868965	0.561699		Itpka	0.400899	2.50637	9.53729	0.00623179	0.66795		Ccdc71	-0.153534	6.02249	10.0173	0.00526112	0.534217		Ebi3	-0.253131	4.60882	6.58654	0.0192217	0.999924		Phldb1	0.168895	5.70007	9.41656	0.0065065	0.666505		Sirt5	-0.316175	2.9438	7.50935	0.0132816	0.983326
Szt2	0.257014	5.48332	8.51858	0.00903376	0.561699		Pde4b	0.224668	4.63536	9.46175	0.00640213	0.66795		Haghl	0.307055	3.28642	10.0134	0.00526832	0.534217		Alkbh6	0.225055	3.5709	6.53179	0.0196591	0.999924		Kif21b	0.247896	7.9246	9.39096	0.00656649	0.666505		Vcl	0.162015	5.47664	7.43582	0.01367	0.983326
Als2cl	0.253659	5.20948	8.5035	0.00908471	0.561699		Sept9	-0.111658	9.15772	9.43334	0.00646754	0.66795		Rsph3b	-0.445	2.6143	9.99448	0.00530318	0.534217		Oxr1	0.133554	5.11414	6.53173	0.0196595	0.999924		Zswim4	-0.171205	4.83268	9.3073	0.00676686	0.666505		Rps28	-0.106696	7.83893	7.41719	0.0137704	0.983326
Pdk1	0.1677	6.12949	8.49889	0.00910037	0.561699		Agpat5	-0.168723	5.90413	9.40479	0.006534	0.66795		Nhp2	-0.163495	6.83842	9.97526	0.00533895	0.534217		Kmt2c	0.215988	6.13709	6.53109	0.0196648	0.999924		Dock6	0.322311	2.33374	9.30229	0.00677908	0.666505		Otulinl	0.12993	5.78612	7.39385	0.0138974	0.983326
Mdn1	0.203969	6.13417	8.48734	0.0091397	0.561699		Ccdc6	0.124715	6.49131	9.33321	0.0067041	0.66795		Phc3	0.14474	7.16685	9.95083	0.0053848	0.534217		Gm45062	0.175303	4.70137	6.50445	0.0198816	0.999924		Plekho1	0.185845	4.55162	9.28384	0.00682429	0.666505		Snrpc	-0.134414	6.30306	7.38889	0.0139246	0.983326
Eea1	0.190245	6.1133	8.46684	0.00920994	0.561699		Ttc3	0.167419	5.67216	9.23423	0.0069475	0.66795		Xiap	0.161634	7.17823	9.94145	0.00540251	0.534217		mt-Nd5	0.427571	8.53773	6.45348	0.0203043	0.999924		Metrn	-0.136977	5.63292	9.28315	0.00682598	0.666505		Rtn4rl1	-0.168859	5.07904	7.35387	0.014118	0.983326
Atp1b1	0.480153	2.54036	8.46635	0.00921163	0.561699		Dpp3	-0.120929	7.16349	9.22548	0.0069695	0.66795		Psma2	-0.18774	7.9553	9.9353	0.00541416	0.534217		Dapk3	-0.165211	5.0281	6.39849	0.0207717	0.999924		Mrps31	-0.173429	4.48113	9.26638	0.00686738	0.666505		Tbcel	-0.140579	5.30113	7.29689	0.0144393	0.983326
Mtcp1	0.475346	2.41625	8.42423	0.00935796	0.561699		Casp7	0.207697	4.19814	9.22222	0.0069777	0.66795		Ptger4	-0.211353	7.23099	9.91757	0.00544792	0.534217		Nol11	-0.123674	6.50111	6.38969	0.0208476	0.999924		Golga4	0.271224	5.75734	9.20526	0.00702062	0.666505		Gpd2	-0.131063	6.0203	7.28255	0.0145214	0.983326
Zfp653	0.375833	3.09741	8.42308	0.00936201	0.561699		Osbpl9	0.142342	6.57054	9.21703	0.00699081	0.66795		Rbm42	-0.15852	7.06461	9.86835	0.00554285	0.534217		Rdh12	-0.325651	2.42901	6.38216	0.0209129	0.999924		Btbd8	0.26793	3.54124	9.10643	0.00727659	0.666505		Serinc5	0.207305	4.31237	7.27381	0.0145717	0.983326
Srrm2	0.263411	8.97488	8.41884	0.00937686	0.561699		Tmf1	0.330571	5.17527	9.21641	0.00699236	0.66795		Eif1b	0.157108	5.68265	9.82239	0.00563319	0.534217		Zfp772	-0.309245	2.45234	6.34899	0.0212029	0.999924		Ubn2	0.188097	5.91124	9.10243	0.00728716	0.666505		Rgs2	0.276263	3.24374	7.24521	0.0147378	0.983326
Ppp1r12c	0.160721	6.07436	8.4068	0.00941929	0.561699		Lgals3bp	-0.178676	6.05089	9.20909	0.0070109	0.66795		Zswim4	-0.202719	4.83268	9.80441	0.00566898	0.534217		Osbpl11	-0.146058	5.65265	6.34207	0.021264	0.999924		Cdc42ep4	0.301572	3.56256	9.09777	0.00729951	0.666505		Atp1b1	0.39185	2.54036	7.21453	0.0149183	0.983326
Ppp1r37	0.245563	4.50674	8.39492	0.00946133	0.561699		Lif	-0.245287	7.15388	9.19709	0.00704137	0.66795		Tmem115	-0.216511	5.37596	9.78457	0.00570876	0.534217		Invs	0.284305	3.61096	6.30405	0.0216031	0.999924		Arl15	-0.304798	3.05763	9.05182	0.00742251	0.666505		Sept9	-0.0975379	9.15772	7.20114	0.0149978	0.983326
Wdfy1	0.231903	4.34262	8.38804	0.00948577	0.561699		Bin1	-0.140632	6.31682	9.19485	0.0070471	0.66795		Eri3	-0.257616	4.28922	9.76908	0.00574003	0.534217		Cyb561d1	0.17044	4.58156	6.29767	0.0216607	0.999924		Cnih4	-0.14836	5.36024	9.04021	0.00745396	0.666505		Ifnar1	0.157329	7.58453	7.1848	0.0150955	0.983326
Zfp59	0.365677	2.772	8.38763	0.00948722	0.561699		Fasn	-0.212276	9.02326	9.14955	0.00716363	0.66795		Akap8	0.160311	6.94274	9.73979	0.00579972	0.534217		Pnkp	-0.156302	5.51768	6.27072	0.0219055	0.999924		Trim8	0.167834	6.63063	8.98622	0.00760215	0.666505		Nubp2	-0.145779	6.18506	7.17612	0.0151478	0.983326
Sirt7	0.139112	5.99172	8.36268	0.00957648	0.561699		Irf1	0.183119	5.23378	9.13995	0.0071886	0.66795		Pcmtd2	0.242556	5.08566	9.68423	0.00591482	0.534217		Dnajc17	-0.24652	3.50002	6.19605	0.0226005	0.999924		Nisch	0.204551	6.8667	8.96023	0.00767467	0.666505		Zfp52	0.171591	5.3927	7.16699	0.0152029	0.983326
Myef2	0.204332	4.71717	8.31561	0.00974748	0.561699		Jak2	0.138508	8.67913	9.11491	0.00725422	0.66795		Haus6	0.196754	6.11662	9.66005	0.00596573	0.534217		Eif2s2	-0.151004	7.74377	6.1918	0.0226408	0.999924		Cep83	0.183546	5.3714	8.94234	0.00772505	0.666505		Ppard	0.204829	4.71268	7.09871	0.0156225	0.983326
Luc7l	0.139962	6.43831	8.30632	0.00978164	0.561699		Gm49322	-0.165441	6.49363	9.10671	0.00727585	0.66795		Ruvbl2	-0.150964	7.2195	9.57894	0.00614007	0.534217		Dusp2	0.135833	6.36896	6.17461	0.0228047	0.999924		Brd1	0.131829	6.62717	8.90277	0.00783778	0.666505		Dusp7	0.145482	5.5594	7.06101	0.0158598	0.983326
Sft2d1	0.262815	3.63489	8.30331	0.00979274	0.561699		Csrp2	-0.307909	2.37129	8.99059	0.00759004	0.684677		Chpf	-0.205615	5.49284	9.53912	0.00622774	0.534217		F2rl1	0.35152	3.4901	6.1654	0.0228929	0.999924		Ccng1	-0.131103	8.86709	8.89811	0.00785116	0.666505		Zfp236	0.125023	5.48749	7.04774	0.0159442	0.983326
Eif4a2	0.23831	7.26255	8.25798	0.00996152	0.561699		Them6	-0.189965	5.17821	8.98791	0.00759746	0.684677		Pias1	-0.176439	5.88693	9.48336	0.00635288	0.534217		Xdh	0.34838	2.25271	6.13854	0.0231528	0.999924		Snapc1	0.201137	4.3809	8.88213	0.0078973	0.666505		Tfrc	-0.11558	9.52866	6.97191	0.0164369	0.983326
Vamp2	0.234441	4.69313	8.2563	0.00996784	0.561699		Maged1	0.344845	3.0193	8.94831	0.00770818	0.688211		Gmpr2	-0.173419	5.13316	9.46192	0.00640173	0.534217		Cep164	0.176185	5.08309	6.12816	0.0232541	0.999924		Atrx	0.176951	7.61586	8.85069	0.00798898	0.666505		Zfp397	0.168772	5.40149	6.93734	0.0166672	0.983326
Arglu1	0.210026	5.80537	8.22598	0.0100827	0.561699		Trappc1	-0.156286	5.19848	8.92409	0.00777679	0.688211		E130309D02Rik	-0.18261	6.03157	9.41023	0.00652129	0.534217		Sowahc	-0.279472	3.02853	6.06195	0.0239123	0.999924		mt-Nd6	0.791925	1.86612	8.83631	0.00803129	0.666505		Chd2	0.146302	6.4087	6.92902	0.0167231	0.983326
Sat1	0.217794	5.37448	8.21534	0.0101233	0.561699		Oaf	-0.327961	3.03431	8.83636	0.00803115	0.688913		Slc9a3r1	-0.142415	8.07287	9.37644	0.0066008	0.534217		Twnk	0.158734	4.54136	6.03828	0.0241526	0.999924		Ahnak	0.307152	8.25512	8.82503	0.00806467	0.666505		Cyth4	0.130884	7.40918	6.86978	0.0171277	0.983326
Pfkm	0.213833	4.96141	8.21321	0.0101315	0.561699		Kantr	0.314213	2.42516	8.82548	0.00806334	0.688913		Trbc2	-0.134391	9.33059	9.32704	0.00671898	0.534217		Trbv2	-0.151065	4.75982	6.01771	0.0243638	0.999924		Eif4e3	-0.15188	5.89648	8.79919	0.00814171	0.666505		Kmt5b	0.139501	5.70924	6.86787	0.017141	0.983326
Snx11	0.174808	4.71306	8.21089	0.0101404	0.561699		Lrrc8c	-0.137222	8.20877	8.82271	0.00807155	0.688913		Snrpa	-0.194935	7.31047	9.31971	0.00673671	0.534217		Foxk1	0.141341	7.77826	5.96813	0.0248814	0.999924		Zmym2	0.144361	6.1593	8.77489	0.0082149	0.666505		Vac14	-0.114585	6.16782	6.86214	0.0171807	0.983326
Ndufb2	0.244399	4.70396	8.20106	0.0101782	0.561699		Fam117a	0.20169	5.20929	8.80806	0.00811517	0.688913		Sh2b3	0.190739	5.90361	9.31054	0.00675899	0.534217		Cep131	0.271818	2.47467	5.9477	0.0250983	0.999924		Psma2	-0.152397	7.9553	8.71205	0.00840767	0.666505		Abcb6	-0.173857	4.34122	6.85941	0.0171997	0.983326
Zfp369	0.286368	4.12236	8.17542	0.0102774	0.561699		Dync1li2	0.180547	5.70121	8.8013	0.00813539	0.688913		Ddx5	0.136435	9.83699	9.22042	0.00698224	0.534217		Atxn7	0.16556	4.97915	5.93877	0.0251938	0.999924		Asna1	-0.128936	6.15125	8.7103	0.00841311	0.666505		Tdrp	0.368092	2.62984	6.85151	0.0172548	0.983326
Otulinl	0.155884	5.78612	8.17126	0.0102937	0.561699		Trim68	0.33006	2.3167	8.73061	0.00835023	0.691471		Ybx3	-0.149321	8.30647	9.21815	0.00698797	0.534217		Atp5c1	-0.102739	8.37066	5.92846	0.0253045	0.999924		Aacs	0.230254	6.35959	8.70855	0.00841854	0.666505		Fam89b	-0.138445	5.53859	6.81237	0.0175304	0.983326
Recql4	0.20327	4.58711	8.16647	0.0103124	0.561699		Spib	0.831681	1.87823	8.71904	0.00838599	0.691471		Atxn7l3b	0.159861	6.92102	9.19293	0.00705199	0.534217		Tbc1d23	0.195105	3.97965	5.92764	0.0253133	0.999924		Kmt2d	0.246706	6.83398	8.69345	0.0084657	0.666505		Timm9	-0.177925	4.0613	6.79413	0.0176606	0.983326
Slc17a6	0.492002	2.46235	8.16312	0.0103255	0.561699		Zfp398	0.158478	4.59548	8.66203	0.00856473	0.691471		Mrps12	-0.23596	5.0245	9.17492	0.00709809	0.534217		Nudt19	-0.14962	5.02598	5.91451	0.0254552	0.999924		Spen	0.176958	6.99873	8.69092	0.00847362	0.666505		Ndufs8	-0.105236	6.40237	6.72936	0.0181317	0.983326
Prpf39	0.206143	5.65228	8.14837	0.0103834	0.561699		Map3k20	0.32526	5.12932	8.61745	0.00870749	0.691471		Lman2	-0.15091	8.21398	9.16267	0.00712967	0.534217		Phf12	0.147955	6.64844	5.90882	0.025517	0.999924		Phactr4	0.209999	4.79338	8.64396	0.00862228	0.666505		Abcf2	-0.108982	7.41911	6.72639	0.0181537	0.983326
Sap25	0.525667	2.34661	8.14443	0.0103989	0.561699		Arid4a	0.171518	6.15625	8.5954	0.00877908	0.691471		Limk1	-0.272135	4.37756	9.16043	0.00713544	0.534217		Ptpn3	0.161389	5.01288	5.89053	0.0257167	0.999924		Ptprs	0.19301	6.0747	8.63583	0.00864831	0.666505		Tpst2	0.131522	5.29346	6.7199	0.0182018	0.983326
Zfp60	0.173341	4.7288	8.09356	0.0106018	0.561699		Phf12	0.156148	6.64844	8.54613	0.00894147	0.691471		Rev1	0.266048	4.58753	9.15168	0.00715812	0.534217		Ccdc88b	0.12343	7.37014	5.87353	0.0259039	0.999924		Zfc3h1	0.238145	6.05622	8.61662	0.00871018	0.666505		Rtl6	-0.211788	3.59236	6.71373	0.0182476	0.983326
Ptar1	0.176054	5.35158	8.09186	0.0106087	0.561699		Tcf20	0.167275	6.95755	8.53557	0.00897672	0.691471		Fbxo11	0.17403	5.9282	9.14554	0.00717405	0.534217		Cnnm3	-0.154671	5.53127	5.87144	0.025927	0.999924		Trim21	0.183625	4.5334	8.6078	0.00873874	0.666505		Ddx23	0.0914491	7.3238	6.69614	0.0183789	0.983326
Kmt2c	0.239932	6.13709	8.07822	0.0106639	0.561699		Ttc19	0.227374	3.53652	8.50677	0.00907365	0.691471		Rnft1	0.190008	5.66574	9.10304	0.00728554	0.534217		Clcf1	0.35315	2.64316	5.84754	0.0261931	0.999924		Mxi1	-0.226154	5.07807	8.59216	0.00878968	0.666505		Gid8	0.125559	6.19863	6.68867	0.018435	0.983326
Zswim8	0.1548	5.76637	8.04223	0.0108111	0.561699		Esyt1	-0.117171	9.99404	8.50198	0.00908988	0.691471		Cd320	-0.319835	3.25595	9.0945	0.00730818	0.534217		Ice2	0.182984	3.85577	5.84454	0.0262267	0.999924		Gm37254	0.394399	1.97118	8.5903	0.00879575	0.666505		Sys1	-0.152444	5.26233	6.67067	0.018571	0.983326
Aff4	0.155838	7.32251	8.03213	0.0108528	0.561699		Tfeb	-0.143095	5.38006	8.49927	0.00909908	0.691471		Timm23	-0.154187	5.38902	9.03666	0.00746359	0.534217		Nlrc5	0.138965	5.72163	5.84412	0.0262315	0.999924		Gm45799	-0.185015	4.93477	8.53097	0.00899214	0.666505		Cops9	-0.138938	5.72091	6.65722	0.0186733	0.983326
Pgs1	0.139845	5.64712	8.02152	0.0108969	0.561699		Pde8a	0.213891	4.32964	8.46769	0.00920702	0.691471		Shld1	-0.345831	2.97292	9.02844	0.00748597	0.534217		Ttc21b	-0.251273	3.24444	5.8309	0.0263803	0.999924		Clec2i	0.251343	4.41327	8.48097	0.00916145	0.666505		Zxdc	0.142505	4.82599	6.65412	0.018697	0.983326
Ddx5	0.126801	9.83699	7.96148	0.0111498	0.561699		Cd48	-0.14283	7.18221	8.4605	0.00923182	0.691471		Kat2b	0.199413	5.6937	9.01496	0.00752286	0.534217		Recql5	0.15789	4.76133	5.81294	0.0265838	0.999924		Naf1	-0.210072	4.49747	8.47225	0.00919135	0.666505		Stra6	0.289758	3.10766	6.62544	0.0189177	0.983326
Dgat1	0.259099	4.31707	7.9588	0.0111612	0.561699		Sptlc2	-0.122292	5.95599	8.44505	0.00928532	0.691471		Rps6ka3	0.145008	7.43598	9.01261	0.00752931	0.534217		Cenpf	0.212925	7.55351	5.80155	0.0267139	0.999924		Acy1	-0.220123	3.99448	8.38376	0.00950101	0.666505		Ttl	0.130537	4.82537	6.61325	0.0190123	0.983326
Slc2a3	0.246669	4.84465	7.93101	0.0112807	0.561699		Pim1	-0.133441	7.71865	8.4385	0.00930809	0.691471		Nfkbib	-0.250087	5.35444	9	0.00756401	0.534217		Mga	0.110925	6.29779	5.78413	0.0269143	0.999924		Nfatc2ip	0.154868	5.53326	8.36721	0.00956021	0.666505		Gbp6	-0.313326	2.2755	6.57373	0.0193231	0.983326
Plekha7	0.25682	3.5019	7.92524	0.0113057	0.561699		Emilin2	-0.368806	2.58778	8.43081	0.00933492	0.691471		Tob1	-0.303887	4.1241	8.99826	0.00756882	0.534217		Herc2	0.134359	6.10108	5.77767	0.026989	0.999924		Wdr75	-0.121113	6.23456	8.31113	0.00976393	0.666505		Tnnt1	0.272778	2.05594	6.51867	0.0197655	0.983326
Lrig2	0.210968	4.14476	7.92317	0.0113146	0.561699		Cs	-0.0984528	8.78653	8.42271	0.00936329	0.691471		Zfp445	0.191032	6.49029	8.92493	0.00777443	0.534217		Kmt5b	0.145933	5.70924	5.75746	0.0272243	0.999924		Nfix	0.204939	5.13657	8.26911	0.0099198	0.666505		Mthfsl	-0.377228	2.62602	6.48709	0.0200244	0.983326
Kmt5b	0.170756	5.70924	7.90514	0.0113932	0.561699		Brpf3	0.204414	5.48599	8.41575	0.00938771	0.691471		Tet1	0.394975	3.46638	8.91971	0.00778928	0.534217		Trp53bp1	0.155423	5.77291	5.75549	0.0272474	0.999924		Nol4l	0.38347	4.33027	8.2289	0.0100716	0.666505		Kat2b	0.14867	5.6937	6.48527	0.0200395	0.983326
Prpf38b	0.185942	6.6499	7.89912	0.0114195	0.561699		Hist1h2bg	0.843318	1.73955	8.40145	0.00943818	0.691471		Ints12	-0.188973	4.82056	8.89145	0.00787036	0.534217		Psmc2	-0.107593	7.52844	5.74749	0.0273413	0.999924		Slc41a3	-0.407537	1.93403	8.21976	0.0101064	0.666505		Pus7l	-0.233018	3.48538	6.46717	0.0201898	0.983326
Smurf2	0.167353	5.36994	7.88538	0.01148	0.561699		Capn3	0.2977	3.47897	8.34004	0.00965832	0.691471		Tmem161a	0.207044	4.82016	8.87787	0.00790965	0.534217		Dmac1	-0.142752	5.00484	5.72729	0.02758	0.999924		Fbxl3	0.154241	5.65817	8.21273	0.0101333	0.666505		Tnfsf9	0.250509	3.12861	6.4486	0.0203453	0.983326
Snrnp48	0.314231	4.15716	7.87893	0.0115084	0.561699		Nfatc2	-0.142412	8.18116	8.31299	0.00975709	0.691471		0610030E20Rik	0.220764	6.03999	8.87175	0.00792743	0.534217		Slc37a1	0.174538	4.31456	5.72484	0.0276091	0.999924		Eef1akmt1	-0.167167	4.53961	8.19818	0.0101892	0.666505		Tshz1	0.127528	6.69103	6.39245	0.0208238	0.983326
Ttc14	0.260241	5.40381	7.87685	0.0115177	0.561699		Egr2	0.175364	5.96025	8.30716	0.00977855	0.691471		Ilkap	0.166156	5.84621	8.8702	0.00793196	0.534217		Gm43422	0.395821	3.25952	5.72326	0.0276278	0.999924		Stx4a	0.139128	5.34366	8.19482	0.0102022	0.666505		Zfp219	0.143266	5.0112	6.38952	0.0208491	0.983326
Ramp3	0.584953	3.09733	7.86403	0.0115745	0.561699		Aim2	0.196278	4.75654	8.24282	0.0100187	0.691471		Chd2	0.188156	6.4087	8.84854	0.00799527	0.534217		Zfp729a	0.163591	4.45846	5.701	0.0278942	0.999924		Arhgap21	0.1567	5.89991	8.18925	0.0102237	0.666505		Pias3	0.185939	4.63124	6.3847	0.0208908	0.983326
Adamtsl3	0.482324	3.15494	7.85654	0.011608	0.561699		Nfkbia	0.16696	6.40361	8.21754	0.0101149	0.691471		Rps29	-0.150301	9.53463	8.83875	0.00802409	0.534217		Zfp653	0.310672	3.09741	5.69708	0.0279413	0.999924		Mgat4a	-0.174055	5.28446	8.18294	0.0102482	0.666505		Trbj2-4	-0.207446	3.34257	6.36837	0.0210329	0.983326
Tnfsf9	0.312509	3.12861	7.80622	0.0118351	0.563762		Pef1	-0.135483	5.96592	8.20396	0.010167	0.691471		Poc1a	-0.188864	5.16899	8.82495	0.00806491	0.534217		Immp1l	-0.250871	3.25414	5.69433	0.0279745	0.999924		Gm20521	0.137813	6.81782	8.178	0.0102674	0.666505		Ogfrl1	0.320343	2.1477	6.36327	0.0210775	0.983326
Ankle1	0.481359	3.36739	7.78388	0.0119375	0.563762		Cd320	-0.262743	3.25595	8.1876	0.0102301	0.691471		Kmt2a	0.288346	7.49801	8.78519	0.00818377	0.534217		Eea1	0.156254	6.1133	5.69188	0.0280041	0.999924		Nfat5	0.229023	5.89136	8.17621	0.0102744	0.666505		Birc3	0.130423	5.82043	6.34765	0.0212147	0.983326
Gm38394	0.159463	7.36083	7.69865	0.0123377	0.577112		Ly6e	-0.132161	9.14494	8.17473	0.0102801	0.691471		Pex14	-0.187558	4.94602	8.76024	0.0082594	0.534217		Cyfip1	-0.19445	4.74953	5.68833	0.028047	0.999924		Szt2	0.221837	5.48332	8.16578	0.0103151	0.666505		Pim2	-0.174062	6.00078	6.33118	0.0213605	0.983326
Gm47050	0.213104	5.32516	7.67174	0.0124672	0.577665		Gramd3	0.305926	3.96397	8.14304	0.0104044	0.691471		Gm50387	-0.190871	6.12039	8.74733	0.00829882	0.534217		Tnrc18	0.174595	6.20731	5.68371	0.028103	0.999924		Tirap	0.327026	2.21636	8.13157	0.0104498	0.666505		Tle4	0.154806	5.08087	6.31285	0.0215241	0.983326
Khnyn	0.188687	6.52857	7.63198	0.0126612	0.583903		Clcf1	0.366323	2.64316	8.12539	0.0104743	0.691471		Pmf1	-0.158564	6.63115	8.74316	0.00831162	0.534217		Acad10	-0.34012	2.03273	5.65603	0.028441	0.999924		Zfp398	0.15345	4.59548	8.11875	0.0105008	0.666505		Axin2	0.163667	6.03344	6.31015	0.0215484	0.983326
Ntrk3	0.384415	4.46961	7.61748	0.0127329	0.583972		Maml2	0.206951	4.54457	8.10101	0.0105718	0.691471		Crk	0.181241	6.12284	8.73368	0.00834076	0.534217		Tnrc6b	0.153795	6.87898	5.6472	0.0285498	0.999924		Utrn	0.241784	4.80521	8.10979	0.0105366	0.666505		Kmt2a	0.21604	7.49801	6.30123	0.0216286	0.983326
Nsmf	0.263372	3.28047	7.59926	0.0128235	0.583972		Gtf2h2	-0.167443	4.72772	8.08595	0.0106326	0.691471		Spef2	0.325693	2.99932	8.72373	0.00837145	0.534217		Thop1	-0.146124	5.78654	5.61903	0.0289002	0.999924		Msi2	0.148002	6.21864	8.08882	0.010621	0.666505		Gm43422	0.36544	3.25952	6.29651	0.0216711	0.983326
Vps9d1	0.301486	3.6274	7.57537	0.0129435	0.583972		Ephx1	0.242909	3.87789	8.02972	0.0108628	0.691471		Vps45	-0.248056	4.20132	8.70303	0.00843576	0.534217		Dock10	0.130092	7.4777	5.61252	0.0289819	0.999924		Micall1	0.213465	5.57372	8.06862	0.0107029	0.666505		Dcun1d4	0.242316	2.69689	6.28406	0.0217839	0.983326
Hist1h3c	0.453352	2.65132	7.5681	0.0129802	0.583972		Spef2	0.275256	2.99932	8.02755	0.0108718	0.691471		Ankrd49	0.227702	4.1036	8.69593	0.00845793	0.534217		Xpnpep3	0.16645	4.42597	5.59837	0.0291602	0.999924		Tom1l2	0.24536	3.57145	8.06677	0.0107105	0.666505		Igsf23	0.257596	3.43817	6.26947	0.021917	0.983326
Tmem161a	0.191282	4.82016	7.55986	0.0130221	0.583972		Crtc1	-0.173382	5.00389	7.99977	0.0109877	0.691471		Afdn	0.310538	3.07927	8.66939	0.00854141	0.534217		Ccnl1	0.21206	5.69346	5.5946	0.0292079	0.999924		Runx2	0.218242	4.84373	8.05168	0.0107722	0.666505		Tcf20	0.143317	6.95755	6.26577	0.0219508	0.983326
Zfp607a	0.261764	3.59631	7.55462	0.0130487	0.583972		Slc10a3	-0.183598	4.7349	7.9802	0.0110702	0.691471		Slc39a4	-0.151072	6.00782	8.65263	0.0085946	0.534217		Strn4	0.0993526	6.47145	5.59338	0.0292234	0.999924		Sytl2	0.337483	4.46049	8.03834	0.0108272	0.666505		Thop1	-0.133993	5.78654	6.26491	0.0219587	0.983326
Zfp236	0.147126	5.48749	7.50603	0.0132989	0.585808		Vipr1	0.577118	1.81545	7.9704	0.0111118	0.691471		Rab33b	0.270752	3.75261	8.63773	0.00864222	0.534217		Msrb1	-0.171515	4.77405	5.58537	0.0293252	0.999924		Ifi47	-0.150638	6.74448	8.02693	0.0108744	0.666505		Runx2	0.192174	4.84373	6.22508	0.0223273	0.983326
Zfp747	0.237119	3.81063	7.49123	0.0133762	0.586581		Trim27	-0.106042	7.09358	7.96474	0.0111359	0.691471		Mrps11	-0.193498	4.95321	8.61106	0.00872818	0.534217		mt-Nd2	0.38777	8.36884	5.57867	0.0294107	0.999924		Ssh1	0.161069	6.16155	8.01682	0.0109164	0.666505		Haus1	-0.188246	4.95575	6.21561	0.022416	0.983326
Dlg4	0.272535	4.85006	7.44536	0.0136189	0.592803		Rps6ka4	-0.136816	6.15098	7.94688	0.0112123	0.691471		Cdc40	-0.139832	6.36768	8.60558	0.00874597	0.534217		Pimreg	0.143221	6.0621	5.56464	0.0295905	0.999924		Dennd1c	0.259785	5.24412	7.99551	0.0110056	0.666505		Plgrkt	-0.130762	5.25358	6.20214	0.0225428	0.983326
Ndrg1	0.233447	6.50355	7.44165	0.0136388	0.592803		Ufsp2	0.167169	4.56268	7.9234	0.0113137	0.691471		Gins3	0.182262	5.15888	8.57813	0.00883563	0.534217		Pten	0.117679	5.74427	5.55368	0.0297319	0.999924		Hmgcr	0.169686	7.29315	7.98696	0.0110417	0.666505		Tubd1	-0.279532	3.62823	6.17324	0.0228178	0.983326
Myo18a	0.128393	6.71431	7.39616	0.0138848	0.595154		Dnajc30	-0.19075	3.93575	7.91168	0.0113646	0.691471		Prpf38a	-0.176189	6.31409	8.55178	0.0089227	0.534217		Kmt2d	0.224311	6.83398	5.54475	0.0298475	0.999924		L3mbtl3	0.240594	6.46277	7.96592	0.0111309	0.666505		Them6	-0.156884	5.17821	6.15907	0.0229539	0.983326
Tmtc2	0.343318	3.37457	7.35814	0.0140942	0.595154		Sf3a3	-0.100792	7.2353	7.88488	0.0114821	0.691471		Kmt5b	0.177479	5.70924	8.54613	0.0089415	0.534217		Ikzf3	0.257458	5.02153	5.50718	0.0303402	0.999924		Vav3	0.185236	5.39477	7.94967	0.0112003	0.666505		Ramp3	0.457612	3.09733	6.14901	0.0230511	0.983326
Pbx3	0.357784	2.27268	7.35688	0.0141013	0.595154		Tmem229b	-0.126569	6.58705	7.88381	0.0114869	0.691471		Zfp955b	0.286454	3.57841	8.47009	0.00919878	0.534217		Uchl3	-0.152828	5.45689	5.48822	0.0305923	0.999924		Pbdc1	-0.124872	6.06728	7.88808	0.0114681	0.666505		Ttc3	0.13676	5.67216	6.14805	0.0230604	0.983326
Cdkn1b	0.219649	6.55168	7.29424	0.0144544	0.595154		Ccnb1ip1	0.893654	4.60226	7.87652	0.0115191	0.691471		Ogt	0.318449	6.40455	8.46913	0.00920209	0.534217		Rexo4	0.113678	5.76069	5.47346	0.0307902	0.999924		Banp	0.204073	4.45938	7.88096	0.0114995	0.666505		Ppm1b	0.11276	5.88508	6.14336	0.023106	0.983326
Glt8d1	0.250971	3.05019	7.29384	0.0144567	0.595154		Urb2	-0.151485	6.03778	7.85916	0.0115963	0.691471		Itpr3	0.156089	5.89467	8.46452	0.00921793	0.534217		Sys1	-0.158834	5.26233	5.47327	0.0307928	0.999924		Ptpn12	0.19082	4.58199	7.8603	0.0115912	0.666505		Tigd3	-0.310896	1.96065	6.12196	0.0233148	0.983326
Pde4dip	0.17206	4.9046	7.2799	0.0145366	0.595154		Slc16a1	-0.16446	7.1061	7.84331	0.0116672	0.691471		Zfp120	0.276935	4.49875	8.45639	0.00924599	0.534217		Fam110a	-0.178468	4.80833	5.4608	0.0309611	0.999924		Prdx1	-0.114842	9.2336	7.85724	0.0116048	0.666505		Apc	0.124797	5.8629	6.1178	0.0233557	0.983326
Rnf25	0.238448	4.16435	7.27043	0.0145913	0.595154		Slk	0.143884	7.00886	7.84081	0.0116784	0.691471		Aamdc	-0.30259	2.89357	8.44505	0.00928529	0.534217		Lamtor4	-0.151974	5.00769	5.4589	0.0309869	0.999924		Mark3	0.1404	5.79262	7.83246	0.011716	0.666505		Scly	-0.147119	4.8306	6.09142	0.0236167	0.983326
Dclk2	0.251974	4.26365	7.26741	0.0146087	0.595154		Pcnp	0.142233	5.5108	7.81908	0.0117766	0.691471		Snx19	-0.158697	5.59373	8.39182	0.00947231	0.534217		Zzef1	0.116974	6.42307	5.45357	0.0310592	0.999924		Zbtb3	-0.337815	2.37593	7.8151	0.0117947	0.666505		Cpa3	0.360451	2.84957	6.08554	0.0236754	0.983326
Tdrp	0.428709	2.62984	7.26496	0.0146229	0.595154		Retreg1	-0.122614	6.73489	7.81895	0.0117771	0.691471		Acd	-0.166601	5.4135	8.37599	0.00952875	0.534217		Gpr55	0.189706	4.44699	5.44522	0.031173	0.999924		Klhdc4	-0.115833	6.24792	7.79094	0.0119051	0.666505		Psd3	-0.28086	2.41561	6.06033	0.0239286	0.983326
Dnajb2	0.329464	2.9751	7.24929	0.014714	0.595154		Actg1	-0.112667	10.0994	7.81679	0.011787	0.691471		Abhd8	-0.191158	6.63732	8.36489	0.00956855	0.534217		Dclre1b	-0.158657	4.79861	5.43497	0.0313132	0.999924		C2cd5	0.124093	6.21308	7.76018	0.0120473	0.666505		Slc35d1	-0.141833	5.05867	6.05381	0.0239947	0.983326
Helq	0.255491	4.37932	7.24197	0.0147567	0.595154		Sla	0.142994	8.54615	7.7954	0.0118846	0.691471		Urm1	-0.172531	5.2466	8.35675	0.00959785	0.534217		Trbj2-5	-0.173686	3.91413	5.431	0.0313677	0.999924		Hist1h1b	0.752107	2.88385	7.75219	0.0120846	0.666505		Ccn4	0.329432	4.09602	6.02693	0.0242689	0.983326
Scai	0.22804	3.82471	7.23926	0.0147726	0.595154		F2rl1	0.346546	3.4901	7.75186	0.0120862	0.691471		Hspa4l	0.181831	6.17775	8.30041	0.00980344	0.534217		Nek1	0.154549	4.45845	5.42548	0.0314437	0.999924		Nsg2	0.256848	4.30498	7.7483	0.0121028	0.666505		Tnfrsf14	0.239287	3.64965	6.0268	0.0242703	0.983326
Hspa4l	0.169572	6.17775	7.20993	0.0149456	0.595154		Fbrsl1	0.131886	5.6009	7.75007	0.0120945	0.691471		Ttc14	0.266956	5.40381	8.29456	0.00982507	0.534217		Gadd45g	0.236504	3.64666	5.4237	0.0314682	0.999924		Wdfy1	0.195395	4.34262	7.71506	0.0122595	0.666505		Hivep1	0.179354	6.52888	6.01765	0.0243644	0.983326
Rexo4	0.130303	5.76069	7.20376	0.0149822	0.595154		Psrc1	0.200397	5.00832	7.74978	0.0120959	0.691471		N4bp2l2	0.153388	6.28485	8.27046	0.00991473	0.534217		Rsad1	-0.325811	2.09654	5.42157	0.0314977	0.999924		Nbeal1	0.217628	3.7352	7.71107	0.0122785	0.666505		Rassf3	0.123148	5.76426	6.01064	0.0244369	0.983326
Vamp1	0.255302	3.54739	7.20133	0.0149967	0.595154		Tnfaip3	0.217216	5.41372	7.72582	0.0122085	0.691471		Phactr2	0.272738	4.83103	8.24067	0.0100269	0.534217		Vdac3	-0.116053	6.42814	5.40492	0.0317286	0.999924		2310011J03Rik	-0.171242	6.09674	7.70817	0.0122922	0.666505		Zfp526	-0.138468	4.95068	6.00828	0.0244613	0.983326
Pts	0.238526	4.37565	7.19725	0.015021	0.595154		Dcaf13	-0.119053	6.23176	7.72042	0.0122341	0.691471		Mecp2	0.146688	5.99505	8.22833	0.0100737	0.534217		Cd200r1	0.243622	3.85033	5.39448	0.0318744	0.999924		Rsad1	-0.337572	2.09654	7.69873	0.0123373	0.666505		Gemin2	-0.13766	4.48832	6.00604	0.0244846	0.983326
Dclre1c	0.32081	2.79738	7.16174	0.0152347	0.595154		Riok2	-0.168099	5.19104	7.71137	0.0122771	0.691471		Dnajc19	-0.224392	4.81236	8.22691	0.0100791	0.534217		Zfp236	0.124839	5.48749	5.39023	0.031934	0.999924		Khnyn	0.166022	6.52857	7.6755	0.012449	0.666505		Chpf	-0.141032	5.49284	6.0034	0.0245119	0.983326
Wsb1	0.133661	6.30335	7.15728	0.0152618	0.595154		Brd1	0.122576	6.62717	7.68827	0.0123874	0.691471		Nfatc2ip	0.17506	5.53326	8.21423	0.0101276	0.534217		Ids	-0.175066	5.38137	5.38864	0.0319562	0.999924		Pikfyve	0.196466	5.32747	7.63364	0.0126531	0.666505		Trappc1	-0.127884	5.19848	6.00051	0.024542	0.983326
2700081O15Rik	0.342503	2.44106	7.11193	0.0155403	0.595154		Pcmtd2	0.190241	5.08566	7.6811	0.012422	0.691471		Map3k5	0.16919	5.96205	8.20992	0.0101441	0.534217		Gpr137	-0.264867	2.53326	5.37298	0.032177	0.999924		Zfp653	0.315951	3.09741	7.63217	0.0126603	0.666505		2610318N02Rik	-0.161615	4.37308	5.99465	0.024603	0.983326
Ccdc82	0.172746	5.83469	7.10717	0.0155698	0.595154		Wdr44	-0.151709	4.87476	7.65726	0.0125374	0.691471		Shld3	-0.292578	3.68707	8.20151	0.0101764	0.534217		Hnrnph2	-0.104511	6.57681	5.36937	0.032228	0.999924		Ubr3	0.141605	6.23318	7.62676	0.012687	0.666505		Pbx3	0.284539	2.27268	5.97047	0.0248567	0.983326
Jmjd6	0.184033	5.22627	7.09556	0.0156422	0.595154		Igsf23	0.284027	3.43817	7.64327	0.0126058	0.691471		Fundc2	-0.146755	6.04985	8.18919	0.010224	0.534217		Cklf	0.185008	3.81497	5.35596	0.0324189	0.999924		Hivep1	0.201564	6.52888	7.60262	0.0128068	0.666505		Kdm7a	0.151762	5.57821	5.96231	0.024943	0.983326
Unc5cl	0.359529	1.99114	7.08016	0.0157387	0.595154		Nol11	-0.11734	6.50111	7.61149	0.0127626	0.691471		Rbm14	-0.133598	7.75014	8.16802	0.0103063	0.534217		Exo5	-0.154343	4.8523	5.3526	0.0324668	0.999924		Tcf20	0.15782	6.95755	7.60102	0.0128147	0.666505		Dedd	0.138048	5.33921	5.95086	0.0250646	0.983326
Nfat5	0.241965	5.89136	7.05897	0.0158727	0.595154		Azin1	-0.104961	8.31335	7.61083	0.0127659	0.691471		Rpl41	-0.155929	9.91405	8.16403	0.0103219	0.534217		Nlrx1	-0.296651	2.99627	5.34829	0.0325285	0.999924		Kcnk5	-0.152463	6.848	7.59263	0.0128567	0.666505		Cpsf2	-0.094834	7.34272	5.93584	0.0252252	0.983326
AW549877	0.200788	4.26065	7.01445	0.0161584	0.595154		Ppm1h	-0.152019	5.49937	7.60236	0.012808	0.691471		Slc2a3	0.250081	4.84465	8.15062	0.0103745	0.534217		Actr10	-0.112497	6.12024	5.34678	0.0325501	0.999924		Usp28	0.212414	4.46836	7.56149	0.0130138	0.666505		Kcnk5	-0.134727	6.848	5.93422	0.0252426	0.983326
Dmtf1	0.204267	4.70814	7.00757	0.0162031	0.595154		Rps6ka3	0.116574	7.43598	7.5974	0.0128328	0.691471		Ndufa4	-0.165219	6.98655	8.14727	0.0103877	0.534217		9930111J21Rik1	0.400116	2.616	5.33057	0.0327835	0.999924		Dhdds	-0.106247	5.99102	7.54553	0.0130951	0.666505		Psmd10	-0.169238	4.85088	5.9248	0.025344	0.983326
Cep295	0.203227	5.97675	6.98247	0.0163673	0.595154		Rundc3b	0.295219	3.29067	7.57915	0.0129244	0.691471		Ppp1r3e	0.279248	3.32284	8.13182	0.0104488	0.534217		Bmi1	0.113601	6.11048	5.3147	0.0330138	0.999924		Tmcc1	0.175946	4.55798	7.53827	0.0131323	0.666505		Clptm1l	-0.0907639	7.24418	5.91455	0.0254548	0.983326
Ube2i	0.145649	6.70095	6.97293	0.0164301	0.595154		Smad7	0.204731	4.15619	7.56544	0.0129937	0.691471		Ski	-0.134981	7.64429	8.12097	0.010492	0.534217		Vkorc1	-0.234978	3.07191	5.30522	0.0331522	0.999924		Tnfsf11	0.127481	6.18057	7.51855	0.0132339	0.666505		Ndrg1	0.18219	6.50355	5.91455	0.0254548	0.983326
Kmt2b	0.182536	7.18055	6.95226	0.0165673	0.595154		Rbm39	0.136667	8.03341	7.55904	0.0130262	0.691471		Slc39a14	0.246135	4.99869	8.11561	0.0105133	0.534217		Flcn	0.160514	4.91583	5.30036	0.0332235	0.999924		Gramd3	0.294171	3.96397	7.51796	0.013237	0.666505		Dok1	-0.174215	4.27062	5.90651	0.0255421	0.983326
Dipk1a	0.181586	4.72437	6.94861	0.0165917	0.595154		Rpf2	-0.155781	5.41261	7.54149	0.0131158	0.691471		Gm45799	-0.207187	4.93477	8.09698	0.0105881	0.534217		mt-Nd4	0.396066	7.52689	5.29145	0.0333545	0.999924		Pnpla6	0.202358	4.39398	7.51169	0.0132695	0.666505		Mfsd6	0.13206	5.91861	5.89835	0.0256311	0.983326
Atxn3	0.134274	5.45936	6.93559	0.0166789	0.595154		Cep164	0.171422	5.08309	7.52995	0.013175	0.691471		1600002K03Rik	0.269421	3.44989	8.08502	0.0106363	0.534217		Acp1	-0.125989	5.80277	5.2914	0.0333553	0.999924		Mgmt	-0.373026	2.33644	7.51121	0.013272	0.666505		Ints14	-0.111975	6.19012	5.89442	0.025674	0.983326
Trim68	0.334556	2.3167	6.93245	0.0167	0.595154		Efcab11	0.279248	2.76901	7.52858	0.0131821	0.691471		Nrp1	-0.24312	6.26493	8.05252	0.0107688	0.534217		Phf20l1	0.172282	6.94583	5.27417	0.0336104	0.999924		Ndufs8	-0.111193	6.40237	7.50785	0.0132894	0.666505		Gtf2ird2	0.262807	3.43439	5.89047	0.0257173	0.983326
Fam193b	0.273282	4.67933	6.93005	0.0167162	0.595154		Rgs16	0.264903	4.21957	7.50712	0.0132932	0.691471		Zfp369	0.283712	4.12236	8.02003	0.0109031	0.534217		Afdn	0.243171	3.07927	5.26162	0.0337976	0.999924		Map7	-0.146585	5.32675	7.47253	0.0134745	0.666505		Tcrg-C2	-0.366482	2.99151	5.87606	0.0258759	0.983326
Utrn	0.254066	4.80521	6.91802	0.0167974	0.595154		Sypl	-0.145216	5.89852	7.4948	0.0133575	0.691471		Gtf2h2	-0.191412	4.72772	7.97863	0.0110769	0.534217		Lyrm1	-0.267917	2.46915	5.25277	0.0339304	0.999924		Lactb	0.166099	4.8509	7.46793	0.0134988	0.666505		Parp8	0.287431	3.5761	5.85799	0.0260764	0.983326
Hist1h1e	0.746325	3.60507	6.90565	0.0168814	0.595154		Nnt	-0.149293	5.36152	7.48332	0.0134176	0.691471		Tmem170b	0.275976	4.61479	7.95454	0.0111794	0.534217		Aspm	0.15718	7.48184	5.2487	0.0339917	0.999924		Fadd	-0.163192	4.66665	7.45855	0.0135486	0.666505		Ndufa4	-0.121515	6.98655	5.85626	0.0260957	0.983326
Ap3s1	0.195158	4.76329	6.89641	0.0169445	0.595154		mt-Nd4	0.417799	7.52689	7.47903	0.0134402	0.691471		H2-D1	-0.129612	9.93006	7.9475	0.0112097	0.534217		Penk	-0.170113	6.89926	5.24188	0.0340945	0.999924		Nsl1	0.132141	5.83336	7.45834	0.0135497	0.666505		Zhx2	0.163015	4.06356	5.83317	0.0263547	0.983326
Gm42420	0.230471	4.25151	6.86952	0.0171295	0.595154		Lrp10	-0.0919672	8.42027	7.4631	0.0135244	0.691471		Pggt1b	0.162106	5.77274	7.94729	0.0112106	0.534217		Trbv20	-0.2571	3.42107	5.21038	0.0345745	0.999924		Dpysl2	0.161395	6.17259	7.44733	0.0136084	0.666505		Brpf3	0.170243	5.48599	5.81965	0.0265076	0.983326
Sugp2	0.204679	4.88148	6.85346	0.0172411	0.595154		Tmbim4	-0.156632	4.8617	7.44769	0.0136064	0.691471		Rilpl2	-0.190051	6.44618	7.93559	0.0112609	0.534217		Alg3	-0.165877	4.22821	5.20291	0.0346894	0.999924		Nek7	-0.130397	7.4905	7.44336	0.0136296	0.666505		Map3k1	0.150598	6.74263	5.79895	0.0267437	0.983326
H2-Eb1	0.593934	2.9114	6.82459	0.0174438	0.595154		Stt3a	-0.114548	8.11915	7.44087	0.0136429	0.691471		Krba1	0.300769	4.25624	7.93261	0.0112738	0.534217		Tnrc6c	0.122366	6.3288	5.19967	0.0347395	0.999924		Ints11	-0.112939	6.73276	7.38333	0.0139551	0.666505		Atp6v1d	-0.109967	5.62663	5.79604	0.0267771	0.983326
Aspscr1	0.1273	5.97716	6.81346	0.0175227	0.595154		Ubtd1	-0.185886	4.22751	7.43922	0.0136518	0.691471		Cebpg	0.155777	6.34051	7.93201	0.0112764	0.534217		Dgkh	0.305478	3.3259	5.18053	0.0350364	0.999924		Rbm7	-0.146472	6.32476	7.35939	0.0140873	0.666505		Slc7a8	-0.20388	3.49237	5.75698	0.0272299	0.983326
Tspyl2	0.291283	3.33173	6.80003	0.0176184	0.595154		Sprtn	-0.141531	5.6826	7.43838	0.0136563	0.691471		Rpl27	-0.191919	7.77332	7.92056	0.011326	0.534217		Adprh	-0.128156	6.88346	5.16351	0.0353029	0.999924		Neb	0.459085	2.17678	7.33859	0.0142034	0.666505		Sv2c	0.172928	3.3962	5.73356	0.0275056	0.983326
Zbed6	0.204764	5.55939	6.79423	0.0176599	0.595154		Apc	0.136993	5.8629	7.37352	0.0140091	0.695538		Pde12	-0.187993	6.3606	7.88475	0.0114827	0.534217		Trio	0.175617	4.68133	5.15849	0.035382	0.999924		Ints6	0.11999	6.62568	7.33364	0.0142311	0.666505		Igtp	-0.159664	6.53489	5.72709	0.0275824	0.983326
Prkcd	0.150798	6.42551	6.76175	0.0178944	0.595154		Acly	-0.0973336	8.9135	7.3679	0.0140402	0.695538		Paxbp1	0.223337	6.33271	7.88041	0.0115019	0.534217		Sdad1	0.124666	6.18076	5.15392	0.0354542	0.999924		Atrn	0.16448	5.28297	7.33153	0.014243	0.666505		Scoc	0.280537	2.32828	5.7197	0.0276703	0.983326
Itpr3	0.139622	5.89467	6.75787	0.0179226	0.595154		Trbd2	0.36842	1.83099	7.35466	0.0141136	0.695538		H2afx	-0.166093	7.33673	7.88031	0.0115024	0.534217		Tigd3	-0.328336	1.96065	5.1443	0.0356065	0.999924		Rassf1	0.138303	5.64172	7.32445	0.0142828	0.666505		Comtd1	0.219387	2.99496	5.71878	0.0276812	0.983326
Ice2	0.196458	3.85577	6.74747	0.0179986	0.595154		Hist1h1e	0.685115	3.60507	7.33378	0.0142303	0.695538		Wdr46	-0.185889	5.72815	7.86878	0.0115534	0.534217		Zhx3	-0.18628	4.52235	5.11822	0.0360236	0.999924		Ncoa1	0.169552	5.14792	7.30907	0.0143699	0.666505		Nfkbia	0.139308	6.40361	5.71631	0.0277107	0.983326
Prim1	0.131128	6.1969	6.7152	0.0182366	0.595154		Zfp846	0.26956	2.94698	7.33293	0.0142351	0.695538		Usp49	0.217724	5.16254	7.86803	0.0115568	0.534217		Spag7	-0.142397	5.37383	5.10983	0.0361588	0.999924		Hmbox1	0.156579	4.82671	7.29811	0.0144323	0.666505		Cisd1	-0.174809	4.1583	5.71249	0.0277563	0.983326
Tdp2	0.171796	5.65545	6.70501	0.0183125	0.595154		Gm2a	-0.14156	7.98048	7.31086	0.0143598	0.695538		Zkscan3	0.266826	4.25207	7.85712	0.0116053	0.534217		Slc4a7	0.152596	6.08514	5.10983	0.0361589	0.999924		C030006K11Rik	-0.222907	3.34992	7.29532	0.0144482	0.666505		Hsdl1	0.125595	5.88469	5.70814	0.0278084	0.983326
Cenpt	0.164434	5.22129	6.68327	0.0184757	0.595154		Vdac2	-0.103003	7.83422	7.29885	0.0144281	0.695538		Zbtb3	-0.392233	2.37593	7.85301	0.0116237	0.534217		Rfng	-0.166796	4.37428	5.09024	0.0364771	0.999924		Cdc14b	0.33346	3.52141	7.29511	0.0144494	0.666505		Herc4	0.106995	6.3012	5.70763	0.0278145	0.983326
Tut7	0.144404	6.83455	6.67483	0.0185395	0.595154		Sit1	-0.167008	4.65875	7.28397	0.0145133	0.695538		Tox	-0.320156	5.3992	7.852	0.0116282	0.534217		Vipas39	-0.157158	4.98783	5.07274	0.036764	0.999924		Lif	-0.218013	7.15388	7.28924	0.014483	0.666505		Map2k6	0.183719	3.62625	5.70538	0.0278416	0.983326
Gna11	0.2328	3.9071	6.67326	0.0185513	0.595154		Hmgn1	0.116332	7.46528	7.2822	0.0145234	0.695538		Ttll12	-0.150656	6.63999	7.8447	0.0116609	0.534217		Dhcr24	-0.115328	8.36132	5.06404	0.0369077	0.999924		Fhl2	-0.320962	2.06006	7.27751	0.0145504	0.666505		Mrpl42	-0.118511	5.85078	5.70501	0.0278459	0.983326
Stam	0.198853	4.49486	6.66135	0.0186418	0.595154		Gimap6	0.150954	6.26405	7.27167	0.0145841	0.695538		Med27	-0.199279	4.59925	7.83343	0.0117116	0.534217		Macf1	0.24848	7.48957	5.02799	0.0375097	0.999924		Nktr	0.211085	6.72647	7.26937	0.0145974	0.666505		Map3k4	0.098393	6.01169	5.68859	0.0280439	0.983326
Ufd1	0.153796	5.61401	6.65884	0.018661	0.595154		Utrn	0.229118	4.80521	7.26559	0.0146193	0.695538		Ndufa7	-0.193554	5.72336	7.82342	0.0117569	0.534217		Ndufaf8	-0.210396	3.68254	5.00719	0.0378622	0.999924		Slc7a8	-0.229527	3.49237	7.26515	0.0146218	0.666505		Tmf1	0.260208	5.17527	5.68221	0.0281212	0.983326
Zfp949	0.234198	3.5784	6.65883	0.018661	0.595154		Snrpc	-0.133228	6.30306	7.25597	0.014675	0.695538		Kcnmb4	-0.633779	2.00567	7.82105	0.0117676	0.534217		Helq	0.213068	4.37932	5.00655	0.0378732	0.999924		Osbpl9	0.126369	6.57054	7.25874	0.0146589	0.666505		Mbd4	0.180646	4.67474	5.68141	0.0281309	0.983326
Hist1h2bn	1.27478	2.59335	6.61908	0.018967	0.595298		Kif3a	0.160231	5.4203	7.25378	0.0146878	0.695538		Ttbk2	0.254286	3.58611	7.81994	0.0117727	0.534217		Skida1	-0.318637	2.73595	4.97106	0.0384835	0.999924		Dgka	0.140969	7.98438	7.24719	0.0147262	0.666505		AL731706.2	-0.274771	2.67295	5.68091	0.028137	0.983326
Taf8	0.138635	5.59214	6.61509	0.0189981	0.595298		Gm43422	0.391895	3.25952	7.2469	0.0147279	0.695538		Gtf2a2	0.147662	5.11458	7.81487	0.0117957	0.534217		Bcam	-0.167426	5.09839	4.96544	0.0385812	0.999924		Vps13d	0.145515	5.66618	7.24223	0.0147552	0.666505		Sod1	-0.0867391	8.81891	5.67148	0.0282518	0.983326
Fbxl5	0.172579	4.74433	6.6068	0.0190627	0.595298		Spice1	0.26669	3.37195	7.21737	0.0149014	0.700368		Ccnd2	0.15183	9.54871	7.80368	0.0118467	0.534217		Mlycd	0.218186	3.62161	4.95784	0.0387138	0.999924		Psmd10	-0.187129	4.85088	7.22259	0.0148706	0.666505		Shld2	0.200727	3.64717	5.66041	0.0283873	0.983326
Tmem67	0.386343	2.79341	6.60229	0.019098	0.595298		Zfp653	0.307133	3.09741	7.20266	0.0149888	0.701118		Helq	0.264897	4.37932	7.79933	0.0118666	0.534217		Usp40	0.192664	3.62103	4.94783	0.0388892	0.999924		BC052040	-0.228694	3.35328	7.20882	0.0149522	0.666505		Hmgn1	0.102556	7.46528	5.65892	0.0284056	0.983326
Rab23	0.213414	3.53118	6.59715	0.0191382	0.595298		Nop9	-0.13014	6.41937	7.17183	0.0151737	0.701691		Pfkfb2	0.4366	2.38971	7.78204	0.011946	0.534217		Slc25a39	-0.110806	6.74004	4.93299	0.0391508	0.999924		Mkln1	-0.119879	6.2107	7.15692	0.015264	0.666505		Tmem179b	-0.176832	4.60394	5.65494	0.0284544	0.983326
Ctla4	0.224397	7.14143	6.59375	0.019165	0.595298		Nubp2	-0.145709	6.18506	7.16254	0.0152299	0.701691		Slc17a9	0.202689	4.29367	7.77902	0.01196	0.534217		Them6	-0.161146	5.17821	4.93046	0.0391956	0.999924		Ccdc88c	0.229008	7.38814	7.15365	0.0152839	0.666505		Usp42	0.125285	5.25426	5.64544	0.0285716	0.983326
Wdr91	0.186851	4.78973	6.58444	0.0192383	0.595298		Prickle3	0.218591	3.16419	7.15983	0.0152463	0.701691		Tgfbr1	0.152837	6.47878	7.7715	0.0119948	0.534217		Wdfy1	0.178453	4.34262	4.92807	0.039238	0.999924		Cdc37l1	0.189966	4.9823	7.15104	0.0152998	0.666505		Pikfyve	0.169159	5.32747	5.64513	0.0285754	0.983326
Pnisr	0.285244	5.41887	6.56931	0.0193582	0.595954		Dzip3	0.224565	4.24489	7.14871	0.015314	0.701691		Ubn2	0.197337	5.91124	7.71616	0.0122543	0.534217		Ttf2	0.11653	6.45852	4.9211	0.0393619	0.999924		Fam3c	0.12348	5.62959	7.14679	0.0153257	0.666505		Atp5h	-0.0875859	7.48283	5.64376	0.0285924	0.983326
Zfp267	0.301053	3.37326	6.51951	0.0197587	0.601962		Tcf7	0.176935	8.90039	7.13829	0.0153777	0.701691		Lyst	0.230013	4.88768	7.68783	0.0123896	0.534217		Cir1	0.244015	3.14077	4.91821	0.0394135	0.999924		Themis	-0.152085	6.81728	7.1356	0.0153942	0.666505		Ercc3	-0.107874	6.08244	5.63931	0.0286475	0.983326
Dvl1	0.215975	4.12245	6.5152	0.0197938	0.601962		Arl5a	-0.121426	6.5143	7.10728	0.0155692	0.701691		Lgals3bp	-0.187982	6.05089	7.68344	0.0124107	0.534217		Srr	-0.301843	2.61992	4.89327	0.0398611	0.999924		Atp11a	0.172372	5.22838	7.13509	0.0153973	0.666505		Tbc1d23	0.166874	3.97965	5.62762	0.0287929	0.983326
Sra1	0.139635	5.52798	6.5077	0.019855	0.601962		Pde3b	0.13494	7.56164	7.09607	0.015639	0.701691		Dera	-0.132355	6.25322	7.67487	0.012452	0.534217		Camk1d	0.187524	4.29309	4.89141	0.0398948	0.999924		Dcaf10	-0.1655	5.48853	7.12866	0.0154369	0.666505		Mrpl20	-0.109293	6.29708	5.62364	0.0288426	0.983326
Usp49	0.197872	5.16254	6.479	0.0200914	0.603538		Adgrl1	0.195998	5.84236	7.09503	0.0156455	0.701691		Trac	-0.145305	9.13398	7.65794	0.0125341	0.534217		Ttc19	0.197165	3.53652	4.89041	0.0399129	0.999924		Psmf1	-0.12559	6.01596	7.11752	0.0155056	0.666505		Ttc17	0.128744	4.56165	5.61915	0.0288987	0.983326
Clk2	0.277651	5.38196	6.45943	0.0202544	0.603538		Dolk	-0.230683	3.83048	7.08453	0.0157113	0.701691		B9d2	-0.170547	4.89964	7.64637	0.0125906	0.534217		Decr1	-0.203787	3.95694	4.8887	0.0399438	0.999924		Tmf1	0.290571	5.17527	7.09854	0.0156236	0.666505		Cebpg	0.114898	6.34051	5.6167	0.0289294	0.983326
Ppp6r2	0.217523	4.42128	6.44536	0.0203726	0.603538		Gpm6b	0.227517	5.56302	7.05137	0.0159211	0.701691		Ccdc134	0.256991	4.17412	7.63601	0.0126414	0.534217		Tmbim4	-0.145387	4.8617	4.88675	0.0399793	0.999924		Nubp2	-0.144944	6.18506	7.09183	0.0156655	0.666505		Cdkn2aip	0.130668	5.10606	5.61377	0.0289661	0.983326
Clk4	0.244831	4.46485	6.42424	0.0205514	0.603538		Ap3s1	0.172573	4.76329	7.0206	0.0161186	0.701691		Pigt	-0.171585	7.34734	7.62748	0.0126834	0.534217		Gm44503	-0.207666	4.41913	4.87758	0.0401459	0.999924		Serinc5	0.204698	4.31237	7.0881	0.0156889	0.666505		Ccdc88c	0.20248	7.38814	5.58762	0.0292966	0.983326
Kmt2a	0.246892	7.49801	6.41751	0.0206087	0.603538		Arid3b	0.185618	4.70952	6.97548	0.0164133	0.701691		Bmi1	0.135921	6.11048	7.62443	0.0126985	0.534217		Tsen15	0.181361	3.79537	4.85913	0.0404834	0.999924		Fbxo46	-0.153253	4.99798	7.08141	0.0157309	0.666505		Ndufab1	-0.165666	4.27557	5.58233	0.0293639	0.983326
Taz	0.241884	3.7994	6.40254	0.0207369	0.603538		mt-Nd2	0.385466	8.36884	6.97276	0.0164312	0.701691		Ap3s1	0.205036	4.76329	7.62119	0.0127145	0.534217		Itpkc	0.201428	3.36895	4.85291	0.0405982	0.999924		Cep95	0.268241	3.64503	7.07987	0.0157406	0.666505		Clec2d	0.189164	4.95813	5.57397	0.0294708	0.983326
Hist1h2bm	0.473159	2.10212	6.40041	0.0207552	0.603538		Bbc3	0.30406	4.60034	6.96356	0.0164922	0.701691		Tpd52	0.303437	3.8883	7.61794	0.0127306	0.534217		Med19	-0.144373	5.19839	4.84843	0.0406809	0.999924		Sp140	0.131352	5.08583	7.07475	0.0157729	0.666505		Zfp322a	0.121607	5.35782	5.55125	0.0297632	0.983326
Sinhcaf	0.285309	3.02939	6.38516	0.0208868	0.603538		Tmem256	-0.15858	4.8376	6.92877	0.0167248	0.701691		Lpgat1	0.178227	6.86417	7.61072	0.0127664	0.534217		Ankrd49	0.170582	4.1036	4.83813	0.040872	0.999924		Tmem67	0.351774	2.79341	7.0581	0.0158783	0.666505		Aacs	0.183855	6.35959	5.53331	0.0299966	0.983326
AC149090.1	0.389539	3.22488	6.37846	0.020945	0.603538		Ifngr2	0.157215	5.58013	6.92035	0.0167816	0.701691		Nans	-0.112374	7.32486	7.60931	0.0127734	0.534217		Sit1	-0.155807	4.65875	4.82517	0.0411137	0.999924		Parp8	0.314947	3.5761	7.05125	0.0159219	0.666505		Alg3	-0.148427	4.22821	5.51907	0.0301833	0.983326
C2cd5	0.128278	6.21308	6.37356	0.0209876	0.603538		Hist1h2bb	0.717203	1.95095	6.91969	0.0167861	0.701691		Lama5	0.225851	5.39808	7.5968	0.0128358	0.534217		Zbtb45	-0.119814	5.57428	4.81942	0.0412214	0.999924		Txnrd2	-0.189903	4.19874	7.04985	0.0159308	0.666505		Cish	-0.157219	8.50404	5.51508	0.0302358	0.983326
Mdm4	0.16925	6.77058	6.37336	0.0209894	0.603538		Scamp4	-0.107927	6.32058	6.91048	0.0168485	0.701691		Cenpf	0.243097	7.55351	7.5771	0.0129347	0.534217		Nr4a3	0.246251	5.5214	4.80638	0.0414671	0.999924		Nhp2	-0.11925	6.83842	7.04778	0.015944	0.666505		Rbm7	-0.126618	6.32476	5.51043	0.0302972	0.983326
Hjurp	0.158195	8.75734	6.37311	0.0209915	0.603538		Eea1	0.151026	6.1133	6.90778	0.0168669	0.701691		Tet3	0.173578	7.63441	7.5221	0.0132155	0.534217		Gins2	-0.140596	6.12729	4.79856	0.0416152	0.999924		Adgrl1	0.194998	5.84236	7.02879	0.0160658	0.666505		Nphp3	0.247301	2.51239	5.50868	0.0303203	0.983326
Slc25a37	0.220215	4.89531	6.37228	0.0209988	0.603538		Synj2bp	-0.126471	5.86053	6.90742	0.0168693	0.701691		S1pr4	-0.157487	7.41761	7.51495	0.0132526	0.534217		Cpsf2	-0.0978466	7.34272	4.79319	0.0417173	0.999924		Crtc2	0.120339	5.92788	7.01984	0.0161236	0.666505		Clcf1	0.302651	2.64316	5.50218	0.0304065	0.983326
Cdc14b	0.353554	3.52141	6.37066	0.0210129	0.603538		Abcg2	-0.220888	4.94267	6.90546	0.0168827	0.701691		Atp5f1	-0.119902	8.2631	7.51406	0.0132572	0.534217		Lmna	0.126686	6.85542	4.78935	0.0417906	0.999924		Kif13b	0.214659	4.05097	6.99508	0.0162846	0.666505		Pef1	-0.110714	5.96592	5.49606	0.0304878	0.983326
Prrg1	0.36994	2.02011	6.35895	0.0211153	0.60471		Aagab	-0.151363	5.66401	6.90058	0.016916	0.701691		Blmh	-0.117409	7.21941	7.51313	0.013262	0.534217		Acp2	-0.148884	4.83351	4.74261	0.042693	0.999924		Dnmt3a	0.130533	7.63149	6.99316	0.0162971	0.666505		Utp14b	0.159441	5.26417	5.49045	0.0305625	0.983326
Stx7	0.210481	3.83601	6.31323	0.0215207	0.606127		Tpcn1	-0.138603	5.51719	6.89631	0.0169452	0.701691		Metrn	-0.141301	5.63292	7.48939	0.0133858	0.534217		Pggt1b	0.12534	5.77274	4.73086	0.0429233	0.999924		Brd2	0.104903	8.80921	6.95654	0.0165388	0.666505		Elp3	-0.125989	6.02337	5.48925	0.0305786	0.983326
Atg4a	0.23723	3.91077	6.30192	0.0216223	0.606127		Zfp874a	0.273801	3.55619	6.86853	0.0171364	0.701691		Slc25a39	-0.136652	6.74004	7.48191	0.0134251	0.534217		Tmem38b	-0.300173	2.47162	4.71865	0.0431643	0.999924		Baiap2	0.16082	4.99489	6.956	0.0165424	0.666505		Grpel1	-0.170485	5.96484	5.48765	0.0305999	0.983326
Zc3h11a	0.195612	6.97438	6.29913	0.0216475	0.606127		Krba1	0.246876	4.25624	6.8679	0.0171408	0.701691		Zfp367	0.163544	6.02451	7.4743	0.0134652	0.534217		Prdx2	-0.104099	7.74356	4.71455	0.0432454	0.999924		Btg2	0.158675	6.37633	6.91907	0.0167903	0.666505		Fbxw8	-0.0952592	6.87612	5.48739	0.0306034	0.983326
Smim8	0.2773	3.61886	6.26449	0.0219625	0.606127		Cd8a	0.440829	3.03436	6.83982	0.0173366	0.701691		1110008P14Rik	-0.222668	4.0421	7.47364	0.0134686	0.534217		Tirap	0.283596	2.21636	4.69694	0.0435964	0.999924		Ccnl2	0.214087	5.76296	6.91802	0.0167974	0.666505		Rabggta	-0.17351	3.70851	5.48385	0.0306507	0.983326
Pfkfb2	0.392749	2.38971	6.25006	0.0220954	0.606127		Ube2b	0.135385	6.3435	6.83462	0.0173731	0.701691		Fbxl5	0.183371	4.74433	7.47091	0.0134831	0.534217		Gbp7	0.159005	4.67485	4.68419	0.0438526	0.999924		Usp40	0.199694	3.62103	6.91098	0.0168451	0.666505		Lrig1	0.193977	6.40715	5.47271	0.0308004	0.983326
Cdk16	0.254501	5.23288	6.23947	0.0221934	0.606127		Tuba1b	-0.148755	8.90307	6.82229	0.0174601	0.701691		Usp32	0.175112	5.58943	7.46686	0.0135045	0.534217		Zfp160	0.158207	4.38251	4.67904	0.0439564	0.999924		Tmem126a	-0.15288	4.50633	6.90771	0.0168674	0.666505		Trpm7	0.0919575	7.06598	5.47241	0.0308043	0.983326
Akap8	0.128197	6.94274	6.21099	0.0224595	0.606127		Itgb2	-0.0943106	8.24721	6.81965	0.0174788	0.701691		Cnpy4	0.202363	4.28754	7.46411	0.0135191	0.534217		Tgtp2	0.315922	2.0125	4.67656	0.0440066	0.999924		Shq1	-0.20613	4.00652	6.90477	0.0168874	0.666505		Pdk1	0.118088	6.12949	5.47064	0.0308282	0.983326
Napg	0.187026	4.52585	6.21013	0.0224676	0.606127		Sae1	-0.0965083	7.98976	6.79511	0.0176536	0.701691		Fam168b	0.135654	8.43637	7.45713	0.0135562	0.534217		Cst3	-0.140901	5.71722	4.67537	0.0440307	0.999924		Inpp5f	0.171572	5.6027	6.90304	0.0168992	0.666505		Pigv	0.162512	3.94073	5.46474	0.0309079	0.983326
2610044O15Rik8	0.258353	4.01991	6.19788	0.0225832	0.606127		Lactb	0.158248	4.8509	6.76831	0.0178468	0.701691		Zfp456	0.373592	2.64588	7.44775	0.0136062	0.534217		mt-Nd1	0.388578	9.28802	4.67342	0.0440701	0.999924		Ercc6	0.226511	4.32198	6.90009	0.0169193	0.666505		Lmna	0.117939	6.85542	5.44479	0.0311789	0.983326
Ercc4	0.167041	4.59941	6.17378	0.0228126	0.606127		Dusp2	0.124214	6.36896	6.74222	0.0180371	0.701691		Nphp3	0.325717	2.51239	7.44687	0.0136108	0.534217		A930004J17Rik	0.400748	1.83002	4.66886	0.0441626	0.999924		Uevld	0.198132	4.03905	6.89152	0.016978	0.666505		Rps6ka3	0.0986263	7.43598	5.43607	0.0312982	0.983326
1700030K09Rik	0.340668	2.59351	6.16922	0.0228563	0.606127		Bend3	-0.203367	4.47972	6.7202	0.0181995	0.701691		Etnk1	0.126824	7.25982	7.43131	0.0136942	0.534217		Zyg11b	-0.0911878	6.89094	4.66498	0.0442417	0.999924		Clcn5	-0.198143	4.95454	6.88751	0.0170055	0.666505		Zfp120	0.195427	4.49875	5.42662	0.031428	0.983326
Tbc1d24	0.32415	2.22666	6.16912	0.0228572	0.606127		Ikzf3	0.249278	5.02153	6.69437	0.0183922	0.701691		Zfp11	-0.3695	2.08367	7.4307	0.0136975	0.534217		Elp3	-0.133486	6.02337	4.66282	0.0442857	0.999924		Igf1r	0.209451	4.93006	6.88477	0.0170243	0.666505		Lgmn	0.28117	2.97678	5.41969	0.0315237	0.983326
Krba1	0.26572	4.25624	6.15739	0.0229701	0.606127		Nlgn2	-0.161636	4.28358	6.69078	0.0184191	0.701691		Tdp1	-0.178488	5.38337	7.41109	0.0138035	0.534217		Ipo11	-0.113013	6.08614	4.6529	0.0444884	0.999924		Wrap73	-0.136529	5.01883	6.88199	0.0170434	0.666505		Zfp7	0.163637	4.39915	5.40791	0.031687	0.983326
Relch	0.16545	4.89004	6.15484	0.0229947	0.606127		Ttll3	-0.123909	6.81852	6.68705	0.0184472	0.701691		Taf7	-0.270979	3.69319	7.40317	0.0138465	0.534217		Mylip	0.261279	2.38643	4.64021	0.0447492	0.999924		Ccnb1	-0.0953347	7.89508	6.86523	0.0171593	0.666505		Ptp4a3	-0.116822	6.85999	5.40649	0.0317067	0.983326
Ankrd10	0.134323	6.00865	6.13411	0.023196	0.606127		Kmt2a	0.222592	7.49801	6.68212	0.0184844	0.701691		Gcat	-0.202005	5.82775	7.40202	0.0138528	0.534217		Bod1l	0.198227	6.05115	4.6365	0.0448259	0.999924		Myo6	-0.276714	8.39687	6.85805	0.0172091	0.666505		Zfp511	0.136003	4.18939	5.40407	0.0317405	0.983326
Atrx	0.167461	7.61586	6.12813	0.0232545	0.606127		Zfp160	0.165411	4.38251	6.6725	0.0185571	0.701691		Mbd4	0.233757	4.67474	7.38724	0.0139336	0.534217		Ppp2r2d	0.097925	5.80088	4.63447	0.0448679	0.999924		Dusp14	0.208435	3.19966	6.84955	0.0172684	0.666505		Psma2	-0.119901	7.9553	5.40024	0.0317939	0.983326
Vav3	0.185478	5.39477	6.10993	0.0234332	0.606127		Anxa1	-0.233523	3.68439	6.65668	0.0186774	0.701691		Slc25a37	0.236731	4.89531	7.37824	0.0139831	0.534217		Itpripl1	-0.106537	7.00378	4.63339	0.0448901	0.999924		Rara	-0.144209	5.96873	6.84339	0.0173115	0.666505		Aagab	-0.133516	5.66401	5.38327	0.0320318	0.983326
Chkb	0.254312	4.30154	6.0975	0.0235563	0.606127		Cep85l	0.219834	5.34841	6.65572	0.0186848	0.701691		Pcna	-0.140305	9.2187	7.36392	0.0140622	0.534217		Mrpl54	-0.112962	5.88142	4.62922	0.0449765	0.999924		Cyth4	0.130491	7.40918	6.82924	0.017411	0.666505		Cyb5d2	0.295256	2.52613	5.38132	0.0320592	0.983326
Epc1	0.161958	5.71099	6.05113	0.0240218	0.606127		Tulp3	-0.223649	4.28537	6.63067	0.0188773	0.701691		Taf1d	0.203708	5.9982	7.36043	0.0140815	0.534217		Ddx59	0.214254	2.9434	4.62743	0.0450138	0.999924		Sun1	0.144052	5.64697	6.827	0.0174268	0.666505		Epc1	0.133861	5.71099	5.36957	0.0322253	0.983326
Lime1	0.119999	6.05398	6.02679	0.0242703	0.606127		Marveld2	-0.221461	3.17445	6.63021	0.0188808	0.701691		1190007I07Rik	-0.355812	2.68952	7.3588	0.0140906	0.534217		Ms4a6c	-0.31624	2.4233	4.62349	0.0450956	0.999924		Zfp397	0.167464	5.40149	6.8256	0.0174367	0.666505		Tdp2	0.134984	5.65545	5.35751	0.0323967	0.983326
Slc25a22	0.170122	4.65389	6.02679	0.0242704	0.606127		Ntrk3	0.316254	4.46961	6.61926	0.0189656	0.701691		Cox6a1	-0.121147	7.83282	7.35272	0.0141244	0.534217		Tcf20	0.14022	6.95755	4.62056	0.0451567	0.999924		Pten	0.114115	5.74427	6.82177	0.0174637	0.666505		Zfp949	0.184795	3.5784	5.35498	0.0324328	0.983326
Ddit3	0.251286	3.73983	6.02538	0.0242848	0.606127		Zfp445	0.144531	6.49029	6.61237	0.0190193	0.701691		Myef2	0.192268	4.71717	7.34921	0.014144	0.534217		Zfp369	0.216432	4.12236	4.62042	0.0451596	0.999924		Ccdc50	0.130572	8.42932	6.80635	0.0175733	0.666505		Trmt11	-0.13646	4.6032	5.35429	0.0324427	0.983326
Abca7	0.191321	6.55129	6.02491	0.0242897	0.606127		Galnt1	-0.0895682	7.33275	6.60835	0.0190506	0.701691		Raver1	-0.139397	8.79449	7.34624	0.0141606	0.534217		Itpr2	0.153096	5.11594	4.61692	0.0452325	0.999924		Tpd52	0.25239	3.8883	6.79889	0.0176265	0.666505		Khnyn	0.138561	6.52857	5.33721	0.0326877	0.983326
Safb2	0.197885	6.39171	6.02198	0.0243198	0.606127		Phactr2	0.215629	4.83103	6.6069	0.0190619	0.701691		Mapk8ip3	0.294522	5.11238	7.34518	0.0141665	0.534217		Psmf1	-0.116226	6.01596	4.6132	0.0453104	0.999924		Slc10a3	-0.168876	4.7349	6.76762	0.0178518	0.666505		Snap47	-0.120291	4.85731	5.33454	0.0327262	0.983326
Plpp6	0.212013	4.08451	5.99258	0.0246246	0.606127		Papolg	-0.162695	4.99033	6.6025	0.0190963	0.701691		Als2cl	0.236072	5.20948	7.34495	0.0141677	0.534217		Ercc5	0.184347	4.6281	4.60737	0.0454326	0.999924		Zfp948	0.340368	2.30637	6.74484	0.0180179	0.666505		Lactb	0.140427	4.8509	5.32334	0.0328882	0.983326
Brf1	0.156868	5.33705	5.9743	0.0248163	0.606127		Cdc42	-0.108055	9.37849	6.6	0.0191159	0.701691		Gm17641	0.500421	2.11085	7.32838	0.0142607	0.534217		Marc2	-0.142799	5.68389	4.58711	0.04586	0.999924		Vps13c	0.218066	4.17941	6.73687	0.0180764	0.666505		Insig1	0.191185	5.11022	5.30351	0.0331774	0.983326
Derl2	0.139939	5.55273	5.95908	0.0249772	0.606127		Atic	-0.110162	8.14411	6.59129	0.0191843	0.701691		Vamp2	0.221009	4.69313	7.32135	0.0143004	0.534217		Ccpg1	-0.187226	4.44593	4.57466	0.046125	0.999924		Crebbp	0.188516	6.74934	6.69257	0.0184057	0.666505		Jmjd4	-0.163865	4.5043	5.30344	0.0331783	0.983326
Arhgef11	0.15755	5.34009	5.94094	0.0251705	0.606127		Znhit3	-0.216487	3.8605	6.5888	0.0192039	0.701691		Nktr	0.240105	6.72647	7.31418	0.0143409	0.534217		1500011B03Rik	-0.162037	4.705	4.57209	0.04618	0.999924		Ints10	-0.11899	5.93654	6.69099	0.0184176	0.666505		Actr6	0.170682	4.03817	5.30227	0.0331955	0.983326
2010315B03Rik	0.273174	3.61801	5.93961	0.0251848	0.606127		Tceanc	0.231595	3.11803	6.58403	0.0192416	0.701691		Unc119	0.200838	4.59975	7.30961	0.0143669	0.534217		Bcl2l11	0.166839	6.36331	4.55117	0.04663	0.999924		Usf2	0.1057	6.47574	6.68951	0.0184287	0.666505		Kmt2c	0.171487	6.13709	5.29641	0.0332816	0.983326
Tpd52	0.268448	3.8883	5.93473	0.0252371	0.606127		Nhlrc2	-0.108895	5.86539	6.57859	0.0192845	0.701691		Zfp282	-0.150147	5.91344	7.28628	0.0145	0.534217		Ints14	-0.113019	6.19012	4.54799	0.0466989	0.999924		Jcad	-0.179699	5.92477	6.67922	0.0185062	0.666505		Brd1	0.101693	6.62717	5.28837	0.0334001	0.983326
Tirap	0.317792	2.21636	5.92578	0.0253334	0.606127		Wdr77	-0.125511	6.34437	6.56661	0.0193797	0.701691		Nkap	-0.159348	5.08526	7.28517	0.0145064	0.534217		Aff3	0.164529	5.46747	4.5469	0.0467224	0.999924		Taf4	0.153513	5.88526	6.6619	0.0186377	0.666505		Sec16a	-0.113525	6.62569	5.27494	0.033599	0.983326
Gpm6b	0.237949	5.56302	5.92501	0.0253417	0.606127		Nup93	-0.105427	7.43518	6.56178	0.0194181	0.701691		Zfp653	0.3499	3.09741	7.27028	0.0145921	0.534217		Utp6	-0.100599	6.81701	4.54616	0.0467384	0.999924		P2ry10	-0.159666	7.68586	6.65789	0.0186682	0.666505		Zfp251	0.116564	5.62294	5.26517	0.0337446	0.983326
Ggcx	0.363259	2.2185	5.91846	0.0254124	0.606127		Cenpw	-0.205187	4.74637	6.56149	0.0194205	0.701691		2410002F23Rik	0.213319	4.30842	7.26964	0.0145958	0.534217		S100a6	0.214359	4.92579	4.54501	0.0467635	0.999924		Trbv16	-0.223334	4.10457	6.64558	0.0187624	0.666505		Atad2b	0.0973864	6.4163	5.26053	0.033814	0.983326
Stk11	0.133397	6.78587	5.90345	0.0255754	0.606127		Inpp4a	0.316457	4.64796	6.55358	0.0194836	0.701691		Tbc1d7	-0.24615	3.50458	7.26602	0.0146167	0.534217		Dip2b	0.142735	7.09242	4.53841	0.0469068	0.999924		Hist1h3b	-0.792662	2.09507	6.63502	0.0188436	0.666505		Pbdc1	-0.101849	6.06728	5.26	0.033822	0.983326
Rev1	0.214234	4.58753	5.88663	0.0257595	0.606127		Lsm6	-0.0933172	6.58093	6.53991	0.0195935	0.701691		AC149090.1	0.414866	3.22488	7.26514	0.0146219	0.534217		Cisd3	-0.145632	4.78126	4.53488	0.0469839	0.999924		Pim2	-0.178004	6.00078	6.62347	0.0189329	0.666505		Zc3hav1l	0.168365	4.20375	5.25655	0.0338736	0.983326
Mms19	0.115009	5.87056	5.88627	0.0257635	0.606127		Cep162	0.161828	4.47593	6.53843	0.0196055	0.701691		Snapin	-0.16572	4.53426	7.23668	0.0147877	0.534217		Cd9	0.174885	5.07007	4.51329	0.0474574	0.999924		Prdx3	-0.122292	6.40676	6.6147	0.0190011	0.666505		Gpn2	-0.151837	4.40171	5.22903	0.0342894	0.983326
Med26	0.169725	4.52685	5.86288	0.026022	0.606127		Mcur1	-0.122339	5.50516	6.52828	0.0196875	0.701691		Tnfrsf13b	0.204882	6.54558	7.22933	0.0148309	0.534217		Nsa2	-0.107103	6.61048	4.50769	0.0475813	0.999924		Usp30	0.173966	4.69302	6.6127	0.0190167	0.666505		Tor1a	-0.11937	5.44957	5.22848	0.0342977	0.983326
Cd151	0.230045	3.46757	5.86226	0.0260289	0.606127		Ifnar1	0.149905	7.58453	6.52452	0.019718	0.701691		Trbv4	0.229208	4.17544	7.22415	0.0148614	0.534217		Nr4a1	0.16397	6.20715	4.50749	0.0475856	0.999924		Itpr3	0.121067	5.89467	6.60999	0.0190378	0.666505		Spef2	0.22276	2.99932	5.22481	0.0343537	0.983326
Arid4b	0.180694	5.94111	5.85821	0.026074	0.606127		Rufy2	0.289135	3.69567	6.5199	0.0197555	0.701691		Tmem263	0.158399	5.41984	7.22099	0.0148801	0.534217		Utrn	0.205774	4.80521	4.50732	0.0475894	0.999924		Tnfsf9	0.253438	3.12861	6.59869	0.0191261	0.666505		Adsl	-0.0865152	7.30555	5.21688	0.0344749	0.983326
Tedc2	0.220556	3.78128	5.8543	0.0261176	0.606127		Psip1	0.127545	7.63492	6.51718	0.0197777	0.701691		Zbtb4	0.263395	4.31807	7.20277	0.0149881	0.534217		Ttc32	-0.264483	2.46916	4.50458	0.0476502	0.999924		Sf3a3	-0.0921785	7.2353	6.59853	0.0191275	0.666505		Zrsr1	-0.182592	3.41044	5.19948	0.0347424	0.983326
Phkg2	0.131897	5.27021	5.85092	0.0261553	0.606127		Tnfsf9	0.251567	3.12861	6.49673	0.0199451	0.701691		Dhdds	-0.11924	5.99102	7.19799	0.0150166	0.534217		Snx25	0.124226	6.28339	4.50451	0.0476517	0.999924		Tcf7	0.16997	8.90039	6.59815	0.0191304	0.666505		Ifi27	-0.384955	3.06457	5.19689	0.0347824	0.983326
Selp	0.46606	1.82229	5.85024	0.0261629	0.606127		Rhbdd3	-0.235169	3.23426	6.49432	0.0199649	0.701691		Baz2b	0.337988	3.12746	7.19226	0.0150508	0.534217		Fnta	-0.125985	5.98936	4.49683	0.0478222	0.999924		Timm10b	-0.164719	5.07415	6.59769	0.019134	0.666505		Disp1	0.158672	4.29969	5.19359	0.0348335	0.983326
Traf1	0.118967	6.50758	5.84376	0.0262356	0.606196		Ccn4	0.341857	4.09602	6.49153	0.0199879	0.701691		Atic	-0.132312	8.14411	7.19102	0.0150583	0.534217		Maged2	-0.204838	4.20372	4.49138	0.0479437	0.999924		Abcb6	-0.170357	4.34122	6.58426	0.0192397	0.666505		Enah	-0.220642	3.31256	5.1923	0.0348534	0.983326
Apbb3	0.389928	2.415	5.82579	0.026438	0.608197		Kat2b	0.148739	5.6937	6.48686	0.0200264	0.701691		Utrn	0.258772	4.80521	7.18185	0.0151133	0.534217		Smyd3	-0.247896	2.87824	4.48124	0.0481709	0.999924		Ankrd11	0.194036	7.52873	6.58308	0.0192491	0.666505		Ntrk3	0.280467	4.46961	5.18999	0.0348892	0.983326
Ddx11	0.15388	5.16637	5.81658	0.0265425	0.608939		Nr2c2ap	-0.157392	4.64805	6.48472	0.0200441	0.701691		Dnajc30	-0.209083	3.93575	7.1806	0.0151208	0.534217		Stx18	0.155461	4.52226	4.47995	0.0481996	0.999924		Gm50387	-0.143419	6.12039	6.58151	0.0192614	0.666505		Lag3	0.161428	5.17573	5.17031	0.0351962	0.983326
Cklf	0.192522	3.81497	5.80331	0.0266938	0.608939		Trib2	0.240316	5.17654	6.47477	0.0201265	0.701691		Txndc15	-0.216906	4.79885	7.17056	0.0151813	0.534217		Msto1	-0.121705	5.6705	4.46892	0.0484481	0.999924		Irf6	0.215587	4.09141	6.5744	0.0193177	0.666505		Bcl2l12	-0.192012	3.76851	5.16632	0.0352588	0.983326
Gtpbp6	0.209405	3.4398	5.78385	0.0269175	0.608939		Mgat4a	-0.154606	5.28446	6.46983	0.0201677	0.701691		Zfp292	0.172636	6.15333	7.163	0.0152271	0.534217		Cenpv	-0.204724	3.19294	4.46569	0.0485213	0.999924		Fam117a	0.174462	5.20929	6.57223	0.019335	0.666505		Dcp2	0.0969545	6.90292	5.15965	0.0353637	0.983326
Zbtb37	0.221066	4.77303	5.75367	0.0272687	0.608939		Cxcr4	0.282425	4.93691	6.45735	0.0202718	0.701691		Klhl15	0.245299	3.78753	7.15745	0.0152608	0.534217		Zfp758	-0.235447	3.42386	4.46533	0.0485294	0.999924		Pycrl	-0.172377	5.02733	6.5721	0.019336	0.666505		Stard10	-0.26467	2.96938	5.1516	0.0354908	0.983326
Slc7a6os	0.239275	4.65292	5.74613	0.0273573	0.608939		Sell	0.253324	8.48434	6.43237	0.0204823	0.701691		Srf	-0.157406	6.15241	7.14387	0.0153435	0.534217		Nfkbia	0.140749	6.40361	4.46154	0.0486153	0.999924		Inpp5k	0.108435	5.85084	6.5501	0.0195116	0.666505		Dmap1	-0.135626	4.70641	5.15007	0.035515	0.983326
Zup1	0.262765	3.54329	5.72937	0.0275553	0.608939		Zhx2	0.171157	4.06356	6.43109	0.0204932	0.701691		Ttyh3	-0.172006	6.64897	7.14214	0.0153542	0.534217		Cltb	-0.109698	5.56184	4.45349	0.0487983	0.999924		Pdk1	0.129113	6.12949	6.54478	0.0195543	0.666505		Btg2	0.136983	6.37633	5.14679	0.0355671	0.983326
Rabep2	0.198444	4.34841	5.72562	0.0275998	0.608939		Cnih4	-0.124834	5.36024	6.41609	0.0206208	0.701691		Kantr	0.321238	2.42516	7.12712	0.0154463	0.534217		Epb41l2	0.0937855	6.43162	4.45236	0.048824	0.999924		Armc7	-0.14842	4.80418	6.54312	0.0195676	0.666505		Entpd5	-0.111776	5.73399	5.14359	0.0356178	0.983326
Cers6	0.314161	3.55756	5.72297	0.0276313	0.608939		Ccdc77	0.229996	4.22539	6.41435	0.0206357	0.701691		Zxdb	0.308988	3.01209	7.12386	0.0154664	0.534217		Dop1a	0.162841	4.95212	4.45189	0.0488348	0.999924		D11Wsu47e	-0.200519	3.71451	6.54239	0.0195735	0.666505		Trappc3	-0.105903	5.4857	5.14246	0.0356358	0.983326
Stx16	0.182081	5.19655	5.71951	0.0276725	0.608939		Btg1	0.139496	6.6135	6.40489	0.0207167	0.701691		Arrb1	0.263069	5.06232	7.10689	0.0155716	0.534217		Rc3h1	0.121665	6.75767	4.44763	0.0489321	0.999924		Tpst1	0.144047	4.58453	6.53938	0.0195978	0.666505		Lsm14b	0.119467	5.33724	5.14232	0.035638	0.983326
E2f3	0.120427	5.78986	5.71754	0.027696	0.608939		Plxnb2	-0.177601	4.00357	6.3963	0.0207906	0.701691		AW549877	0.201985	4.26065	7.09861	0.0156231	0.534217		Trmo	-0.213661	3.4401	4.44317	0.0490341	0.999924		Fbxl5	0.150297	4.74433	6.53451	0.0196371	0.666505		Kbtbd7	0.16965	3.76094	5.14027	0.0356706	0.983326
Zfp317	0.191194	4.32438	5.7105	0.0277802	0.608939		Lyst	0.183969	4.88768	6.38881	0.0208552	0.701691		Rassf1	0.155244	5.64172	7.09636	0.0156372	0.534217		Bach1	0.192919	4.25344	4.43143	0.0493041	0.999924		Utp18	-0.142855	6.27614	6.53254	0.019653	0.666505		Coq7	-0.157172	4.59207	5.1395	0.0356829	0.983326
Ints6l	0.268278	4.55931	5.69667	0.0279463	0.608939		Tnfrsf1b	-0.124863	7.2039	6.38565	0.0208826	0.701691		Trim59	0.193569	7.51775	7.09228	0.0156627	0.534217		Sipa1l1	0.111054	6.87318	4.42787	0.0493862	0.999924		Uqcrb	-0.13308	6.02385	6.51996	0.0197551	0.666505		Pkn2	0.105245	6.22661	5.13375	0.0357746	0.983326
Mafg	0.118529	5.5963	5.69611	0.027953	0.608939		Bmp2k	-0.129309	5.48454	6.36294	0.0210803	0.701691		Tlnrd1	-0.19275	5.43472	7.08323	0.0157194	0.534297		Rtn4rl1	-0.150324	5.07904	4.42252	0.0495099	0.999924		E130309D02Rik	-0.131328	6.03157	6.48001	0.0200831	0.666505		Msl1	0.10816	6.96871	5.13147	0.035811	0.983326
Cry1	0.1345	5.06292	5.69032	0.028023	0.608939		C1qtnf1	-0.359109	2.62878	6.36102	0.0210972	0.701691		Lnx2	-0.162698	5.89114	7.06922	0.0158078	0.535447		Lyst	0.174663	4.88768	4.3992	0.0500536	0.999924		Nek1	0.147861	4.45845	6.47357	0.0201366	0.666505		Kif3c	0.183233	4.2647	5.13052	0.0358261	0.983326
Zfyve16	0.176494	4.39002	5.68444	0.0280942	0.608939		Sirt5	-0.290477	2.9438	6.35725	0.0211303	0.701691		Msh2	-0.150245	6.73993	7.0478	0.0159439	0.538201		Mphosph6	0.139948	4.57396	4.39508	0.0501502	0.999924		Mogs	-0.137852	7.54299	6.47098	0.020158	0.666505		Slc2a8	0.218723	4.03578	5.12732	0.0358775	0.983326
Trmt13	0.312475	2.0344	5.6844	0.0280946	0.608939		Dpp7	0.346399	2.08775	6.35643	0.0211374	0.701691		Prr14l	0.15235	6.12929	7.00566	0.0162156	0.544693		Paxbp1	0.167214	6.33271	4.3922	0.0502182	0.999924		Tssc4	-0.126284	5.63358	6.47086	0.020159	0.666505		Gcat	-0.145242	5.82775	5.1191	0.0360094	0.983326
Pwwp3a	0.154914	6.44983	5.66695	0.0283071	0.608939		Psma2	-0.130079	7.9553	6.35193	0.021177	0.701691		Macf1	0.292766	7.48957	7.00082	0.0162471	0.544693		Slc16a1	-0.141646	7.1061	4.39006	0.0502685	0.999924		Slc30a1	0.216337	3.86572	6.46929	0.0201721	0.666505		Mkks	-0.176895	4.05658	5.10768	0.0361936	0.983326
Stard4	0.13429	6.93668	5.66283	0.0283575	0.608939		Resf1	0.204247	5.64628	6.35091	0.021186	0.701691		Rsrp1	0.431381	6.50575	6.98648	0.0163409	0.544702		Slc39a11	-0.131824	4.4547	4.38194	0.0504604	0.999924		Cep162	0.160845	4.47593	6.45944	0.0202544	0.666505		Rnf113a1	0.229501	2.69163	5.10068	0.036307	0.983326
Msmo1	0.222006	5.39663	5.65306	0.0284776	0.608939		Tedc1	-0.134643	5.84724	6.3245	0.0214199	0.701691		Ftsj1	-0.197824	4.64392	6.98113	0.0163761	0.544702		Npcd	-0.205014	4.44515	4.38106	0.0504812	0.999924		Zc3h7a	0.215676	5.78091	6.45763	0.0202695	0.666505		Zfp846	0.225335	2.94698	5.10054	0.0363093	0.983326
Ggh	0.154491	4.91038	5.64906	0.0285269	0.608939		Mfsd2a	-0.287469	2.21115	6.32376	0.0214265	0.701691		Akr1b3	-0.188165	6.05334	6.97338	0.0164272	0.544702		Zfp652	0.132355	5.08469	4.37821	0.0505488	0.999924		Atp9b	0.120556	5.64384	6.45013	0.0203324	0.666505		Pycrl	-0.151524	5.02733	5.09385	0.0364182	0.983326
Nxf1	0.148713	6.88013	5.64867	0.0285317	0.608939		Ikbke	0.218259	5.77643	6.31825	0.0214757	0.701691		Gm20458	-0.268591	3.81937	6.96703	0.0164692	0.544702		Zfr	0.0861008	7.48143	4.3774	0.0505679	0.999924		Orc1	-0.138654	5.43984	6.44454	0.0203795	0.666505		Usp49	0.154132	5.16254	5.06873	0.0368303	0.983326
Zfp408	0.233236	4.01862	5.64792	0.0285409	0.608939		Pias1	-0.124914	5.88693	6.31019	0.0215479	0.701691		Sacs	0.182347	6.46189	6.947	0.0166025	0.54569		Mppe1	-0.132297	5.06379	4.36942	0.0507579	0.999924		Zbtb38	0.167995	5.98924	6.41225	0.0206536	0.666505		Ndst1	0.125404	7.15959	5.06424	0.0369044	0.983326
Rbm39	0.134572	8.03341	5.64472	0.0285805	0.608939		Ss18	0.0969373	6.81649	6.30603	0.0215853	0.701691		Atp5b	-0.103627	10.8683	6.92913	0.0167224	0.54569		Klhl11	0.180756	3.94515	4.36845	0.050781	0.999924		Igsf23	0.260442	3.43817	6.41042	0.0206693	0.666505		Rpl9-ps6	-0.298156	2.87417	5.05934	0.0369856	0.983326
Tnrc6c	0.127461	6.3288	5.64276	0.0286047	0.608939		Cdip1	0.196053	4.71157	6.29634	0.0216727	0.701691		Sh2d2a	-0.14217	7.72404	6.91529	0.0168159	0.54569		Nktr	0.18574	6.72647	4.35612	0.0510761	0.999924		Gemin4	-0.188757	5.86637	6.40216	0.0207401	0.666505		Hs3st3b1	0.218945	3.08242	5.0533	0.0370859	0.983326
Ggt7	0.291934	3.94449	5.6337	0.0287171	0.608939		Nol10	-0.119562	6.03527	6.28368	0.0217874	0.701691		Dohh	-0.140498	5.67135	6.91171	0.0168402	0.54569		Rrp8	0.111546	5.50575	4.351	0.0511991	0.999924		Mtmr3	-0.127104	7.60983	6.38247	0.0209101	0.666505		Zdhhc9	0.159854	4.36465	5.05198	0.0371079	0.983326
Slc9a5	0.415303	2.75493	5.63113	0.0287491	0.608939		Vim	-0.105912	12.2841	6.2816	0.0218063	0.701691		Gpr183	-0.154661	5.69399	6.90155	0.0169093	0.54569		Rgcc	0.175903	4.63119	4.34888	0.0512501	0.999924		Decr1	-0.202831	3.95694	6.38045	0.0209277	0.666505		Uck1	0.129194	5.54059	5.04823	0.0371704	0.983326
2700062C07Rik	0.245025	3.38416	5.62497	0.0288259	0.608939		Brd2	0.0996545	8.80921	6.27798	0.0218393	0.701691		Rock2	0.139319	6.55734	6.89848	0.0169303	0.54569		Mpst	-0.124269	5.34466	4.34339	0.0513828	0.999924		Tmem185b	-0.177522	3.91191	6.37971	0.0209342	0.666505		Lamtor4	-0.126958	5.00769	5.03852	0.0373328	0.983326
Naga	0.18067	3.79344	5.58215	0.0293662	0.612575		Rnf214	0.167055	4.44652	6.26835	0.0219272	0.701691		Acat1	-0.115874	7.06947	6.89267	0.01697	0.54569		Tbc1d8b	-0.255983	3.26272	4.341	0.0514405	0.999924		Lama5	0.182021	5.39808	6.37008	0.0210179	0.666505		Irf2bpl	0.110091	6.43205	5.03471	0.0373968	0.983326
Mospd2	0.244714	3.32864	5.53788	0.029937	0.619082		Tet2	0.204784	5.79855	6.26692	0.0219403	0.701691		Myo18a	0.12391	6.71431	6.88594	0.0170163	0.54569		Nhp2	-0.107542	6.83842	4.34026	0.0514586	0.999924		Qrsl1	0.203349	4.16039	6.36967	0.0210215	0.666505		Pik3ip1	0.394762	3.06871	5.00552	0.0378908	0.983326
Tceanc	0.242121	3.11803	5.53311	0.0299993	0.619082		Ahcy	-0.108841	7.2608	6.26055	0.0219987	0.701691		Lin9	-0.151807	4.81374	6.88107	0.0170498	0.54569		Mast4	0.352905	2.4924	4.33202	0.0516585	0.999924		Ubac2	0.107383	5.83262	6.36842	0.0210324	0.666505		Chd7	0.108126	6.61741	4.99925	0.0379979	0.983326
A930004J17Rik	0.434474	1.83002	5.51676	0.0302137	0.619839		Itfg1	-0.131111	5.83727	6.25791	0.022023	0.701691		Fth1	-0.133086	9.35905	6.87677	0.0170794	0.54569		Tyw1	-0.117324	5.56079	4.32624	0.0517994	0.999924		Arid3b	0.177224	4.70952	6.35252	0.0211718	0.666505		Map3k20	0.248534	5.12932	4.99688	0.0380384	0.983326
Neu3	0.17929	5.08351	5.51602	0.0302234	0.619839		Cdc73	-0.115049	6.16412	6.25614	0.0220393	0.701691		Ttc9c	0.124474	6.40333	6.87233	0.0171101	0.54569		Rnf130	-0.233445	3.67914	4.31742	0.052015	0.999924		Enah	-0.244472	3.31256	6.34779	0.0212135	0.666505		Kctd2	0.135635	4.79291	4.99622	0.0380497	0.983326
Plec	0.25492	9.43675	5.51588	0.0302253	0.619839		Rpl35	0.109402	7.65587	6.25249	0.0220729	0.701691		Zfp385a	-0.548375	2.08124	6.84942	0.0172694	0.547598		Setbp1	0.369652	2.34792	4.31707	0.0520237	0.999924		Riok2	-0.152311	5.19104	6.34582	0.0212308	0.666505		Map7d1	0.109338	7.66859	4.98712	0.038206	0.983326
Mknk1	0.164421	4.44576	5.50993	0.0303038	0.620155		Fam214b	0.266521	2.6227	6.2346	0.0222387	0.70175		Ttc19	0.232686	3.53652	6.84567	0.0172956	0.547598		Pfkfb4	-0.279534	2.23391	4.3158	0.0520548	0.999924		Ano10	-0.172484	5.10166	6.34428	0.0212445	0.666505		Gm49373	-0.185478	4.51259	4.98447	0.0382517	0.983326
Gba2	0.140229	5.07823	5.49124	0.030552	0.623935		Macf1	0.244854	7.48957	6.22771	0.0223029	0.70175		Eif2b1	-0.139858	5.95789	6.83973	0.0173372	0.547598		Paip2b	-0.105828	6.50027	4.31168	0.052156	0.999924		Ccl22	0.626452	5.46276	6.34354	0.021251	0.666505		Alkbh6	0.172887	3.5709	4.98234	0.0382883	0.983326
Nbeal1	0.209543	3.7352	5.4745	0.0307763	0.62721		Phf20l1	0.16447	6.94583	6.21487	0.022423	0.70175		Tnks1bp1	0.209161	4.71866	6.82671	0.0174288	0.548729		Xrcc5	-0.129654	5.64291	4.30726	0.052265	0.999924		Eps15	0.100968	7.07153	6.34241	0.021261	0.666505		Hvcn1	-0.127668	5.71774	4.96343	0.0386163	0.983326
Dennd1c	0.24398	5.24412	5.46011	0.0309706	0.629079		Paxbp1	0.174523	6.33271	6.20985	0.0224702	0.70175		Sertad1	0.217994	5.37411	6.81006	0.0175468	0.549191		Cep57	0.100722	5.94598	4.30306	0.0523686	0.999924		Il10ra	-0.162575	5.67308	6.32528	0.021413	0.666505		Msmo1	0.182431	5.39663	4.96251	0.0386323	0.983326
Lsm14b	0.140467	5.33724	5.45822	0.0309961	0.629079		Gm37844	-0.276384	2.43659	6.20227	0.0225417	0.70175		Epcam	0.37672	2.0821	6.80887	0.0175553	0.549191		mt-Co1	0.384579	10.3598	4.29912	0.0524661	0.999924		Mrm3	-0.217758	3.39525	6.31588	0.021497	0.666505		Crls1	-0.126448	4.67339	4.94757	0.0388938	0.983326
Gm28053	0.182862	4.2702	5.4343	0.0313224	0.630932		Mrpl15	-0.119432	5.96848	6.18758	0.0226809	0.70175		Pcf11	0.14946	6.45477	6.79685	0.0176411	0.550122		Zxdc	0.131047	4.82599	4.29877	0.0524747	0.999924		Mrps23	-0.111913	6.38895	6.31407	0.0215131	0.666505		Lif	-0.17905	7.15388	4.92123	0.0393597	0.983326
Stat3	0.112815	7.94273	5.42941	0.0313896	0.630932		Rreb1	0.171132	5.39988	6.16005	0.0229445	0.70175		Ap3s2	-0.141371	5.88834	6.77084	0.0178284	0.551795		Trp53bp2	0.122757	5.06292	4.29664	0.0525276	0.999924		Wdr46	-0.144687	5.72815	6.3119	0.0215326	0.666505		Specc1l	0.110612	6.32898	4.91712	0.0394328	0.983326
Map4k2	0.187836	6.8718	5.42	0.0315194	0.630994		Fam102b	-0.155822	5.38662	6.14851	0.0230559	0.70175		Bckdk	-0.130534	6.38111	6.75915	0.0179133	0.551795		Ddx23	0.0836848	7.3238	4.29443	0.0525824	0.999924		Sae1	-0.0929054	7.98976	6.29885	0.02165	0.666505		Myo1f	-0.255889	3.91954	4.91673	0.0394398	0.983326
Atp11a	0.171295	5.22838	5.4185	0.0315401	0.630994		Eps8	-0.186327	3.79019	6.13466	0.0231906	0.70175		Luc7l	0.126338	6.43831	6.75877	0.0179161	0.551795		Mapk3	-0.110351	6.37164	4.29313	0.0526147	0.999924		Zfp511	0.146694	4.18939	6.29304	0.0217025	0.666505		Lrrc8b	-0.109637	5.84838	4.91364	0.039495	0.983326
Mtif2	0.163737	4.5979	5.3872	0.0319764	0.635839		Nup35	-0.169744	4.32557	6.13426	0.0231946	0.70175		Ndufa2	-0.175044	6.13086	6.74816	0.0179936	0.551795		Prpf38a	-0.12444	6.31409	4.2924	0.0526327	0.999924		Lamtor4	-0.141912	5.00769	6.28076	0.0218139	0.666505		Epo	-0.271836	2.36136	4.91072	0.0395472	0.983326
Clcn6	0.18201	3.96943	5.37964	0.0320829	0.636394		Bst2	-0.167737	5.09475	6.12914	0.0232446	0.70175		Cep164	0.184793	5.08309	6.74623	0.0180076	0.551795		Adam19	0.250407	4.2938	4.28968	0.0527005	0.999924		Chpf	-0.144294	5.49284	6.27901	0.0218299	0.666505		Bnip3l	0.111148	6.54269	4.91028	0.0395551	0.983326
Leng8	0.277402	6.29235	5.37602	0.0321339	0.636394		Pggt1b	0.124706	5.77274	6.11919	0.023342	0.70175		Dync1li2	0.180099	5.70121	6.73856	0.018064	0.551795		Mkln1	-0.106317	6.2107	4.27537	0.053058	0.999924		Timm10	-0.268553	3.55488	6.27701	0.0218481	0.666505		Timm10	-0.23683	3.55488	4.90405	0.0396669	0.983326
Mllt6	0.100354	8.40067	5.35086	0.0324917	0.638551		Vps45	-0.179853	4.20132	6.11878	0.0233461	0.70175		Neu3	0.197848	5.08351	6.7353	0.0180879	0.551795		Adi1	-0.117613	5.42518	4.25057	0.0536845	0.999924		Klhl21	-0.155819	4.65806	6.277	0.0218482	0.666505		Trbv17	0.271508	2.42329	4.89715	0.0397912	0.983326
Ankrd49	0.179175	4.1036	5.34242	0.0326127	0.63943		Lta4h	-0.111814	8.00318	6.10901	0.0234423	0.70175		Ntrk3	0.361565	4.46961	6.71769	0.0182182	0.552288		Fbxl5	0.138684	4.74433	4.24668	0.0537835	0.999924		Brpf3	0.176702	5.48599	6.26771	0.021933	0.667022		Zfp369	0.195595	4.12236	4.88862	0.0399454	0.983326
Ric1	0.130553	5.19507	5.32978	0.0327949	0.639591		Ablim1	0.137305	8.84113	6.1072	0.0234602	0.70175		Adgrl1	0.216595	5.84236	6.71703	0.018223	0.552288		Ep400	0.112131	7.64904	4.24158	0.0539135	0.999924		Gpd2	-0.121342	6.0203	6.24564	0.0221362	0.671124		Rtn4ip1	-0.141256	4.01823	4.88824	0.0399523	0.983326
Ufm1	0.1358	5.67786	5.32676	0.0328387	0.639591		Mrpl41	0.163683	4.8099	6.09931	0.0235384	0.70175		Ptpn4	0.17876	5.57918	6.71034	0.0182728	0.552288		Trbj2-4	-0.194385	3.34257	4.2389	0.0539823	0.999924		Ccnl1	0.196937	5.69346	6.23111	0.0222711	0.673135		Lrrc75a	-0.257163	2.66758	4.88288	0.0400495	0.983326
Cdc25c	0.190467	4.8478	5.31776	0.0329692	0.639591		Fcer2a	0.851562	3.47522	6.09475	0.0235837	0.70175		Jmy	0.26198	3.80725	6.70213	0.0183341	0.55244		Mtx2	-0.128644	5.09205	4.23702	0.0540304	0.999924		Ralgapa1	0.139226	5.80131	6.219	0.0223843	0.67448		Castor1	-0.168336	4.96172	4.87432	0.0402053	0.983326
Ppip5k1	0.173904	4.13118	5.29645	0.0332809	0.642275		Hectd2	0.242539	3.35838	6.09473	0.0235839	0.70175		Arhgef2	0.137314	7.78692	6.67471	0.0185404	0.555293		Pex14	-0.129792	4.94602	4.236	0.0540565	0.999924		Gm50388	-0.144442	6.07563	6.19898	0.0225728	0.677833		Ptar1	0.119908	5.35158	4.871	0.0402659	0.983326
Stil	0.132013	6.07593	5.28987	0.0333778	0.642884		Nr4a3	0.242098	5.5214	6.08206	0.0237102	0.70175		Ubald2	-0.187847	4.49211	6.67452	0.0185418	0.555293		Akap9	0.241885	5.53389	4.23235	0.05415	0.999924		Gm49322	-0.13626	6.49363	6.19256	0.0226335	0.677833		Arhgap4	-0.0920049	7.10144	4.8675	0.04033	0.983326
Vmp1	0.138516	6.20856	5.27576	0.0335868	0.643132		mt-Co1	0.407127	10.3598	6.07902	0.0237406	0.70175		Msh6	0.109873	7.551	6.66343	0.018626	0.555498		Ino80c	0.122188	5.69461	4.22266	0.0543996	0.999924		Lpin1	0.23582	4.39136	6.17231	0.0228267	0.681539		Nrd1	0.0763178	7.69627	4.86504	0.0403751	0.983326
Fgfr1op	0.155417	4.77058	5.25696	0.0338674	0.643132		Bcl6	0.451518	3.72932	6.07837	0.0237471	0.70175		Slc30a7	-0.153501	5.28864	6.65004	0.0187282	0.555498		Plpp6	0.178339	4.08451	4.22121	0.054437	0.999924		Nudcd3	-0.110092	6.51845	6.14024	0.0231363	0.687281		Ash1l	0.15156	5.48057	4.86492	0.0403773	0.983326
Sv2c	0.188868	3.3962	5.24276	0.0340812	0.643132		Mdm2	0.115356	6.25409	6.07247	0.0238064	0.70175		Taldo1	-0.10751	7.77442	6.64831	0.0187414	0.555498		Sall2	-0.150707	4.74686	4.20368	0.0548923	0.999924		Uckl1	0.210672	3.62548	6.13226	0.0232141	0.687281		Taldo1	-0.0800002	7.77442	4.86066	0.0404554	0.983326
Chd6	0.246967	4.96004	5.23604	0.0341829	0.643132		Glcci1	0.205953	4.47114	6.06052	0.0239268	0.70175		Zfp7	0.206207	4.39915	6.64396	0.0187748	0.555498		Dynlrb1	-0.103006	6.16765	4.20112	0.0549591	0.999924		Syne1	0.244884	4.48709	6.11575	0.0233759	0.687281		Snx18	0.142768	4.49442	4.85496	0.0405604	0.983326
Riok3	0.0948703	6.94711	5.20931	0.0345909	0.643132		Tuba4a	-0.159229	8.26342	6.0474	0.0240598	0.70175		Cmtm7	-0.163509	6.11052	6.61938	0.0189647	0.559431		Fundc2	-0.104808	6.04985	4.2009	0.0549649	0.999924		Lad1	0.326385	4.74469	6.11358	0.0233973	0.687281		Tet3	0.122186	7.63441	4.84822	0.0406848	0.983326
Fbxl3	0.140285	5.65817	5.2059	0.0346434	0.643132		Klf3	0.259559	6.3953	6.04411	0.0240932	0.70175		Kif20a	-0.115347	8.27242	6.58974	0.0191965	0.563464		Slc25a11	-0.132151	6.14554	4.1915	0.055211	0.999924		Prrc2c	0.183556	8.29705	6.11256	0.0234073	0.687281		Mocs2	-0.143828	4.08248	4.84592	0.0407273	0.983326
Ankrd16	0.408662	3.06547	5.19022	0.0348857	0.643132		Epb41l2	0.0956044	6.43162	6.041	0.0241249	0.70175		Creg1	-0.244704	4.10674	6.57702	0.019297	0.563464		Prnp	0.136366	6.10756	4.19095	0.0552254	0.999924		Arhgap5	-0.196802	3.57779	6.09249	0.0236061	0.687281		Ftsj1	-0.14264	4.64392	4.84095	0.0408195	0.983326
Ccdc134	0.212566	4.17412	5.18739	0.0349297	0.643132		Fyco1	0.290079	2.80327	6.03074	0.0242299	0.70175		Wbp2	-0.137326	6.23866	6.54354	0.0195643	0.563464		Trappc3	-0.1097	5.4857	4.19048	0.0552378	0.999924		Trav4-4-dv10	0.314613	2.0452	6.08772	0.0236537	0.687281		Acsl3	0.148015	5.22976	4.82473	0.0411218	0.983326
Sh2b1	0.163107	6.21003	5.18091	0.0350306	0.643132		Snx1	0.09698	6.56381	6.02484	0.0242904	0.70175		Atg2b	0.154718	5.67691	6.53997	0.019593	0.563464		Tcf12	0.113592	6.30883	4.18092	0.0554897	0.999924		Gm20662	0.164789	5.07918	6.07795	0.0237513	0.687281		Fhl2	-0.25992	2.06006	4.82388	0.0411379	0.983326
Pank4	0.202956	4.5246	5.17907	0.0350592	0.643132		Hist1h4h	0.664702	1.97374	6.02128	0.024327	0.70175		Ndrg1	0.219019	6.50355	6.53678	0.0196188	0.563464		Zfp11	-0.274368	2.08367	4.17427	0.0556657	0.999924		Ifi35	-0.170103	5.32951	6.06214	0.0239104	0.687281		Mrpl23	-0.209333	2.76952	4.79786	0.0416286	0.983326
Cryzl1	0.186207	3.79292	5.16107	0.0353414	0.643132		Wdr4	-0.137288	5.55596	6.01829	0.0243578	0.70175		Nsun6	0.323253	2.83094	6.53249	0.0196534	0.563464		D430041D05Rik	0.409337	2.61207	4.16762	0.0558423	0.999924		Cnpy4	0.160256	4.28754	6.0527	0.0240059	0.687281		Msto1	-0.109455	5.6705	4.78731	0.0418293	0.983326
2410002F23Rik	0.180148	4.30842	5.1576	0.035396	0.643132		Btbd8	0.218409	3.54124	6.01276	0.024415	0.70175		Mrpl42	-0.146078	5.85078	6.53116	0.0196642	0.563464		Abcb7	-0.134273	6.40971	4.16457	0.0559236	0.999924		Srrm2	0.197132	8.97488	6.05132	0.0240199	0.687281		Dffb	0.126165	4.25037	4.78607	0.0418532	0.983326
Zfp639	0.141604	5.00662	5.15562	0.0354273	0.643132		Urgcp	-0.121542	5.9979	6.00827	0.0244614	0.70175		Jund	-0.210514	8.15242	6.52517	0.0197127	0.563464		Traf3	0.0996797	6.60947	4.15381	0.0562112	0.999924		Tdp2	0.143351	5.65545	6.04538	0.0240803	0.687281		Cetn3	-0.0995175	5.67309	4.7803	0.0419635	0.983326
Ldlr	0.246469	4.82717	5.15307	0.0354676	0.643132		D6Wsu163e	-0.169557	4.32892	6.00711	0.0244735	0.70175		Sfxn1	-0.121855	7.25868	6.50732	0.0198581	0.563464		Zfp719	0.219024	3.54297	4.15109	0.0562844	0.999924		Odf2l	0.2004	3.55845	6.03653	0.0241706	0.687281		Fam160a2	0.143677	5.17547	4.77973	0.0419745	0.983326
Mak16	0.107327	6.0882	5.14242	0.0356365	0.643132		Stx16	0.163953	5.19655	6.00419	0.0245037	0.70175		Fmc1	-0.258444	3.83886	6.50191	0.0199025	0.563464		Eno3	0.193603	4.16548	4.1486	0.0563511	0.999924		Mxd4	0.13988	5.57606	6.02551	0.0242835	0.687281		Osbpl9	0.102604	6.57054	4.7789	0.0419904	0.983326
Mettl3	0.158268	5.01718	5.13626	0.0357345	0.643132		Srpk2	0.128705	5.48506	5.98919	0.0246601	0.702818		Zbtb37	0.234592	4.77303	6.49731	0.0199403	0.563464		Ubn2	0.145041	5.91124	4.14287	0.0565056	0.999924		Trim27	-0.0921567	7.09358	6.02105	0.0243294	0.687281		Mis12	0.10694	6.38467	4.77005	0.0421604	0.983326
Idnk	0.16817	4.21543	5.12835	0.0358609	0.643132		Cdc42ep4	0.245578	3.56256	5.98481	0.0247059	0.702818		Hspbp1	-0.147738	6.29489	6.49581	0.0199526	0.563464		Cycs	-0.149386	5.80358	4.14148	0.0565429	0.999924		Gstz1	-0.23517	3.38579	6.0116	0.024427	0.687281		Zmym2	0.106531	6.1593	4.76446	0.0422683	0.983326
Gramd1a	0.238871	6.03176	5.1239	0.0359322	0.643132		Myc	-0.203326	6.24117	5.97476	0.0248115	0.702818		Snrnp25	0.152618	5.52288	6.49345	0.019972	0.563464		Smim8	0.226164	3.61886	4.13469	0.0567267	0.999924		St3gal2	-0.112416	6.26097	6.01136	0.0244295	0.687281		Mrpl22	-0.134171	4.44845	4.76067	0.0423416	0.983326
Vcl	0.153213	5.47664	5.11183	0.0361265	0.643132		mt-Nd1	0.390236	9.28802	5.96651	0.0248985	0.702818		Zfp950	0.377362	2.64532	6.48313	0.0200572	0.563464		Taldo1	-0.0846975	7.77442	4.13331	0.0567639	0.999924		Mafk	-0.202083	4.35848	6.00563	0.0244888	0.687281		Ppp2r3c	-0.140375	4.91962	4.74594	0.0426279	0.983326
Fam162a	0.154153	6.10761	5.10661	0.036211	0.643132		N4bp2l1	0.267632	4.83315	5.96238	0.0249423	0.702818		Ahnak	0.297491	8.25512	6.45904	0.0202577	0.563464		Bloc1s3	-0.188516	3.13679	4.12079	0.0571047	0.999924		Dip2b	0.143429	7.09242	5.99362	0.0246138	0.687281		Gfpt1	-0.112169	6.15763	4.7446	0.0426541	0.983326
Mapkapk5	0.15422	5.06193	5.09566	0.0363887	0.643132		Eps8l1	0.306866	2.31254	5.95377	0.0250336	0.702818		Zrsr2	0.181283	4.88618	6.45839	0.0202632	0.563464		Aim2	0.158592	4.75654	4.11529	0.057255	0.999924		Atad1	-0.115299	6.38308	5.99314	0.0246188	0.687281		Cd19	0.912349	2.72947	4.73929	0.042758	0.983326
Cdip1	0.201498	4.71157	5.08381	0.0365823	0.643132		Mthfd1l	-0.0970881	7.89326	5.95299	0.0250419	0.702818		Maco1	0.133753	5.28199	6.45456	0.0202953	0.563464		Pycard	-0.139726	6.79459	4.10829	0.0574473	0.999924		Tnpo2	0.0928881	7.25488	5.99004	0.0246511	0.687281		Lad1	0.287909	4.74469	4.73511	0.0428399	0.983326
Tmem120a	0.155908	4.49474	5.07853	0.0366689	0.643132		Klhl3	0.177822	3.89816	5.91672	0.0254313	0.711443		Eif2d	-0.141967	6.221	6.44023	0.0204158	0.563464		Rai1	0.121439	6.94916	4.1013	0.0576398	0.999924		Fnbp4	0.12567	6.3122	5.98582	0.0246954	0.687281		Pou2f2	0.182199	5.74064	4.73451	0.0428515	0.983326
Otud5	0.0940324	6.88424	5.07147	0.0367851	0.643132		Tmem238	-0.321749	2.99414	5.91093	0.025494	0.711443		Cdk2ap2	-0.13334	6.75772	6.43927	0.020424	0.563464		Epc1	0.133546	5.71099	4.10077	0.0576545	0.999924		Itfg1	-0.128146	5.83727	5.98305	0.0247243	0.687281		Igf1r	0.173995	4.93006	4.73288	0.0428836	0.983326
Slk	0.131941	7.00886	5.0594	0.0369845	0.643132		Hivep1	0.177571	6.52888	5.88967	0.0257262	0.714124		Ubr4	0.165094	7.44642	6.43211	0.0204845	0.563464		Hist1h2bj	0.254412	2.63822	4.09994	0.0576773	0.999924		Pwwp2a	0.211845	4.45907	5.97256	0.0248347	0.687281		Umps	-0.106607	6.90303	4.72899	0.0429601	0.983326
Tia1	0.124109	5.5234	5.04266	0.0372635	0.644233		Kmt2c	0.180568	6.13709	5.87417	0.0258968	0.714124		Mrpl57	-0.214194	5.18685	6.43177	0.0204874	0.563464		Slc39a3	0.141564	5.18797	4.09738	0.0577482	0.999924		Zfp758	-0.237024	3.42386	5.96698	0.0248935	0.687281		Tespa1	-0.148647	4.7908	4.72525	0.0430339	0.983326
Paxx	0.173475	3.62797	5.03696	0.0373589	0.644233		Slc16a6	-0.142581	4.90113	5.85621	0.0260962	0.714124		Zmiz2	-0.115182	7.59364	6.43155	0.0204892	0.563464		Slc39a4	-0.103378	6.00782	4.07775	0.0582942	0.999924		Stard4	0.120431	6.93668	5.95934	0.0249745	0.687281		Idh3a	-0.104932	6.6839	4.72156	0.0431067	0.983326
Ubr4	0.146144	7.44642	5.02926	0.0374885	0.644233		Atad1	-0.113914	6.38308	5.84997	0.026166	0.714124		Hook1	0.165988	5.16225	6.43147	0.0204899	0.563464		Praf2	-0.168485	4.49684	4.05921	0.0588151	0.999924		Rassf3	0.122602	5.76426	5.95482	0.0250225	0.687281		Tmbim4	-0.124249	4.8617	4.70986	0.0433386	0.983326
Uckl1	0.217201	3.62548	5.02385	0.0375797	0.644233		Otulinl	0.115682	5.78612	5.84971	0.0261689	0.714124		Vac14	-0.127331	6.16782	6.41244	0.020652	0.563464		Nlgn2	-0.144319	4.28358	4.05292	0.0589933	0.999924		Mcm5	-0.0927064	9.59639	5.94965	0.0250775	0.687281		Cutc	0.273267	2.37259	4.70725	0.0433905	0.983326
Sfswap	0.169858	6.37438	5.01798	0.037679	0.644453		Kmt2d	0.202712	6.83398	5.84824	0.0261854	0.714124		Map3k1	0.180549	6.74263	6.40514	0.0207145	0.563464		Mrps22	-0.165109	5.25215	4.04862	0.0591152	0.999924		Cenpj	0.173995	4.55382	5.94421	0.0251356	0.687281		Gm28053	0.149338	4.2702	4.70235	0.0434882	0.983326
Fbxo11	0.129128	5.9282	5.00802	0.0378481	0.644943		Gmppb	-0.16179	4.86787	5.84628	0.0262073	0.714124		Bnip3l	0.144755	6.54269	6.39362	0.0208137	0.563464		Fv1	-0.240434	2.84294	4.03723	0.0594401	0.999924		Haghl	0.208858	3.28642	5.94254	0.0251534	0.687281		D11Wsu47e	-0.169381	3.71451	4.69192	0.043697	0.983326
Cenpf	0.197894	7.55351	5.00532	0.0378941	0.644943		Zfp52	0.155152	5.3927	5.8434	0.0262396	0.714124		Pikfyve	0.204727	5.32747	6.39104	0.020836	0.563464		Zc3h11a	0.156833	6.97438	4.03668	0.0594557	0.999924		Idh3a	-0.117712	6.6839	5.93526	0.0252314	0.687281		Hexim1	0.126169	6.55246	4.67734	0.0439907	0.983326
AC140267.1	0.395174	2.39422	4.98994	0.0381574	0.644943		Prpf38a	-0.126204	6.31409	5.8342	0.026343	0.714124		Taz	0.241621	3.7994	6.38865	0.0208566	0.563464		Ppp3cc	0.115394	6.14728	4.02999	0.0596476	0.999924		Cdk13	0.111542	6.75961	5.91705	0.0254277	0.687281		Cnpy4	0.14102	4.28754	4.67692	0.0439993	0.983326
Lats1	0.130466	5.54201	4.97998	0.038329	0.644943		Ddx39	-0.100435	8.38609	5.82132	0.0264886	0.714124		Rrnad1	0.266997	3.48273	6.37054	0.021014	0.563464		Abcd1	-0.111031	5.92811	4.02937	0.0596654	0.999924		Rnf187	-0.114388	7.53706	5.90687	0.0255382	0.687281		Ddx39	-0.0899618	8.38609	4.6727	0.0440847	0.983326
Usp32	0.143036	5.58943	4.96181	0.0386445	0.644943		Gm20521	0.116218	6.81782	5.80686	0.0266533	0.714124		Trim39	0.265776	4.14987	6.35959	0.0211097	0.563464		Kdm7a	0.142813	5.57821	4.0274	0.0597219	0.999924		Sod1	-0.088528	8.81891	5.9065	0.0255422	0.687281		Slc28a2	-0.126349	4.43187	4.67222	0.0440946	0.983326
Med20	0.153336	5.35147	4.96155	0.0386491	0.644943		Zfp131	0.148888	5.16943	5.79181	0.0268258	0.714124		Pgm2	-0.176002	4.50754	6.35297	0.0211678	0.563464		Tnks	0.116628	5.64724	4.0263	0.0597535	0.999924		Jarid2	0.147605	5.9991	5.8922	0.0256984	0.687281		Dip2b	0.126592	7.09242	4.666	0.0442209	0.983326
Tmem106c	0.153633	4.46201	4.95246	0.0388078	0.644943		Cdkn1b	0.172115	6.55168	5.78554	0.026898	0.714124		Zfp655	0.168631	5.45521	6.35279	0.0211694	0.563464		Fam120c	-0.359696	2.42392	4.02451	0.0598051	0.999924		Lgals3bp	-0.14269	6.05089	5.89191	0.0257016	0.687281		Gm20662	0.14433	5.07918	4.65241	0.0444984	0.983326
Fbxo48	0.358168	2.257	4.9501	0.0388493	0.644943		Calcoco1	0.254576	4.56886	5.78069	0.026954	0.714124		Cd96	-0.213003	4.37306	6.34674	0.0212227	0.563464		Csad	0.265935	2.85057	4.02114	0.0599023	0.999924		Coq7	-0.168455	4.59207	5.89174	0.0257035	0.687281		Atad1	-0.101483	6.38308	4.64952	0.0445576	0.983326
Hk2	0.220442	5.11846	4.93096	0.0391869	0.644943		Gga2	-0.148219	4.51564	5.77932	0.02697	0.714124		Esco1	0.151624	5.89085	6.34267	0.0212587	0.563464		Ssbp4	0.111953	6.57785	4.02016	0.0599304	0.999924		Dpp4	0.116581	6.02362	5.88694	0.0257561	0.687281		Ptrh1	0.270287	1.99369	4.64355	0.0446805	0.983326
Lilrb4a	0.281812	2.2361	4.92469	0.0392982	0.644943		Asb1	-0.168313	4.14553	5.77859	0.0269784	0.714124		Zfp131	0.177326	5.16943	6.33682	0.0213104	0.563464		Src	0.210841	3.72131	4.01017	0.0602199	0.999924		1110038F14Rik	0.141006	4.75704	5.87694	0.0258662	0.687281		Arc	-0.204526	3.42005	4.64353	0.0446809	0.983326
Ash1l	0.173653	5.48057	4.91424	0.0394844	0.644943		Pigv	0.167111	3.94073	5.7774	0.0269921	0.714124		Srrm2	0.228513	8.97488	6.32958	0.0213747	0.563464		Fnbp4	0.117248	6.3122	4.00422	0.0603929	0.999924		Hspa9	-0.0956322	9.049	5.87612	0.0258753	0.687281		mt-Nd6	0.581913	1.86612	4.62788	0.0450044	0.983326
Adgrl1	0.185528	5.84236	4.90991	0.0395618	0.644943		Tnnt1	0.257046	2.05594	5.7688	0.027092	0.714124		Zbtb48	0.293626	2.97509	6.32519	0.0214138	0.563464		Josd1	-0.101329	6.14781	4.00267	0.060438	0.999924		Acot7	-0.089206	6.91069	5.86185	0.0260335	0.687281		Bcl2l11	0.147431	6.36331	4.62338	0.045098	0.983326
1700010I14Rik	0.313135	1.91144	4.89214	0.0398815	0.644943		Slc19a1	-0.127791	6.01026	5.75757	0.027223	0.714124		Hspa9	-0.114088	9.049	6.31805	0.0214775	0.563464		Lats1	0.116919	5.54201	3.99381	0.0606971	0.999924		Dop1b	0.185453	4.32606	5.85759	0.0260809	0.687281		Ckap2	0.109477	6.10789	4.62233	0.0451198	0.983326
Gga3	0.129093	5.3778	4.88483	0.040014	0.644943		Zfp758	-0.232626	3.42386	5.74932	0.0273197	0.714124		Zfp324	-0.250945	4.29586	6.31727	0.0214846	0.563464		Slc5a3	0.152159	5.56436	3.98803	0.0608665	0.999924		Glcci1	0.202453	4.47114	5.8571	0.0260864	0.687281		Ubr3	0.110344	6.23318	4.6207	0.0451538	0.983326
Umad1	0.219044	4.00441	4.87683	0.0401595	0.644943		Slc39a10	-0.122976	5.40927	5.73007	0.0275469	0.714124		Psmd3	-0.112542	8.06017	6.31508	0.0215041	0.563464		Gcat	-0.147611	5.82775	3.9833	0.0610059	0.999924		Plec	0.232085	9.43675	5.8561	0.0260975	0.687281		Snrpd2	-0.0965429	6.59186	4.61711	0.0452286	0.983326
Rai1	0.132352	6.94916	4.87498	0.0401932	0.644943		Cenpk	0.140009	4.77862	5.7282	0.0275692	0.714124		Kif18a	-0.136883	5.53952	6.30938	0.0215552	0.563464		Cbx2	-0.118298	5.70668	3.98143	0.061061	0.999924		Brd9	0.126955	5.82472	5.82721	0.026422	0.693965		Pxmp2	0.272868	2.84386	4.61373	0.0452992	0.983326
Phf12	0.134492	6.64844	4.87382	0.0402144	0.644943		Twf2	-0.0871955	6.76031	5.72781	0.0275737	0.714124		Zc3h7a	0.241685	5.78091	6.30804	0.0215673	0.563464		Maml3	0.208713	4.26909	3.98018	0.0610978	0.999924		Smad7	0.179567	4.15619	5.80289	0.0266986	0.69936		Clcn5	-0.161659	4.95454	4.60835	0.0454119	0.983326
Stx4a	0.122532	5.34366	4.86616	0.0403545	0.644943		Tigd3	-0.300582	1.96065	5.72583	0.0275973	0.714124		Ndufa8	-0.125462	6.17964	6.30456	0.0215986	0.563464		Phax	-0.121377	5.46452	3.9795	0.0611179	0.999924		Spout1	-0.147257	5.15116	5.77064	0.0270706	0.700393		Stx4a	0.104507	5.34366	4.60822	0.0454148	0.983326
Hectd2	0.246813	3.35838	4.86528	0.0403705	0.644943		Tut7	0.117437	6.83455	5.72254	0.0276364	0.714124		Spib	0.794698	1.87823	6.29795	0.0216581	0.563464		Mnd1	-0.269855	2.31668	3.97339	0.0612986	0.999924		Dpp3	-0.095569	7.16349	5.76974	0.027081	0.700393		Kidins220	0.0969357	6.99059	4.60416	0.0454999	0.983326
Tyw5	0.221806	3.04729	4.85344	0.0405884	0.644943		Golph3	0.0965583	7.34862	5.7172	0.0277001	0.714124		Khnyn	0.171582	6.52857	6.29523	0.0216827	0.563464		Ints10	-0.105186	5.93654	3.9697	0.0614081	0.999924		Stk11	0.115693	6.78587	5.76701	0.0271128	0.700393		Banp	0.156192	4.45938	4.59011	0.0457965	0.983326
Zfp12	0.180699	3.89453	4.84209	0.0407983	0.644943		Ints5	-0.114516	6.78875	5.70991	0.0277872	0.714124		Ndor1	0.174061	5.26091	6.26646	0.0219445	0.568111		Chchd3	-0.0927823	6.37258	3.96485	0.0615524	0.999924		Ankra2	0.210822	3.43032	5.75503	0.0272527	0.700393		Mrps28	-0.14903	4.65636	4.58959	0.0458075	0.983326
Slc25a30	0.138026	5.36976	4.8418	0.0408037	0.644943		Lrrc8b	-0.118246	5.84838	5.70619	0.0278318	0.714124		Ddx23	0.101002	7.3238	6.2629	0.0219772	0.568111		Kdm3a	0.134081	6.44511	3.95445	0.0618631	0.999924		Apol9b	-0.526584	2.22218	5.75153	0.0272938	0.700393		Vipas39	-0.129846	4.98783	4.58351	0.0459366	0.983326
Nmt2	0.128011	5.35563	4.83747	0.0408842	0.644943		Hist1h4b	0.46961	1.72409	5.70274	0.0278732	0.714124		Gga2	-0.177472	4.51564	6.24014	0.0221872	0.568473		Thoc2	0.0948445	6.67497	3.94861	0.0620382	0.999924		Spef2	0.233598	2.99932	5.75124	0.0272972	0.700393		Mppe1	-0.117997	5.06379	4.58027	0.0460056	0.983326
Slc38a2	0.125086	7.38454	4.82234	0.0411666	0.644943		Zfp280b	0.104727	7.43838	5.69512	0.027965	0.714124		Ada	-0.229759	3.43945	6.24012	0.0221873	0.568473		Zadh2	-0.104187	6.46846	3.94442	0.0621642	0.999924		Nme1	-0.121027	8.21214	5.74882	0.0273257	0.700393		Trim62	0.209022	3.14335	4.57839	0.0460455	0.983326
Lemd2	0.126323	5.07467	4.82059	0.0411995	0.644943		Cdc14b	0.2953	3.52141	5.69032	0.0280229	0.714124		Arc	-0.273841	3.42005	6.23506	0.0222344	0.568473		Arhgef12	-0.152869	4.9388	3.94271	0.0622157	0.999924		Arhgap17	0.126873	5.51837	5.74196	0.0274064	0.700393		Ebag9	0.147657	3.94381	4.57121	0.0461989	0.983326
Cpsf4	0.120154	5.96174	4.82059	0.0411995	0.644943		Dusp14	0.190028	3.19966	5.67666	0.0281887	0.714124		Pold2	-0.142792	6.72822	6.23047	0.0222771	0.568473		Cep350	0.132301	6.57191	3.94032	0.0622878	0.999924		Dbr1	-0.121239	5.45073	5.74173	0.0274091	0.700393		C030006K11Rik	-0.175693	3.34992	4.56605	0.0463094	0.983326
Zfp866	0.164903	5.15898	4.82007	0.0412092	0.644943		Dlg4	0.210107	4.85006	5.66612	0.0283173	0.714124		Bag5	0.146085	4.9537	6.22594	0.0223193	0.568473		Usf2	0.0925466	6.47574	3.92843	0.062648	0.999924		Socs3	-0.246012	3.78722	5.73818	0.027451	0.700393		Ppid	-0.109157	6.20874	4.55655	0.0465138	0.983326
Sav1	0.100872	5.86142	4.80209	0.0415484	0.646798		Hist1h3e	0.523655	2.39164	5.65545	0.0284481	0.714124		Dcp2	0.121517	6.90292	6.21695	0.0224034	0.568473		Xndc1	0.157626	4.53578	3.92478	0.0627591	0.999924		Med19	-0.136543	5.19839	5.72772	0.0275749	0.701731		Nhlrc2	-0.0904884	5.86539	4.55381	0.046573	0.983326
Palm	0.280628	2.52192	4.79662	0.0416521	0.647387		Birc3	0.123107	5.82043	5.64808	0.028539	0.714124		Rnps1	-0.12621	7.14614	6.21298	0.0224408	0.568473		Rnf113a2	-0.182845	3.8885	3.90652	0.0633181	0.999924		Fbxw8	-0.0970641	6.87612	5.69455	0.0279718	0.703662		Cd74	0.150232	5.85243	4.55076	0.0466387	0.983326
Stn1	0.183679	4.32073	4.79225	0.0417352	0.647654		Psmf1	-0.111559	6.01596	5.62201	0.0288629	0.714124		Ifitm3	-0.222018	5.11825	6.21155	0.0224542	0.568473		Zfp599	-0.282065	2.59403	3.90383	0.0634008	0.999924		Bst2	-0.161449	5.09475	5.68456	0.0280927	0.703662		Tspan9	0.29377	1.89586	4.54019	0.0468681	0.983326
Dpp4	0.120093	6.02362	4.77265	0.0421104	0.649845		Tmem185b	-0.166558	3.91191	5.62186	0.0288648	0.714124		Ccnk	-0.117996	6.48438	6.20524	0.0225136	0.568512		4930503L19Rik	0.16406	4.80582	3.9027	0.0634356	0.999924		Bptf	0.155082	7.56041	5.67763	0.0281769	0.703662		Tmem229b	-0.0958671	6.58705	4.53383	0.0470068	0.983326
Uevld	0.188197	4.03905	4.77106	0.042141	0.649845		Rbm26	0.110872	5.83673	5.61455	0.0289564	0.714124		Ercc3	-0.129947	6.08244	6.1826	0.0227283	0.569178		Tpd52	0.218321	3.8883	3.89607	0.0636404	0.999924		Mterf4	-0.204215	3.57116	5.65929	0.028401	0.703662		Ly6a	-0.128042	5.56302	4.53229	0.0470404	0.983326
Golga1	0.234987	3.77555	4.75408	0.0424695	0.651693		Nab1	0.104635	6.73788	5.60808	0.0290377	0.714124		Mycbp2	0.160391	7.02386	6.17934	0.0227594	0.569178		Fam89b	-0.120147	5.53859	3.89388	0.0637083	0.999924		Atic	-0.102032	8.14411	5.65639	0.0284367	0.703662		Emc7	-0.153707	6.06382	4.53097	0.0470692	0.983326
Zfp511	0.145603	4.18939	4.75116	0.0425262	0.651693		9930111J21Rik1	0.363254	2.616	5.60311	0.0291003	0.714124		Rpf2	-0.162093	5.41261	6.17477	0.0228031	0.569178		AL732309.1	0.18521	3.84417	3.88655	0.0639359	0.999924		Gtf3c4	-0.136429	6.00927	5.65115	0.0285011	0.703662		Rnf25	0.165352	4.16435	4.52351	0.0472326	0.983326
Srsf11	0.119738	7.41368	4.72072	0.0431232	0.655685		Selp	0.403246	1.82229	5.59417	0.0292134	0.714124		Dlat	-0.144305	5.64018	6.17092	0.02284	0.569178		Map3k3	0.105291	6.49442	3.88245	0.0640637	0.999924		Ndufa4	-0.119241	6.98655	5.63636	0.0286841	0.703662		Sos2	0.110955	5.43172	4.51536	0.0474118	0.983326
Igf1r	0.197887	4.93006	4.70647	0.043406	0.656268		Psmb4	-0.0928389	8.14635	5.59403	0.0292151	0.714124		Abt1	-0.180162	4.57634	6.17026	0.0228463	0.569178		Tia1	0.108894	5.5234	3.87583	0.0642706	0.999924		Gm42715	0.145346	7.7917	5.63122	0.028748	0.703662		Fnbp4	0.109185	6.3122	4.51425	0.0474362	0.983326
Zfp451	0.122473	5.61797	4.70315	0.0434723	0.656268		Vps13d	0.127921	5.66618	5.58521	0.0293272	0.714124		Jmjd6	0.171621	5.22627	6.16005	0.0229445	0.569178		Zfp667	-0.302312	1.91874	3.86983	0.0644589	0.999924		Cyp51	0.144133	7.35263	5.62847	0.0287822	0.703662		Ptpn4	0.128457	5.57918	4.51336	0.0474559	0.983326
Adcy6	0.160252	4.77292	4.69745	0.0435861	0.656268		Crebbp	0.172258	6.74934	5.57447	0.0294643	0.714124		Stard4	0.14004	6.93668	6.15993	0.0229456	0.569178		Golga3	0.093804	6.12459	3.86661	0.06456	0.999924		2610008E11Rik	0.205654	3.83435	5.62154	0.0288688	0.703662		Exd2	0.139859	4.28697	4.48658	0.0480511	0.983326
Peak1	0.208894	4.28296	4.69179	0.0436996	0.656268		Neu3	0.15817	5.08351	5.57352	0.0294766	0.714124		Atp11c	0.140617	5.69423	6.14747	0.023066	0.5705		Stx16	0.149988	5.19655	3.86518	0.0646049	0.999924		Cyc1	-0.108039	7.31808	5.62117	0.0288734	0.703662		Cmtm7	-0.1169	6.11052	4.48132	0.0481689	0.983326
Dock10	0.119005	7.4777	4.69086	0.0437183	0.656268		Srpk1	0.147235	7.35059	5.56682	0.0295625	0.714124		Ppp2r2a	-0.11444	6.58782	6.14243	0.023115	0.5705		1700037C18Rik	0.298782	2.00483	3.86398	0.0646428	0.999924		Lta	-0.246864	4.99658	5.61302	0.0289756	0.703662		Apba3	0.126149	4.35779	4.48013	0.0481956	0.983326
0610030E20Rik	0.16103	6.03999	4.68878	0.0437601	0.656268		Hmg20b	0.164108	4.43838	5.55881	0.0296656	0.714124		Nfyc	-0.139161	5.15462	6.12588	0.0232765	0.573045		Lrrc75a	-0.262872	2.66758	3.86369	0.064652	0.999924		Zbtb40	0.161909	4.50183	5.60541	0.0290713	0.703662		Gabpb2	0.0889299	7.98959	4.45519	0.0487596	0.983326
Ccdc88c	0.209835	7.38814	4.68138	0.0439092	0.6565		Insl6	0.241455	2.519	5.55339	0.0297356	0.714124		Socs1	-0.277529	6.50738	6.10903	0.0234422	0.574682		Ormdl2	0.126702	5.08889	3.85868	0.06481	0.999924		Tesk2	0.256148	2.95272	5.60434	0.0290848	0.703662		Zbtb34	0.150615	4.38034	4.43674	0.0491818	0.983326
Lad1	0.325518	4.74469	4.67056	0.0441281	0.657525		Bmi1	0.101673	6.11048	5.54997	0.0297799	0.714124		Cramp1l	0.151987	6.32733	6.08986	0.0236323	0.574682		Slc23a2	0.11077	5.83142	3.8584	0.0648189	0.999924		Zfp317	0.166236	4.32438	5.59441	0.0292103	0.703662		Lonp2	-0.0948936	5.96624	4.43483	0.0492256	0.983326
Bcl2l2	0.292656	3.17561	4.66479	0.0442456	0.657525		Pigp	0.264831	2.62549	5.54331	0.0298663	0.714124		Smg1	0.160812	7.69559	6.08735	0.0236573	0.574682		Dlgap4	-0.13162	4.731	3.85034	0.0650742	0.999924		Klc2	0.205514	3.45736	5.59439	0.0292106	0.703662		Foxk1	0.106686	7.77826	4.43121	0.0493091	0.983326
9130019O22Rik	0.325586	3.25954	4.65106	0.0445261	0.657857		Evl	0.157859	7.5192	5.54229	0.0298796	0.714124		Zfp266	0.136062	6.30357	6.08048	0.023726	0.574682		Smarca5	-0.0756575	8.19102	3.84947	0.0651018	0.999924		Phf12	0.126442	6.64844	5.59377	0.0292185	0.703662		Sh2b3	0.115417	5.90361	4.42907	0.0493583	0.983326
Gm44502	0.219444	4.31194	4.63372	0.0448833	0.658345		Dek	0.116038	9.11932	5.54066	0.0299007	0.714124		Coq7	-0.196597	4.59207	6.07663	0.0237645	0.574682		Xpa	-0.27239	2.96635	3.84464	0.0652556	0.999924		Ndufa12	-0.125789	5.4662	5.58939	0.029274	0.703662		Ppp2r5a	0.0787777	7.42239	4.42696	0.0494072	0.983326
Cdc7	0.142305	5.71796	4.63326	0.0448928	0.658345		Stard5	0.19852	4.01336	5.53943	0.0299168	0.714124		Gorasp2	-0.113119	7.03131	6.07525	0.0237784	0.574682		Zfp707	0.200284	3.53207	3.84265	0.065319	0.999924		Zfp65	-0.209475	3.93663	5.58487	0.0293316	0.703662		Bcs1l	-0.191982	3.06618	4.4264	0.0494201	0.983326
Ice1	0.114829	6.45335	4.62668	0.0450294	0.658345		Pparg	-0.172029	4.71708	5.53671	0.0299523	0.714124		Itpr2	0.175338	5.11594	6.07208	0.0238102	0.574682		Polr2j	-0.0990555	5.92831	3.83983	0.0654091	0.999924		Ptpn18	0.143125	6.1088	5.56952	0.0295278	0.703662		Zfp131	0.130127	5.16943	4.41817	0.0496109	0.983326
Arhgap33	0.238736	4.18924	4.61513	0.0452701	0.658345		Sorl1	-0.183695	5.41853	5.53357	0.0299932	0.714124		Sfr1	-0.108646	7.24409	6.072	0.023811	0.574682		Hmbs	-0.13378	5.76387	3.83642	0.0655183	0.999924		Ap3s1	0.153783	4.76329	5.56439	0.0295936	0.703662		Commd3	-0.0861754	6.01996	4.41287	0.049734	0.983326
H2-Q4	0.159281	5.90105	4.60247	0.0455356	0.658345		Gm44790	0.229948	3.4731	5.52333	0.0301274	0.714124		Morc3	-0.116714	5.94984	6.05816	0.0239506	0.576136		Ung	-0.126138	5.53271	3.83522	0.0655565	0.999924		Herc4	0.105572	6.3012	5.55519	0.0297123	0.703662		Trim41	0.133954	5.04102	4.41097	0.0497782	0.983326
Tet2	0.199516	5.79855	4.592	0.0457566	0.658345		L3mbtl3	0.200528	6.46277	5.52248	0.0301385	0.714124		Aspscr1	0.120051	5.97716	6.05441	0.0239886	0.576136		Tmf1	0.242746	5.17527	3.83476	0.0655714	0.999924		Pot1a	0.142584	4.95282	5.5548	0.0297173	0.703662		Aff1	0.111523	5.88299	4.40132	0.0500039	0.983326
Tle4	0.150673	5.08087	4.58758	0.0458501	0.658345		Rab11fip2	0.223511	3.81365	5.52107	0.030157	0.714124		Erp29	-0.142455	7.16316	6.03269	0.0242099	0.578136		Wsb1	0.0980054	6.30335	3.83468	0.0655738	0.999924		Sfxn1	-0.098027	7.25868	5.55301	0.0297405	0.703662		Mapk14	0.0987131	7.49909	4.3992	0.0500536	0.983326
Ptpn3	0.142612	5.01288	4.58437	0.0459182	0.658345		Xpo5	-0.115668	7.17876	5.52048	0.0301648	0.714124		Zfp871	0.169604	7.26161	6.02505	0.0242882	0.578136		Nin	0.133675	6.7324	3.83245	0.0656455	0.999924		Cdc42	-0.0990204	9.37849	5.54303	0.02987	0.703662		Cnih1	-0.112524	6.4103	4.39687	0.0501084	0.983326
Rbm5	0.143117	6.96987	4.58423	0.0459212	0.658345		Psmb9	-0.116082	6.34264	5.51835	0.0301928	0.714124		Fh1	-0.12722	6.58455	6.02409	0.0242981	0.578136		Egr3	0.276661	7.77121	3.83125	0.0656839	0.999924		Wls	-0.298907	2.61376	5.54286	0.0298722	0.703662		Pde1a	0.302921	2.07802	4.39669	0.0501126	0.983326
Auh	0.112495	5.63941	4.58164	0.0459762	0.658345		Utp6	-0.0963833	6.81701	5.51379	0.0302529	0.714124		Tnfrsf26	-0.300853	4.03092	6.01806	0.0243602	0.578136		Pecr	-0.299957	2.27975	3.83022	0.0657171	0.999924		Chd6	0.223864	4.96004	5.53696	0.029949	0.703662		N4bp2l1	0.230168	4.83315	4.38613	0.0503613	0.983326
Zkscan1	0.136646	5.45598	4.57205	0.046181	0.659908		Auh	0.107933	5.63941	5.50937	0.0303113	0.714124		Nsun3	-0.189085	4.00479	6.01467	0.0243952	0.578136		Dctd	-0.189426	3.41334	3.82951	0.0657397	0.999924		Adsl	-0.0891357	7.30555	5.53535	0.02997	0.703662		Bend3	-0.163739	4.47972	4.38406	0.0504101	0.983326
Prrc2c	0.180099	8.29705	4.5692	0.0462419	0.659908		Extl3	-0.0916975	7.16573	5.50919	0.0303137	0.714124		Gaa	-0.201062	5.37958	6.01116	0.0244315	0.578136		Haghl	0.191597	3.28642	3.82862	0.0657684	0.999924		Rrp12	-0.13978	6.34962	5.53264	0.0300054	0.703662		Spata6	0.145991	4.49835	4.38319	0.0504309	0.983326
Zfp275	0.153016	5.5483	4.56595	0.0463116	0.659908		Slc31a2	0.338487	2.00916	5.49954	0.0304415	0.714124		Ccnt2	0.20144	5.0906	5.99834	0.0245646	0.578136		Rnf31	0.0951564	5.69689	3.82314	0.065945	0.999924		Rsrp1	0.341721	6.50575	5.52043	0.0301654	0.703662		Olfr56	-0.193107	2.96767	4.3827	0.0504424	0.983326
C9orf72	0.287402	3.25885	4.55578	0.0465304	0.660503		Rbak	0.317738	2.31187	5.4973	0.0304713	0.714124		Mib1	0.148871	6.15302	5.98123	0.0247435	0.578136		Ybey	-0.252314	3.81382	3.81957	0.0660601	0.999924		Elp2	-0.0979501	6.91183	5.51939	0.0301791	0.703662		Utp11	-0.116315	5.66662	4.38175	0.0504649	0.983326
Trdmt1	0.165001	4.08248	4.54924	0.0466718	0.661434		Ankrd49	0.15954	4.1036	5.49246	0.0305357	0.714124		mt-Nd5	0.410962	8.53773	5.97678	0.0247903	0.578136		Cdc37l1	0.158504	4.9823	3.81374	0.0662489	0.999924		Lrrc45	0.187749	3.90253	5.51801	0.0301972	0.703662		Eif2b1	-0.0971029	5.95789	4.37791	0.0505559	0.983326
Fndc3a	0.168014	5.24515	4.54652	0.0467307	0.661434		Inpp5d	-0.114289	7.50692	5.48928	0.0305782	0.714124		Socs3	0.277668	3.78722	5.97137	0.0248472	0.578136		Tsr3	-0.140043	4.2688	3.81262	0.0662853	0.999924		Klhl15	0.189353	3.78753	5.51687	0.0302123	0.703662		Ccnl1	0.165318	5.69346	4.37746	0.0505667	0.983326
Armcx3	0.320958	2.2677	4.53458	0.0469903	0.663198		Mapk8ip3	0.225412	5.11238	5.48715	0.0306067	0.714124		Tnfsf9	0.274118	3.12861	5.96683	0.0248951	0.578136		Aplf	-0.190162	3.85579	3.80766	0.0664465	0.999924		Zmynd8	0.126529	7.02184	5.50296	0.0303962	0.703662		Tmcc1	0.134391	4.55798	4.37709	0.0505754	0.983326
Polk	0.160887	4.58214	4.50929	0.0475459	0.667163		Foxk1	0.118625	7.77826	5.47736	0.0307378	0.714124		Zdhhc5	-0.120574	6.92099	5.96266	0.0249393	0.578136		Gan	0.134047	5.42863	3.80407	0.0665634	0.999924		Cdk6	-0.132552	8.62627	5.49751	0.0304685	0.703662		Polr2f	-0.117091	5.80165	4.35598	0.0510793	0.983326
Mcoln1	0.191116	3.70905	4.50272	0.0476913	0.667339		Smg7	0.120776	7.07694	5.46955	0.0308429	0.714124		Cd200	0.164999	5.86738	5.95944	0.0249733	0.578136		Anxa6	-0.0736779	9.48521	3.80341	0.066585	0.999924		Gtf2h2	-0.137677	4.72772	5.48885	0.0305838	0.703662		Crebbp	0.151969	6.74934	4.34135	0.0514321	0.983326
Brwd1	0.129305	5.26852	4.48833	0.0480118	0.669936		Rapsn	-0.233163	3.05965	5.46833	0.0308593	0.714124		2610002M06Rik	-0.199049	5.02877	5.95053	0.0250681	0.578136		Acot8	0.169505	3.88778	3.80308	0.0665956	0.999924		Pex12	-0.183314	3.32558	5.48732	0.0306043	0.703662		Dhdds	-0.080425	5.99102	4.33545	0.0515751	0.983326
Zcchc3	0.235219	3.29036	4.48787	0.0480223	0.669936		Nktr	0.182929	6.72647	5.45112	0.0310926	0.714124		Snx25	0.142636	6.28339	5.94861	0.0250886	0.578136		Nts	0.37579	3.03571	3.80283	0.0666038	0.999924		Map3k3	0.109248	6.49442	5.46962	0.030842	0.703662		Bckdk	-0.0907712	6.38111	4.33212	0.0516561	0.983326
Trim11	0.177925	4.703	4.4678	0.0484736	0.669936		Kifc5b	0.13838	4.72465	5.44793	0.031136	0.714124		2900026A02Rik	-0.319442	3.44984	5.93987	0.025182	0.578136		Atp6v1d	-0.102142	5.62663	3.80229	0.0666213	0.999924		Prpf31	-0.122136	6.96641	5.46838	0.0308586	0.703662		Nrros	-0.152967	5.90801	4.32982	0.0517121	0.983326
Btrc	0.217973	3.65593	4.46418	0.0485556	0.669936		Zfp260	0.162037	5.63344	5.44723	0.0311456	0.714124		Sinhcaf	0.275251	3.02939	5.93381	0.025247	0.578136		Zbed6	0.153486	5.55939	3.79352	0.0669083	0.999924		Poc1a	-0.128856	5.16899	5.46456	0.0309103	0.703662		Samd10	0.155146	4.19239	4.32605	0.0518041	0.983326
Ddb2	0.208236	3.91604	4.45511	0.0487614	0.669936		Sys1	-0.137677	5.26233	5.44598	0.0311625	0.714124		Gatd1	0.133797	4.99368	5.92973	0.0252908	0.578136		Sbno2	0.096747	5.82521	3.78202	0.0672868	0.999924		Cep250	0.152522	6.89698	5.45424	0.0310501	0.703662		Hectd2	0.204603	3.35838	4.31997	0.0519526	0.983326
Sik2	0.136274	5.65187	4.44427	0.049009	0.672158		Stk25	0.128626	5.50803	5.44497	0.0311765	0.714124		Tsc22d4	-0.11418	8.09086	5.91937	0.0254026	0.578136		Tnip3	0.458853	2.11796	3.78019	0.0673472	0.999924		Tet3	0.129549	7.63441	5.45073	0.0310979	0.703662		Chsy1	-0.129531	5.6965	4.31896	0.0519774	0.983326
Chp1	0.106475	6.94672	4.40793	0.0498493	0.672158		Sod1	-0.084933	8.81891	5.43735	0.0312806	0.714124		Icam2	-0.163555	4.92939	5.91248	0.0254773	0.578136		Il4i1	-0.206304	3.07679	3.77856	0.067401	0.999924		Sec23a	0.135108	5.17613	5.44309	0.0312021	0.703662		Ankrd10	0.098801	6.00865	4.31544	0.0520636	0.983326
Dsel	0.304735	2.65081	4.40475	0.0499236	0.672158		Rpusd2	-0.223915	3.82828	5.42678	0.0314259	0.714124		Mxd3	-0.142179	6.03855	5.90952	0.0255094	0.578136		Gprc5a	-0.259383	2.18507	3.77784	0.0674249	0.999924		Mrpl15	-0.111958	5.96848	5.44188	0.0312186	0.703662		Cdk5rap3	-0.0927706	5.6005	4.31256	0.0521343	0.983326
Arfgef3	0.259551	3.73412	4.39526	0.0501461	0.672158		Cwc25	0.134947	5.24504	5.41269	0.0316206	0.714124		Abhd18	0.297237	2.75693	5.90817	0.025524	0.578136		5430427O19Rik	-0.321989	2.26701	3.77728	0.0674435	0.999924		Psd3	-0.265791	2.41561	5.43606	0.0312983	0.703662		Snx11	0.11131	4.71306	4.3077	0.0522541	0.983326
Fam76b	0.130834	5.64751	4.39099	0.0502465	0.672158		Pabpn1	0.133033	6.88687	5.40757	0.0316918	0.714124		Hgs	-0.122432	6.04473	5.89188	0.025702	0.578136		Cpd	-0.130833	7.77915	3.77569	0.0674963	0.999924		Rbmxl1	-0.0986001	6.07811	5.43533	0.0313083	0.703662		Nfia	0.249369	2.62211	4.30727	0.0522647	0.983326
Bbs12	0.194783	3.71268	4.38966	0.050278	0.672158		Hist1h2bj	0.256174	2.63822	5.39216	0.0319068	0.714124		Exo5	-0.162006	4.8523	5.88728	0.0257524	0.578136		Apc	0.111786	5.8629	3.76582	0.0678241	0.999924		Cep295	0.157901	5.97675	5.43338	0.0313351	0.703662		Zbtb3	-0.248829	2.37593	4.30473	0.0523273	0.983326
Zfp513	0.179885	4.03608	4.3792	0.0505254	0.672158		Lamtor4	-0.131395	5.00769	5.38876	0.0319545	0.714124		Akr1a1	-0.131392	8.44779	5.88693	0.0257562	0.578136		Vac14	-0.0973721	6.16782	3.7649	0.0678548	0.999924		Tob2	-0.110859	7.09195	5.43245	0.0313478	0.703662		Kctd13	0.167056	3.51507	4.30094	0.0524211	0.983326
Mgrn1	0.110673	5.25888	4.37883	0.0505341	0.672158		Lpcat1	-0.10048	6.37935	5.38374	0.0320252	0.714124		2610021A01Rik	0.201554	4.24081	5.88559	0.0257709	0.578136		Padi2	0.141273	4.10985	3.76321	0.0679111	0.999924		Tut7	0.114323	6.83455	5.42162	0.031497	0.703662		Tmem167	-0.10245	6.48034	4.29822	0.0524883	0.983326
Jak3	0.144002	8.07	4.376	0.0506012	0.672158		Rassf3	0.116608	5.76426	5.38123	0.0320604	0.714124		A930004J17Rik	0.448096	1.83002	5.88394	0.0257891	0.578136		Snrpe	-0.107741	6.96165	3.76144	0.0679702	0.999924		Slc39a4	-0.103732	6.00782	5.41529	0.0315845	0.703662		Sema4a	-0.113664	5.95122	4.29503	0.0525675	0.983326
Serhl	0.173614	3.80791	4.36541	0.0508535	0.672158		Zkscan3	0.195116	4.25207	5.38091	0.0320649	0.714124		Mphosph9	0.16787	5.50087	5.86996	0.0259434	0.578136		Dffb	-0.130524	4.25037	3.756	0.0681523	0.999924		Znhit3	-0.195847	3.8605	5.41046	0.0316516	0.703662		Cxcr4	0.230942	4.93691	4.29308	0.052616	0.983326
Map3k2	0.126337	5.66635	4.36294	0.0509127	0.672158		Atg4d	-0.153488	5.38547	5.3806	0.0320693	0.714124		Eif3f	-0.0999361	8.43562	5.86537	0.0259944	0.578136		Uckl1	0.188173	3.62548	3.75575	0.0681605	0.999924		Pdlim4	0.388646	2.02595	5.40614	0.0317117	0.703662		Tlcd1	-0.213081	2.44043	4.28647	0.0527804	0.983326
Zbtb48	0.24463	2.97509	4.35433	0.051119	0.672158		Cish	-0.155195	8.50404	5.37893	0.0320928	0.714124		Pde4dip	0.154487	4.9046	5.85406	0.0261202	0.578136		Mnat1	-0.150636	4.41126	3.75528	0.0681765	0.999924		Myd88	-0.100072	6.76838	5.39559	0.0318589	0.703662		Klf3	0.218771	6.3953	4.28057	0.0529279	0.983326
Lmbr1l	0.208396	4.34831	4.35173	0.0511816	0.672158		Gpbp1l1	0.170449	5.95946	5.37724	0.0321167	0.714124		Smim8	0.268264	3.61886	5.85361	0.0261253	0.578136		Ppfia1	0.113523	6.27849	3.75119	0.0683135	0.999924		Ccdc117	-0.116946	5.55602	5.39482	0.0318696	0.703662		Timm10b	-0.132389	5.07415	4.27919	0.0529622	0.983326
Cyb5d2	0.30203	2.52613	4.34978	0.0512286	0.672158		Fnbp4	0.11917	6.3122	5.37699	0.0321203	0.714124		Zup1	0.265083	3.54329	5.83373	0.0263483	0.578136		Atg2b	0.117413	5.67691	3.7498	0.0683604	0.999924		Ndufs6	-0.113074	5.90782	5.38484	0.0320097	0.703662		Usf2	0.0845871	6.47574	4.27825	0.0529859	0.983326
Banp	0.173089	4.45938	4.32998	0.0517081	0.672158		Zfp451	0.11444	5.61797	5.37501	0.0321483	0.714124		Ube2c	-0.116999	8.07497	5.8311	0.026378	0.578136		Sco1	-0.147173	5.00163	3.74836	0.0684088	0.999924		Plekha5	0.139609	5.045	5.38208	0.0320485	0.703662		Mrpl52	0.106478	5.55494	4.27432	0.0530845	0.983326
Lrrc57	0.210793	3.44262	4.32988	0.0517106	0.672158		Clptm1l	-0.086351	7.24418	5.35244	0.0324691	0.714124		Ccdc82	0.156596	5.83469	5.82897	0.0264021	0.578136		Farsb	-0.0933602	6.70854	3.7458	0.0684952	0.999924		Scd2	0.118863	10.4207	5.37914	0.0320899	0.703662		Dyrk2	0.14419	5.0492	4.27423	0.0530866	0.983326
Nfkbiz	0.290092	2.81553	4.32165	0.0519114	0.672158		Wdr76	0.110796	7.03052	5.32413	0.0328768	0.714124		Eif4a2	0.200501	7.26255	5.82781	0.0264151	0.578136		Ncdn	-0.111002	6.42491	3.74553	0.0685042	0.999924		Snupn	-0.219601	3.6919	5.37552	0.032141	0.703662		Rps16	-0.0907568	9.08162	4.27298	0.053118	0.983326
2610021A01Rik	0.17299	4.24081	4.31576	0.0520557	0.672158		Got2	-0.104212	7.98504	5.31926	0.0329474	0.714124		Itprip	-0.136563	6.16789	5.81015	0.0266157	0.578136		Cers4	-0.132476	4.53945	3.74507	0.0685196	0.999924		4932438A13Rik	0.163946	6.64868	5.36642	0.03227	0.703662		Arhgef11	0.117022	5.34009	4.2523	0.0536406	0.983326
Clec2d	0.189414	4.95813	4.30932	0.0522143	0.672158		Zfp949	0.18427	3.5784	5.31857	0.0329575	0.714124		Lmbrd2	0.140653	5.36618	5.80964	0.0266215	0.578136		Lgmn	0.266578	2.97678	3.74376	0.0685638	0.999924		Tmem63a	0.197233	4.06763	5.35746	0.0323975	0.703662		Cdk13	0.0945783	6.75961	4.25112	0.0536705	0.983326
Plxnd1	0.177204	5.95885	4.30675	0.0522775	0.672158		Ccdc130	0.224227	2.89863	5.29769	0.0332627	0.714124		Tubgcp2	-0.112263	6.56454	5.79929	0.0267398	0.578136		Tmem129	0.10456	5.3278	3.74286	0.0685943	0.999924		Tnks2	-0.0948668	8.14041	5.35121	0.0324867	0.703662		Nhp2	-0.0924327	6.83842	4.24328	0.0538702	0.983326
Ptov1	0.212912	3.83334	4.30328	0.052363	0.672158		Bag2	-0.268702	3.07881	5.2893	0.0333863	0.714124		Cltb	-0.125193	5.56184	5.78539	0.0268997	0.578136		Ppp1r21	0.114633	5.38496	3.73857	0.0687394	0.999924		Fpgt	-0.164692	4.39421	5.34819	0.0325299	0.703662		Ice1	0.0962978	6.45335	4.24142	0.0539178	0.983326
Kdm3a	0.139691	6.44511	4.29336	0.0526088	0.672158		Nfkb1	-0.0866697	9.45592	5.2816	0.0335001	0.714124		Sod1	-0.100442	8.81891	5.76505	0.0271357	0.578136		Zbtb48	0.226916	2.97509	3.73849	0.0687419	0.999924		Hdac2	-0.0950867	6.63547	5.34041	0.0326416	0.703662		Rbm15	0.0922525	6.35203	4.23699	0.054031	0.983326
Tet3	0.131311	7.63441	4.29126	0.0526611	0.672158		Ebi3	-0.196572	4.60882	5.27147	0.0336506	0.714124		Synpo	-0.20604	5.61491	5.7634	0.0271549	0.578136		Trp53	-0.0950808	7.92426	3.73281	0.0689344	0.999924		Cep350	0.134933	6.57191	5.33563	0.0327104	0.703662		Rab37	-0.12751	4.57392	4.23228	0.054152	0.983326
Hmgcs1	0.220657	7.516	4.29117	0.0526635	0.672158		Kmt2e	0.141595	7.63743	5.27024	0.0336689	0.714124		Mlycd	0.234826	3.62161	5.75458	0.027258	0.578136		Lbhd1	-0.115982	5.33922	3.72955	0.0690452	0.999924		Tnfrsf14	0.225033	3.64965	5.31882	0.0329538	0.703662		Zfp729a	0.123736	4.45846	4.22813	0.0542585	0.983326
Ap4m1	0.196546	4.12297	4.28063	0.0529262	0.672158		Dusp12	-0.196469	3.30595	5.2697	0.033677	0.714124		Ppp6r2	0.205625	4.42128	5.74689	0.0273483	0.578136		Taz	0.18526	3.7994	3.72417	0.0692287	0.999924		Atp1a1	-0.115259	10.4367	5.31851	0.0329584	0.703662		Eif2d	-0.0997749	6.221	4.21824	0.0545139	0.983326
Smg7	0.121593	7.07694	4.2699	0.0531954	0.672158		Sept10	-0.209079	3.168	5.26075	0.0338106	0.714124		H2afj	-0.272692	5.74385	5.74634	0.0273548	0.578136		Neurl4	0.114892	5.37014	3.72393	0.0692368	0.999924		Zfp36l1	0.110282	6.52009	5.31628	0.0329908	0.703662		Klhdc4	-0.0850145	6.24792	4.20927	0.0547465	0.983326
Zfp329	0.244771	3.46637	4.26958	0.0532035	0.672158		Flna	-0.117099	10.5513	5.25706	0.033866	0.714124		Fbxw8	-0.112028	6.87612	5.72857	0.0275648	0.578136		Mrpl45	-0.0909572	5.99649	3.71955	0.0693864	0.999924		AB124611	0.168159	4.08064	5.31495	0.0330102	0.703662		Shroom3	-0.277555	2.86797	4.20883	0.054758	0.983326
Prkab2	0.343048	2.37199	4.26955	0.0532042	0.672158		Ddx23	0.0810214	7.3238	5.25234	0.0339368	0.714124		Tubgcp4	0.132456	5.76939	5.72112	0.0276533	0.578136		Sinhcaf	0.218737	3.02939	3.71619	0.0695015	0.999924		Pbx3	0.268721	2.27268	5.30946	0.0330902	0.703662		mt-Nd5	0.307018	8.53773	4.20807	0.0547778	0.983326
Rgl2	0.220193	4.43731	4.26513	0.0533156	0.672158		Slc30a5	-0.10152	6.21194	5.23998	0.0341233	0.714124		Tomm70a	-0.112878	7.75491	5.71922	0.0276759	0.578136		Fam136a	-0.140815	5.43676	3.71596	0.0695095	0.999924		Phf5a	-0.104688	6.56482	5.27967	0.0335288	0.703662		Tnrc18	0.131867	6.20731	4.20069	0.0549704	0.983326
Cyth3	0.185821	5.03149	4.25445	0.0535858	0.672158		Magee1	-0.198177	3.65074	5.23897	0.0341386	0.714124		Neurl4	0.142133	5.37014	5.71863	0.027683	0.578136		Lgals9	-0.114337	7.08852	3.71062	0.0696928	0.999924		Mlf1	-0.291863	2.69115	5.27939	0.033533	0.703662		Sertad3	0.173437	3.91237	4.20049	0.0549755	0.983326
Clasrp	0.21477	4.70845	4.25207	0.0536464	0.672158		Pcm1	0.114607	6.1566	5.23586	0.0341857	0.714124		Rnf215	0.212235	3.55062	5.70501	0.027846	0.578136		Hist1h2bb	0.599781	1.95095	3.71044	0.0696991	0.999924		Dhx35	-0.128546	5.21641	5.26964	0.0336778	0.703662		Trim8	0.114872	6.63063	4.19599	0.0550934	0.983326
Phf10	0.0963542	5.9622	4.25155	0.0536596	0.672158		Chmp4b	0.0894266	7.73806	5.22759	0.0343112	0.714124		Hectd2	0.266675	3.35838	5.69764	0.0279346	0.578136		Efnb1	-0.340014	1.94918	3.70699	0.0698178	0.999924		Rcor3	0.181865	3.98552	5.26563	0.0337377	0.703662		Il4ra	-0.182918	9.48352	4.19519	0.0551142	0.983326
Gabbr1	0.292057	2.03191	4.24782	0.0537544	0.672158		2610318N02Rik	-0.150794	4.37308	5.22205	0.0343958	0.714124		Fkbp8	-0.111755	8.01721	5.69641	0.0279494	0.578136		Bcs1l	-0.202424	3.06618	3.70572	0.0698615	0.999924		Ppm1h	-0.126223	5.49937	5.25841	0.0338457	0.703662		Psip1	0.102345	7.63492	4.19328	0.0551644	0.983326
Ap5z1	0.190948	3.52766	4.24454	0.0538381	0.672158		Dip2b	0.133902	7.09242	5.21979	0.0344304	0.714124		Cflar	0.170935	6.40903	5.68639	0.0280706	0.578136		Rpl37	-0.0885257	8.72796	3.70248	0.0699734	0.999924		Birc2	0.14694	4.96049	5.2559	0.0338834	0.703662		Pgm2	-0.123953	4.50754	4.19065	0.0552334	0.983326
Arid3b	0.165268	4.70952	4.23903	0.0539789	0.672158		Usp14	-0.0859964	7.05981	5.21647	0.0344811	0.714124		Zfc3h1	0.219862	6.05622	5.68584	0.0280772	0.578136		Drap1	-0.0919052	6.87382	3.70197	0.069991	0.999924		Map4k2	0.162981	6.8718	5.25297	0.0339273	0.703662		Dusp14	0.163449	3.19966	4.18826	0.0552963	0.983326
Map3k8	0.153388	4.27413	4.23469	0.05409	0.672158		Ccdc191	0.296474	2.07074	5.21548	0.0344962	0.714124		Pdhx	-0.176309	4.69654	5.68423	0.0280967	0.578136		Ttbk2	0.175931	3.58611	3.69887	0.0700981	0.999924		Pex7	-0.147587	4.01143	5.25163	0.0339475	0.703662		U2surp	-0.0859796	7.20333	4.18484	0.0553862	0.983326
Kat2b	0.137223	5.6937	4.23464	0.0540914	0.672158		Ripk2	0.166355	4.16922	5.21249	0.034542	0.714124		Fyttd1	0.13679	5.79815	5.68043	0.0281428	0.578136		Uba52	-0.0920859	9.24627	3.69736	0.0701506	0.999924		Ccdc6	0.0936246	6.49131	5.24955	0.0339789	0.703662		Gm47050	0.138184	5.32516	4.17793	0.0555687	0.983326
Zfp810	0.272011	3.00234	4.23327	0.0541264	0.672158		Bptf	0.14863	7.56041	5.21061	0.034571	0.714124		Trim56	0.164521	6.35421	5.68027	0.0281447	0.578136		Pik3cd	0.0899983	8.82941	3.6967	0.0701734	0.999924		Zmynd11	0.122041	6.22779	5.24742	0.0340109	0.703662		Utrn	0.174206	4.80521	4.17712	0.0555903	0.983326
Gm42547	0.241972	3.05882	4.22452	0.0543516	0.672158		Tor1aip1	-0.0935446	6.64587	5.20957	0.0345869	0.714124		Gpx1	-0.148472	7.98256	5.67521	0.0282064	0.578136		Bet1l	0.149372	4.38546	3.68283	0.0706563	0.999924		Eea1	0.131661	6.1133	5.24325	0.0340738	0.703662		Prpf31	-0.10653	6.96641	4.16539	0.0559018	0.983326
Dtx3	0.189296	4.28777	4.22099	0.0544428	0.672158		Morc3	-0.0941117	5.94984	5.20903	0.0345952	0.714124		Chd6	0.256821	4.96004	5.67176	0.0282483	0.578136		Arid5b	0.113874	5.55935	3.6755	0.0709128	0.999924		Srcap	0.144289	7.80812	5.23505	0.034198	0.703662		Hnrnph2	-0.0800881	6.57681	4.16396	0.0559398	0.983326
Kmt2d	0.19605	6.83398	4.21831	0.0545121	0.672158		Pwp2	-0.152035	5.78734	5.20817	0.0346085	0.714124		Psmd8	-0.0965354	7.87573	5.66784	0.0282963	0.578136		Dbr1	-0.111168	5.45073	3.67189	0.0710397	0.999924		Ss18	0.0883235	6.81649	5.23338	0.0342234	0.703662		Cars2	-0.142944	4.53606	4.16081	0.0560239	0.983326
Cenpa	0.129399	7.49843	4.2127	0.0546576	0.672158		Polk	0.15163	4.58214	5.20232	0.0346986	0.714124		Dclk2	0.222966	4.26365	5.66625	0.0283157	0.578136		Fam172a	0.0902435	6.01255	3.67036	0.0710936	0.999924		Dop1a	0.154901	4.95212	5.22881	0.0342928	0.703662		Mfsd13a	-0.13954	4.05534	4.15413	0.0562026	0.983326
Tnrc18	0.150515	6.20731	4.21067	0.0547101	0.672158		Rrp9	-0.131786	5.91606	5.19904	0.0347492	0.714124		Hmgcl	-0.141116	4.76017	5.65585	0.0284433	0.578136		Mbtps2	0.103666	5.08399	3.66464	0.0712951	0.999924		Rbbp6	0.130073	7.14635	5.22776	0.0343087	0.703662		Ccl22	0.508108	5.46276	4.1527	0.0562409	0.983326
Ppcdc	0.210837	3.65848	4.2053	0.05485	0.672158		Lrba	-0.11999	5.77405	5.19825	0.0347614	0.714124		Vamp1	0.226769	3.54739	5.65553	0.0284472	0.578136		Hspbap1	-0.18574	3.90801	3.66245	0.0713726	0.999924		Ankrd49	0.155664	4.1036	5.2276	0.0343112	0.703662		Tulp3	-0.17635	4.28537	4.15194	0.0562615	0.983326
Man2c1	0.142246	5.60901	4.20124	0.0549558	0.672158		Mafk	-0.187559	4.35848	5.18236	0.0350078	0.714124		Kif1b	0.14345	5.76253	5.65193	0.0284915	0.578136		Ndufa5	-0.148125	5.05709	3.66074	0.071433	0.999924		Epc1	0.132039	5.71099	5.22129	0.0344074	0.703662		Gpr183	-0.103939	5.69399	4.15008	0.0563113	0.983326
Rbak	0.316182	2.31187	4.19891	0.0550167	0.672158		Umps	-0.11162	6.90303	5.181	0.0350291	0.714124		Ldah	-0.129917	5.70991	5.65065	0.0285073	0.578136		Lsm11	-0.119056	4.5541	3.66053	0.0714405	0.999924		Zbtb48	0.234787	2.97509	5.21742	0.0344666	0.703662		Plbd2	-0.105341	5.45725	4.14553	0.0564338	0.983326
Lrrc8a	0.161053	5.69009	4.19336	0.0551623	0.672158		Mrps11	-0.129935	4.95321	5.18073	0.0350333	0.714124		Ctso	-0.307116	2.42071	5.6473	0.0285486	0.578136		Cox4i1	-0.0803159	8.54488	3.65539	0.0716226	0.999924		Pik3ip1	0.40232	3.06871	5.21623	0.0344847	0.703662		Atmin	-0.100807	6.13912	4.1397	0.0565911	0.983326
Kctd6	0.259851	2.73495	4.18353	0.0554208	0.672158		Zmynd8	0.122731	7.02184	5.17567	0.0351124	0.714124		Dek	0.133393	9.11932	5.64598	0.028565	0.578136		Srrm2	0.173754	8.97488	3.64841	0.0718708	0.999924		Kmt2e	0.140763	7.63743	5.21439	0.034513	0.703662		Trim21	0.127729	4.5334	4.13618	0.0566864	0.983326
Ubac2	0.0996407	5.83262	4.17755	0.0555789	0.672158		Trmt11	-0.134076	4.6032	5.16599	0.035264	0.714124		Rbak	0.36499	2.31187	5.64068	0.0286304	0.578136		Pfkfb2	0.302326	2.38971	3.6479	0.0718892	0.999924		Tpra1	0.12467	4.70929	5.21274	0.0345383	0.703662		Tspan14	0.0922014	6.77108	4.13061	0.0568373	0.983326
Egr2	0.142267	5.96025	4.17687	0.0555967	0.672158		Marc2	-0.131668	5.68389	5.16395	0.035296	0.714124		H6pd	-0.150736	5.61686	5.63978	0.0286417	0.578136		Mipol1	-0.292799	1.91779	3.64386	0.0720334	0.999924		F2r	-0.20295	6.84693	5.20912	0.0345938	0.703662		Ifitm3	-0.156426	5.11825	4.1255	0.0569764	0.983326
Gngt2	0.312072	2.16458	4.17562	0.0556298	0.672158		Sfxn1	-0.0945208	7.25868	5.16316	0.0353084	0.714124		Hk2	0.235362	5.11846	5.63452	0.028707	0.578136		Hectd4	0.15214	6.16375	3.64317	0.0720581	0.999924		Vcl	0.135749	5.47664	5.20405	0.0346718	0.703662		Nup35	-0.13875	4.32557	4.12029	0.0571184	0.983326
Celf1	0.0927773	7.99593	4.17235	0.0557167	0.672158		Chd6	0.216267	4.96004	5.15897	0.0353745	0.714124		Stap1	-0.197613	4.98118	5.63136	0.0287462	0.578136		Gmps	-0.123431	7.39599	3.63584	0.0723207	0.999924		Dapk3	-0.129452	5.0281	5.19785	0.0347675	0.703662		Ube2h	0.12134	6.33065	4.1183	0.0571728	0.983326
Zfp276	0.21088	3.84606	4.16778	0.055838	0.672158		Vps26b	-0.101072	6.80842	5.13765	0.0357123	0.714124		Rsf1	0.12047	6.03403	5.62607	0.0288121	0.578136		Snapc5	-0.167774	4.7375	3.63133	0.0724826	0.999924		Tmem115	-0.136352	5.37596	5.19587	0.0347981	0.703662		Cdkn2c	0.0840446	6.53528	4.11558	0.0572471	0.983326
Abcd4	0.258004	3.16501	4.15911	0.0560693	0.672158		Atp1a1	-0.113289	10.4367	5.13495	0.0357554	0.714124		Atp6v0e	-0.145739	6.1602	5.62338	0.0288458	0.578136		Fam71b	0.233647	3.37397	3.63133	0.0724828	0.999924		Mki67	0.224787	10.0729	5.19384	0.0348295	0.703662		Src	0.18763	3.72131	4.11129	0.0573648	0.983326
Bet1l	0.158544	4.38546	4.15255	0.056245	0.672158		Dipk2a	-0.131351	5.28603	5.13232	0.0357975	0.714124		Cst3	-0.154742	5.71722	5.62287	0.0288521	0.578136		Cmc1	-0.201729	3.67536	3.63085	0.0725	0.999924		Eva1b	0.216025	3.34325	5.17875	0.0350642	0.703662		Tnrc6c	0.0953027	6.3288	4.10592	0.0575125	0.983326
Preb	0.109065	6.28883	4.14945	0.0563283	0.672158		Atp5a1	-0.0907572	10.4289	5.12732	0.0358774	0.714124		B4galt7	0.203067	4.46759	5.61965	0.0288924	0.578136		Zfp141	0.158203	4.29713	3.62649	0.0726571	0.999924		Sgsm2	0.172112	3.77582	5.17798	0.0350762	0.703662		Eif2ak3	0.136678	5.37186	4.10222	0.0576144	0.983326
Ptprv	0.410737	2.48456	4.14776	0.0563737	0.672158		Tspyl2	0.223417	3.33173	5.12573	0.0359029	0.714124		Sf3a3	-0.0976363	7.2353	5.61956	0.0288936	0.578136		Btbd8	0.193512	3.54124	3.62548	0.0726936	0.999924		Trmt11	-0.134176	4.6032	5.17541	0.0351163	0.703662		Utp18	-0.112934	6.27614	4.09408	0.0578395	0.983326
Eif4g3	0.130255	6.94702	4.14067	0.0565648	0.672158		Atp2a3	-0.0903395	8.67737	5.12377	0.0359343	0.714124		Fam110a	-0.181006	4.80833	5.61252	0.0289819	0.578136		Vipr1	0.445575	1.81545	3.62005	0.0728901	0.999924		Kidins220	0.102767	6.99059	5.17458	0.0351294	0.703662		Rpl35a	-0.0710074	8.21933	4.09367	0.0578509	0.983326
Ankra2	0.203826	3.43032	4.13807	0.0566352	0.672158		Cdkn2c	0.0937181	6.53528	5.11772	0.0360316	0.714124		Snrpd2	-0.12231	6.59186	5.59431	0.0292116	0.578136		Itpkb	0.0833109	7.54219	3.61287	0.0731508	0.999924		Alkbh6	0.176185	3.5709	5.17398	0.0351386	0.703662		Cdca5	-0.0865292	6.69559	4.09158	0.0579089	0.983326
Miip	0.14307	5.10913	4.13579	0.0566969	0.672158		Pop1	-0.114469	5.58256	5.11482	0.0360784	0.714124		Ddias	0.15723	5.8076	5.59273	0.0292317	0.578136		Atrnl1	-0.214232	2.61319	3.61176	0.073191	0.999924		Btg1	0.125299	6.6135	5.1659	0.0352653	0.703662		Mecp2	0.0907432	5.99505	4.09116	0.0579206	0.983326
Strn4	0.0854305	6.47145	4.12841	0.0568972	0.672158		Ints14	-0.104164	6.19012	5.10097	0.0363024	0.714124		Purb	0.107258	7.83292	5.58977	0.0292692	0.578136		Zfp950	0.283652	2.64532	3.60881	0.0732988	0.999924		Eif2d	-0.110423	6.221	5.16033	0.035353	0.703662		Ercc4	0.119384	4.59941	4.08866	0.0579899	0.983326
Arrb1	0.201102	5.06232	4.12052	0.0571122	0.672158		Tirap	0.26007	2.21636	5.0893	0.0364924	0.714124		Ddx28	-0.190287	4.59947	5.58964	0.0292709	0.578136		Zc3h12d	-0.120502	6.51804	3.60807	0.0733258	0.999924		Hprt	-0.0973381	7.8321	5.15195	0.0354854	0.703662		Chmp4b	0.0790894	7.73806	4.08841	0.0579969	0.983326
Zfp62	0.128728	6.13372	4.11478	0.0572691	0.672158		Xiap	0.101486	7.17823	5.08743	0.0365229	0.714124		Cbx2	-0.140404	5.70668	5.58899	0.0292792	0.578136		Tnfsf4	0.222106	4.46053	3.6015	0.073566	0.999924		Plscr3	0.188523	3.57091	5.15064	0.0355061	0.703662		Ncoa7	0.144367	5.1846	4.08541	0.0580804	0.983326
Rad54b	0.147486	4.82006	4.11128	0.057365	0.672158		Aimp2	-0.108625	5.7971	5.07498	0.0367272	0.714124		Efhd2	-0.128425	7.18205	5.5811	0.0293796	0.578136		Ap1s2	-0.129137	4.52048	3.60093	0.0735866	0.999924		Zdhhc3	-0.0887783	7.29404	5.14471	0.0356	0.703662		Ick	0.14154	4.26949	4.07341	0.0584155	0.983326
Ccdc77	0.209889	4.22539	4.10802	0.0574546	0.672158		Gpr18	0.220093	4.01567	5.07247	0.0367685	0.714124		Them6	-0.171612	5.17821	5.58087	0.0293826	0.578136		Arfgef2	0.0908221	6.03342	3.5933	0.0738668	0.999924		Pan3	0.207954	5.92254	5.13063	0.0358245	0.703662		Srcap	0.127233	7.80812	4.0729	0.0584299	0.983326
Gm37881	0.272678	1.96416	4.10702	0.0574821	0.672158		Golgb1	0.151932	5.42827	5.07192	0.0367776	0.714124		Kdm4b	0.180121	5.15845	5.57882	0.0294088	0.578136		Rida	-0.204531	3.58293	3.58279	0.0742547	0.999924		Phactr2	0.190239	4.83103	5.12968	0.0358397	0.703662		Tbc1d22b	-0.0854253	5.71265	4.07256	0.0584394	0.983326
Dpp7	0.317131	2.08775	4.09732	0.0577499	0.672158		Jpt1	-0.0773101	8.20297	5.07171	0.0367811	0.714124		Tnik	0.17169	4.71648	5.57468	0.0294616	0.578136		Gm38394	0.108823	7.36083	3.5722	0.0746479	0.999924		Mid1ip1	0.15145	6.46753	5.1294	0.0358441	0.703662		Cluh	-0.0998006	7.46743	4.07217	0.0584504	0.983326
Gimap3	0.0945018	6.88896	4.096	0.0577863	0.672158		Taf8	0.106397	5.59214	5.07122	0.0367892	0.714124		Dnph1	-0.211947	4.09871	5.57385	0.0294723	0.578136		Timmdc1	0.140924	4.19313	3.56605	0.0748777	0.999924		Gm21985	0.126697	5.40597	5.12335	0.0359411	0.703662		Zfp169	-0.237934	3.17337	4.07161	0.0584662	0.983326
Trim39	0.214051	4.14987	4.09104	0.0579238	0.67256		Coro1a	-0.0852247	11.0627	5.07061	0.0367993	0.714124		Tcf20	0.153903	6.95755	5.57091	0.02951	0.578136		Zfyve26	0.135337	5.10746	3.56386	0.0749596	0.999924		Ppp1r14b	-0.132874	6.4151	5.12227	0.0359584	0.703662		Tlk2	0.0923072	6.03334	4.07142	0.0584713	0.983326
Vps13d	0.125002	5.66618	4.08396	0.0581207	0.673577		Trappc11	-0.0919046	5.79108	5.05772	0.0370125	0.714124		Pum3	-0.13974	6.45418	5.56986	0.0295235	0.578136		Cmpk2	0.252441	2.14071	3.56123	0.0750579	0.999924		Skida1	-0.280336	2.73595	5.11999	0.0359951	0.703662		Ccdc86	-0.119294	4.91016	4.06931	0.0585305	0.983326
B4galt3	0.150941	4.03918	4.07604	0.0583419	0.673577		Pikfyve	0.16022	5.32747	5.05567	0.0370466	0.714124		mt-Co1	0.435685	10.3598	5.55379	0.0297305	0.578136		Mki67	0.210127	10.0729	3.56039	0.0750895	0.999924		Cep164	0.141543	5.08309	5.11905	0.0360102	0.703662		Tnpo2	0.0765397	7.25488	4.06428	0.0586722	0.983326
Mier1	0.106316	7.23476	4.07193	0.0584571	0.673577		Nucb1	-0.0838786	8.35662	5.05498	0.0370581	0.714124		Herc2	0.13175	6.10108	5.5527	0.0297446	0.578136		Shld1	-0.214399	2.97292	3.55737	0.0752027	0.999924		Zfp369	0.200132	4.12236	5.11904	0.0360103	0.703662		Rock2	0.0937313	6.55734	4.05172	0.0590272	0.983326
Ago3	0.219846	3.87011	4.06668	0.0586046	0.673577		Asb6	-0.133411	5.29724	5.04839	0.0371677	0.714124		Kctd6	0.298371	2.73495	5.54846	0.0297994	0.578136		Mrpl49	-0.110582	5.87836	3.55527	0.075282	0.999924		Rufy2	0.256768	3.69567	5.11824	0.0360233	0.703662		Sfxn1	-0.083624	7.25868	4.04496	0.0592195	0.983326
Ppp4r3a	0.0888785	7.51287	4.06483	0.0586566	0.673577		Eif2d	-0.109224	6.221	5.04821	0.0371708	0.714124		Farsb	-0.113755	6.70854	5.54813	0.0298037	0.578136		Bag2	-0.252545	3.07881	3.54312	0.0757404	0.999924		Cdkn2c	0.0935737	6.53528	5.10371	0.036258	0.703662		Polr3g	0.150303	3.83166	4.04154	0.0593169	0.983326
Ern1	0.177128	3.8128	4.06448	0.0586665	0.673577		Clip2	0.184173	3.26774	5.03785	0.037344	0.714124		Dad1	-0.139201	6.71232	5.54199	0.0298835	0.578136		Topors	-0.0945454	6.13107	3.54095	0.0758228	0.999924		Arid4b	0.14827	5.94111	5.09267	0.0364375	0.703662		Cbarp	0.13943	4.01478	4.03575	0.0594825	0.983326
Zfp82	0.250344	3.14146	4.06159	0.058748	0.673577		Pigt	-0.120913	7.34734	5.03325	0.0374213	0.714124		Napg	0.176736	4.52585	5.53661	0.0299536	0.578136		Chd6	0.203666	4.96004	3.53807	0.0759322	0.999924		Pygo2	-0.0952654	6.85835	5.09139	0.0364583	0.703662		Naa10	-0.089415	6.72142	4.03413	0.0595289	0.983326
Tsc22d2	0.144493	4.8438	4.06041	0.0587812	0.673577		Tlr7	0.251875	3.1188	5.03283	0.0374283	0.714124		Sf3b4	-0.136076	6.63028	5.52718	0.0300769	0.578136		Rpl35a	-0.0756248	8.21933	3.52769	0.0763279	0.999924		Slc39a10	-0.115806	5.40927	5.08645	0.036539	0.703662		2210016F16Rik	-0.116425	5.2961	4.03317	0.0595563	0.983326
Med12	0.146373	6.87598	4.04727	0.0591538	0.673761		Plekho1	0.137273	4.55162	5.03155	0.0374498	0.714124		Bnip3	0.221095	4.95386	5.51728	0.0302068	0.578136		Cyth3	0.169365	5.03149	3.52741	0.0763383	0.999924		Plcl1	-0.206294	4.75848	5.07884	0.0366637	0.703662		Dpp4	0.096558	6.02362	4.03268	0.0595703	0.983326
Zfp7	0.161351	4.39915	4.03808	0.0594157	0.673761		Pwwp2a	0.194455	4.45907	5.02064	0.0376339	0.714124		Mcm5	-0.102614	9.59639	5.51516	0.0302348	0.578136		Irgm1	0.182245	5.26724	3.52033	0.0766099	0.999924		Elovl6	0.139308	5.75521	5.07555	0.0367179	0.703662		Mrnip	-0.220311	3.0514	4.02327	0.0598409	0.983326
Mzt1	0.120897	5.69319	4.03635	0.0594653	0.673761		Lpp	0.145376	4.58569	5.01596	0.0377132	0.714124		Fbxo45	0.128215	5.7965	5.50677	0.0303456	0.578136		Spg11	-0.100266	5.45475	3.51391	0.0768568	0.999924		Slc9a3r1	-0.0911147	8.07287	5.07084	0.0367954	0.703662		0610030E20Rik	0.130981	6.03999	4.02136	0.0598958	0.983326
Cdon	0.189204	5.69438	4.03152	0.0596036	0.673761		Ntmt1	-0.172007	4.10155	5.01081	0.0378007	0.714124		Dusp10	-0.181555	5.5665	5.50159	0.0304142	0.578136		Golgb1	0.143937	5.42827	3.50094	0.0773587	0.999924		Ric1	0.111491	5.19507	5.07024	0.0368053	0.703662		Pdp1	0.157656	4.17527	4.0186	0.0599756	0.983326
Dclre1a	0.172928	3.85859	4.01599	0.0600511	0.674922		Wrap73	-0.116371	5.01883	5.01055	0.0378051	0.714124		Thoc3	0.116757	6.67252	5.49993	0.0304363	0.578136		Ppp2r2a	-0.0862424	6.58782	3.49944	0.0774169	0.999924		Cers5	-0.0916	6.53044	5.0694	0.0368192	0.703662		Arid3b	0.141199	4.70952	4.01729	0.0600136	0.983326
Cirbp	0.129801	5.59867	4.01028	0.0602165	0.675637		Banp	0.163135	4.45938	5.00836	0.0378424	0.714124		Evi5l	0.243785	3.3351	5.49935	0.030444	0.578136		Gtf2h5	-0.133764	5.67436	3.49944	0.0774169	0.999924		Hps1	-0.116658	4.79399	5.06814	0.03684	0.703662		Rpl27	-0.118307	7.77332	4.01524	0.0600727	0.983326
Spin4	0.266576	2.55615	4.00186	0.0604616	0.67644		Diaph2	-0.148145	4.19048	5.00515	0.037897	0.714124		Casd1	0.154739	4.84246	5.49888	0.0304503	0.578136		Abl1	0.102361	6.78525	3.4994	0.0774182	0.999924		Irf2bp1	-0.132408	5.33685	5.06725	0.0368548	0.703662		Uvrag	0.110189	5.37309	4.01332	0.0601283	0.983326
Plekhn1	0.258158	2.87927	3.99244	0.060737	0.678156		Tspo	-0.108923	6.15812	5.00389	0.0379185	0.714124		Nelfa	-0.154692	6.11287	5.49563	0.0304935	0.578136		Hivep2	0.0886057	6.29064	3.49874	0.0774441	0.999924		Rragd	-0.217683	4.45326	5.0587	0.0369963	0.703662		Sumo2	0.158763	4.80037	4.01053	0.0602093	0.983326
Mif4gd	0.1107	6.87623	3.98577	0.0609331	0.678988		Snap29	-0.112884	5.45153	4.98852	0.0381818	0.714124		Setx	0.147301	8.22646	5.494	0.0305152	0.578136		Rnf149	0.121748	4.84947	3.49347	0.077649	0.999924		Idh1	0.238642	3.63384	5.05856	0.0369985	0.703662		Kbtbd2	0.0816007	6.00919	4.00335	0.0604181	0.983326
Fbrsl1	0.108134	5.6009	3.98466	0.0609658	0.678988		Arhgdia	-0.0938188	10.2108	4.98502	0.0382421	0.714124		Carnmt1	0.216827	3.87805	5.47953	0.0307086	0.578136		Cnot9	-0.0855227	7.38953	3.49283	0.0776743	0.999924		Ldah	-0.10692	5.70991	5.05829	0.0370031	0.703662		Tmem168	0.0961089	6.3155	3.98868	0.0608474	0.983326
Cd19	0.935993	2.72947	3.97752	0.0611763	0.680282		Gm20458	-0.196568	3.81937	4.97917	0.0383431	0.714124		Ube2i	0.129179	6.70095	5.47678	0.0307456	0.578136		C1qtnf1	-0.303882	2.62878	3.49158	0.0777228	0.999924		Kmt2b	0.136743	7.18055	5.05048	0.0371329	0.703662		Sertad1	0.146364	5.37411	3.98616	0.0609217	0.983326
Tkfc	0.136254	4.6076	3.97603	0.0612205	0.680282		Dnajb12	0.103667	5.78647	4.96961	0.0385087	0.714124		Rhot2	0.142793	6.58715	5.47584	0.0307583	0.578136		Selenon	-0.202752	2.72307	3.48381	0.0780271	0.999924		Pts	0.176036	4.37565	5.05007	0.0371397	0.703662		Tfeb	-0.0976908	5.38006	3.98481	0.0609613	0.983326
Acap1	0.114296	6.90529	3.96826	0.0614508	0.68124		Ap1b1	-0.0947044	7.19185	4.96454	0.0385969	0.714124		Zfp60	0.1429	4.7288	5.47555	0.0307621	0.578136		Ash1l	0.146388	5.48057	3.48162	0.0781129	0.999924		Ttc27	-0.126882	5.89563	5.04967	0.0371464	0.703662		Tnrc6b	0.113125	6.87898	3.9608	0.0616733	0.983326
Dcp1b	0.18469	3.40235	3.96165	0.0616478	0.68124		Atrx	0.132631	7.61586	4.96199	0.0386413	0.714124		Mvb12a	-0.117203	5.27745	5.47351	0.0307896	0.578136		Kifap3	-0.192335	4.10058	3.47909	0.0782126	0.999924		Pold4	0.172699	4.31113	5.04848	0.0371662	0.703662		Ptprcap	-0.103609	8.25819	3.95836	0.0617461	0.983326
Zbtb49	0.237869	2.55265	3.94682	0.062092	0.68124		Ap1ar	0.111229	5.92522	4.9618	0.0386446	0.714124		Fgl2	-0.404306	4.03104	5.47337	0.0307914	0.578136		Rpl9-ps6	-0.284488	2.87417	3.47903	0.0782148	0.999924		Nfkbia	0.130969	6.40361	5.04777	0.0371781	0.703662		Carmil1	0.273629	2.02096	3.9545	0.0618615	0.983326
Mtmr10	0.160551	3.43314	3.9448	0.0621529	0.68124		Ttf1	0.146259	5.22854	4.96118	0.0386554	0.714124		Tmem223	-0.21979	3.70476	5.46591	0.030892	0.578136		Bcl3	0.193842	4.70398	3.47538	0.0783586	0.999924		Clptm1l	-0.0837553	7.24418	5.03741	0.0373514	0.705582		Icmt	0.0855774	6.02058	3.95442	0.0618638	0.983326
Herc4	0.101733	6.3012	3.94159	0.0622495	0.68124		Zfp369	0.196971	4.12236	4.95533	0.0387576	0.714124		Atg9b	0.213582	3.53359	5.46387	0.0309195	0.578136		Aldh3a2	0.113465	5.32765	3.4712	0.0785233	0.999924		F2rl2	-0.316897	4.178	5.0293	0.0374878	0.705693		Igfbp7	0.244793	3.85772	3.9513	0.0619575	0.983326
Luc7l2	0.0853358	8.13189	3.9394	0.0623157	0.68124		Dgka	0.116438	7.98438	4.94102	0.039009	0.714124		Ranbp2	0.136562	8.36024	5.45732	0.0310083	0.578136		Pparg	-0.15581	4.71708	3.46919	0.0786029	0.999924		Fkbpl	-0.296115	2.04852	5.02851	0.037501	0.705693		Ilk	-0.0721147	7.46845	3.92754	0.0626752	0.983326
Fcer2a	0.776038	3.47522	3.92052	0.062889	0.68124		Uchl3	-0.126099	5.45689	4.93802	0.0390619	0.714124		Uqcrc1	-0.101114	8.17613	5.44816	0.0311329	0.578136		St3gal4	0.109251	5.20477	3.46563	0.0787438	0.999924		Clasrp	0.205302	4.70845	5.01793	0.0376798	0.7066		Myo9a	0.125702	4.95929	3.91728	0.0629879	0.983326
Vegfa	0.29509	2.00741	3.91639	0.0630153	0.68124		Gm42547	0.229217	3.05882	4.93119	0.0391828	0.714124		Gm27021	-0.31763	3.43345	5.44595	0.031163	0.578136		Isca2	0.148355	3.91035	3.46181	0.0788957	0.999924		Ccnt2	0.162064	5.0906	5.01715	0.037693	0.7066		Wdfy2	0.13343	4.889	3.91154	0.063164	0.983326
Wdr13	0.213296	3.81601	3.91562	0.0630389	0.68124		Pdrg1	0.134267	5.30491	4.92558	0.0392823	0.714124		B4galnt1	-0.0992607	8.15287	5.43964	0.0312493	0.578136		Entpd5	-0.10533	5.73399	3.45859	0.0790238	0.999924		Taldo1	-0.0812257	7.77442	5.01023	0.0378105	0.707046		Npepl1	-0.0814792	6.36773	3.91118	0.063175	0.983326
Arhgap21	0.123873	5.89991	3.91345	0.0631053	0.68124		Xdh	0.275854	2.25271	4.92212	0.0393437	0.714124		1700066M21Rik	0.235855	4.26544	5.4362	0.0312964	0.578136		Tmtc3	-0.294992	2.44422	3.45805	0.0790453	0.999924		Klhl3	0.163606	3.89816	5.00159	0.0379578	0.707046		F2r	-0.175842	6.84693	3.91093	0.0631827	0.983326
Xndc1	0.157355	4.53578	3.90885	0.0632464	0.68124		Neurl1b	0.162487	4.62187	4.91646	0.0394446	0.714124		9930021J03Rik	0.182818	4.90233	5.43268	0.0313447	0.578136		Zfp422	-0.106632	5.34601	3.45787	0.0790522	0.999924		Cyb561d2	-0.124022	4.51775	4.99429	0.0380827	0.707046		Cdc42	-0.0831426	9.37849	3.90968	0.063221	0.983326
Ssh1	0.128392	6.16155	3.89805	0.0635792	0.68124		Tfcp2	0.270463	2.16001	4.91507	0.0394695	0.714124		Ndufs8	-0.108492	6.40237	5.42541	0.0314447	0.578136		Mbd4	0.160822	4.67474	3.45744	0.0790694	0.999924		Dync1h1	0.175497	7.94629	4.99428	0.0380829	0.707046		Zfp940	0.255908	2.32286	3.90633	0.0633239	0.983326
Zfp983	0.240406	2.6459	3.89566	0.0636531	0.68124		Emp1	-0.204127	6.58564	4.91094	0.0395434	0.714124		D5Ertd579e	0.195124	4.99548	5.42333	0.0314734	0.578136		Ptrhd1	-0.196292	3.94497	3.45471	0.0791782	0.999924		Vta1	-0.117604	5.12556	4.99175	0.0381263	0.707046		Dad1	-0.101274	6.71232	3.89913	0.0635461	0.983326
Trp53bp1	0.12808	5.77291	3.8938	0.0637108	0.68124		Crk	0.119362	6.12284	4.90925	0.0395736	0.714124		Nploc4	-0.100301	7.54976	5.42157	0.0314976	0.578136		Ern1	0.163413	3.8128	3.45378	0.0792154	0.999924		Ldlr	0.212519	4.82717	4.98966	0.0381622	0.707046		Stk3	0.229594	2.42712	3.89727	0.0636033	0.983326
Tchp	0.231647	3.71529	3.89238	0.063755	0.68124		Slc25a23	0.138603	4.38921	4.90889	0.0395801	0.714124		Card19	-0.180624	4.44858	5.4204	0.0315138	0.578136		Btbd10	-0.117758	4.74968	3.45066	0.0793399	0.999924		Ptges3	-0.0821978	7.25337	4.98627	0.0382206	0.707046		Farsb	-0.0828678	6.70854	3.89636	0.0636314	0.983326
Efna5	0.219764	3.22185	3.89076	0.0638051	0.68124		Pnisr	0.218198	5.41887	4.90143	0.0397141	0.714124		Tet2	0.216449	5.79855	5.4181	0.0315457	0.578136		Slc20a2	0.165957	3.6743	3.44744	0.0794692	0.999924		Ifnar1	0.131027	7.58453	4.97779	0.0383669	0.707257		Tor1aip1	-0.0807994	6.64587	3.89171	0.0637756	0.983326
Tnrc6a	0.168686	7.72198	3.88779	0.0638974	0.68124		Ptpn12	0.151061	4.58199	4.9	0.0397397	0.714124		Fnbp4	0.136236	6.3122	5.41594	0.0315755	0.578136		Trim27	-0.079954	7.09358	3.44368	0.0796198	0.999924		Trib2	0.211012	5.17654	4.97532	0.0384097	0.707257		Gm42715	0.120788	7.7917	3.89075	0.0638054	0.983326
Nudt13	0.253298	2.43342	3.88099	0.0641092	0.68124		Ppat	-0.116805	6.87942	4.89747	0.0397853	0.714124		Eif4g3	0.148788	6.94702	5.41168	0.0316346	0.578136		Notch1	0.126323	7.75678	3.44244	0.0796694	0.999924		Pex14	-0.122391	4.94602	4.97311	0.038448	0.707257		Slc17a5	0.19655	2.70164	3.88977	0.0638359	0.983326
Fam160a2	0.14781	5.17547	3.87139	0.0644098	0.68124		Mxd4	0.126185	5.57606	4.89558	0.0398196	0.714124		Ndfip2	-0.176403	5.38657	5.40965	0.0316628	0.578136		Ythdc2	0.166825	4.78119	3.43395	0.0800116	0.999924		Ndufa9	-0.0939412	6.77608	4.96815	0.0385341	0.707515		Synpo	-0.146375	5.61491	3.88748	0.0639071	0.983326
Spindoc	0.157387	4.08914	3.86843	0.0645027	0.68124		Ndufs8	-0.0897055	6.40237	4.89364	0.0398545	0.714124		Lgmn	0.319172	2.97678	5.40901	0.0316717	0.578136		Kxd1	-0.0866536	9.37234	3.42835	0.0802381	0.999924		Klhl24	0.250245	4.95151	4.95481	0.0387668	0.707922		Rrad	0.139177	4.29904	3.88746	0.0639077	0.983326
Map3k20	0.24953	5.12932	3.86751	0.0645317	0.68124		Irak1	0.0926156	6.61827	4.89126	0.0398975	0.714124		Cab39l	-0.126678	5.69603	5.40868	0.0316763	0.578136		Mak16	0.0877063	6.0882	3.42752	0.080272	0.999924		Narf	0.137532	5.54704	4.95458	0.0387709	0.707922		Fbxo11	0.0997593	5.9282	3.8843	0.064006	0.983326
Pxmp2	0.283752	2.84386	3.85302	0.0649892	0.68124		Pak2	-0.077273	8.52628	4.88999	0.0399205	0.714124		Hs3st3b1	0.258145	3.08242	5.40546	0.0317211	0.578136		Xpc	0.138771	4.4059	3.42594	0.0803361	0.999924		Hsdl1	0.117027	5.88469	4.95077	0.0388376	0.707922		Gm37254	0.267483	1.97118	3.88211	0.0640743	0.983326
H2-Aa	0.340812	2.78998	3.84713	0.0651765	0.68124		Sos2	0.115477	5.43172	4.88961	0.0399273	0.714124		Gm2a	-0.139872	7.98048	5.40437	0.0317362	0.578136		Mcrip2	-0.254094	2.21705	3.42079	0.0805453	0.999924		Dusp10	0.147003	5.5665	4.94988	0.0388532	0.707922		Mlx	-0.131575	5.41124	3.87354	0.0643423	0.983326
Zmym3	0.120263	5.78671	3.84386	0.0652804	0.68124		Ftsj1	-0.143384	4.64392	4.88718	0.0399713	0.714124		Lypla2	-0.114152	6.97226	5.39854	0.0318176	0.578136		Trim26	0.104563	5.33862	3.42003	0.0805763	0.999924		Slc39a8	-0.147949	5.42963	4.94302	0.0389738	0.707922		Klhl26	-0.158933	3.74419	3.86386	0.0646467	0.983326
Insig1	0.186045	5.11022	3.84031	0.0653937	0.68124		Slc39a8	-0.147089	5.42963	4.88488	0.0400131	0.714124		C1qtnf1	-0.380455	2.62878	5.39688	0.0318408	0.578136		Spag5	0.10891	6.88857	3.41679	0.0807086	0.999924		Btrc	0.20098	3.65593	4.93223	0.0391642	0.707922		Zfp747	0.14993	3.81063	3.86348	0.0646584	0.983326
Ttll4	0.0935805	5.89489	3.83738	0.0654873	0.68124		Ttbk2	0.177131	3.58611	4.88097	0.0400842	0.714124		Ndufc2	-0.127938	6.22428	5.38566	0.0319981	0.579405		Gnpda2	-0.165023	4.10099	3.4147	0.0807935	0.999924		Ap2a2	-0.10374	6.82313	4.93162	0.0391752	0.707922		Sdad1	0.0942527	6.18076	3.8507	0.0650629	0.983326
Pdcd7	0.129902	4.94678	3.83646	0.065517	0.68124		Cnn2	-0.0800361	8.76376	4.87421	0.0402073	0.714124		Tanc2	0.178444	6.53309	5.38207	0.0320486	0.579405		Rfc5	-0.0989655	6.852	3.41362	0.0808376	0.999924		Snap47	-0.115598	4.85731	4.92721	0.0392532	0.707922		Wdr48	0.082268	6.6009	3.85028	0.0650764	0.983326
Cdk2	0.120262	7.01785	3.828	0.0657883	0.68124		Kiz	0.279274	2.65135	4.87127	0.040261	0.714124		Fbxo46	-0.153497	4.99798	5.37724	0.0321167	0.579405		Qrsl1	0.170247	4.16039	3.41294	0.0808655	0.999924		Tmem42	-0.254075	2.83333	4.92418	0.0393071	0.707922		Hist2h4	-0.565464	2.86527	3.84989	0.0650887	0.983326
Ube2w	0.169845	3.57951	3.8266	0.0658336	0.68124		Icos	-0.134037	9.15753	4.86148	0.0404403	0.714124		Mrpl35	-0.150215	5.38109	5.37428	0.0321586	0.579405		Zbtb18	0.186962	4.2385	3.40967	0.0809996	0.999924		Entpd6	-0.121774	4.65486	4.91908	0.039398	0.707922		Pdhx	-0.125875	4.69654	3.84919	0.0651108	0.983326
Uap1	0.0965981	6.61587	3.82315	0.0659445	0.68124		Gtf2ird2	0.239199	3.43439	4.86121	0.0404453	0.714124		Pfkm	0.17332	4.96141	5.3651	0.0322887	0.579405		Faim	0.150354	4.81487	3.40925	0.0810166	0.999924		Snx33	-0.192527	3.87273	4.91378	0.0394926	0.707922		Jak2	0.090003	8.67913	3.8476	0.0651614	0.983326
Ddx39b	0.0877888	8.44952	3.81567	0.0661865	0.68124		Bckdk	-0.0961062	6.38111	4.85228	0.0406097	0.714124		Gm42547	0.27189	3.05882	5.36019	0.0323586	0.579405		Cenpe	0.169188	7.58004	3.40866	0.081041	0.999924		Htr1b	-0.300514	4.34828	4.91378	0.0394926	0.707922		Stn1	0.144335	4.32073	3.84036	0.0653921	0.983326
Mphosph9	0.135495	5.50087	3.80726	0.0664594	0.68124		Lax1	0.18728	4.00697	4.84741	0.0406997	0.714124		Cep295	0.178282	5.97675	5.35868	0.0323801	0.579405		1110051M20Rik	-0.235253	2.20226	3.40835	0.0810534	0.999924		Mapkapk5	0.132879	5.06193	4.91375	0.0394931	0.707922		Rab3d	-0.170256	4.38914	3.83743	0.0654858	0.983326
Rbm25	0.121802	7.64442	3.80079	0.0666703	0.68124		Cdc42bpb	0.192488	4.06761	4.84663	0.0407142	0.714124		Arv1	0.287903	2.70743	5.3546	0.0324382	0.579405		Sord	-0.225345	3.8339	3.40668	0.0811223	0.999924		Cntrl	0.186236	6.96913	4.90934	0.0395721	0.708044		Rap2a	0.116186	5.48763	3.83352	0.065611	0.983326
Gon4l	0.141445	6.54035	3.80052	0.0666792	0.68124		Tmem173	-0.0869081	7.53917	4.83935	0.0408493	0.714124		Cmas	0.150555	5.91078	5.35129	0.0324856	0.579405		Prorp	-0.179562	3.4617	3.40607	0.0811472	0.999924		Zfp236	0.104409	5.48749	4.90272	0.0396908	0.7082		Rab43	0.118115	7.21477	3.82581	0.065859	0.983326
Sun1	0.1229	5.64697	3.79594	0.0668289	0.68124		Zfp120	0.184687	4.49875	4.83571	0.0409169	0.714124		Ttll3	-0.127419	6.81852	5.34626	0.0325577	0.579405		Atp5o	-0.10405	6.82833	3.40229	0.0813027	0.999924		Rev1	0.171999	4.58753	4.90082	0.039725	0.7082		Wdr36	-0.0978008	6.81314	3.82239	0.0659692	0.983326
Slc17a9	0.142246	4.29367	3.79442	0.0668788	0.68124		Lrrfip2	0.133951	4.26542	4.83045	0.041015	0.714124		Prrc2c	0.194587	8.29705	5.34099	0.0326333	0.579405		Mgll	0.190678	4.71027	3.4021	0.0813104	0.999924		Tsr3	-0.138172	4.2688	4.89665	0.0398001	0.708255		Trat1	-0.141186	5.9521	3.81922	0.0660714	0.983326
Zfp445	0.124966	6.49029	3.79314	0.0669209	0.68124		Ascc3	-0.110211	5.80814	4.828	0.0410607	0.714124		Ero1l	0.140528	6.66884	5.33489	0.0327211	0.579405		Taf1d	0.138996	5.9982	3.40158	0.0813319	0.999924		Sh3rf1	-0.109017	5.18341	4.88938	0.0399315	0.70838		Tmem129	0.0924632	5.3278	3.81795	0.0661126	0.983326
Kdm7a	0.138578	5.57821	3.78778	0.067097	0.68124		Ythdf3	0.0913299	6.41836	4.82192	0.0411746	0.714124		St3gal2	-0.121613	6.26097	5.33059	0.0327832	0.579405		Cdc73	-0.0972853	6.16412	3.39615	0.0815556	0.999924		Ankrd13c	0.0974052	5.92772	4.88511	0.0400089	0.70838		Meis3	-0.169444	2.98508	3.81639	0.066163	0.983326
Vps11	0.136298	5.28024	3.78513	0.0671844	0.68124		Rrm1	-0.095955	9.66962	4.82013	0.0412081	0.714124		Peak1	0.22238	4.28296	5.32771	0.0328249	0.579405		Trim21	0.132271	4.5334	3.39197	0.0817287	0.999924		Ecd	-0.0907119	6.48462	4.88431	0.0400235	0.70838		Casp2	0.0927392	7.02083	3.81557	0.0661895	0.983326
Sidt1	0.228538	3.72148	3.78198	0.0672881	0.68124		Zfp473	0.254223	2.71429	4.82012	0.0412083	0.714124		Cyb561d1	0.156927	4.58156	5.32438	0.0328731	0.579405		Hvcn1	-0.120988	5.71774	3.39042	0.0817929	0.999924		Cenpt	0.123321	5.22129	4.87294	0.0402304	0.708514		Tgfbr3	0.130479	7.25319	3.81438	0.066228	0.983326
Akap9	0.228797	5.53389	3.77768	0.0674303	0.68124		Cdkn2aip	0.121166	5.10606	4.81811	0.0412461	0.714124		Hmbs	-0.157876	5.76387	5.32258	0.0328992	0.579405		Rsph3b	-0.254437	2.6143	3.38608	0.0819729	0.999924		Plcg2	0.254825	2.18654	4.86643	0.0403494	0.708514		Flcn	0.119228	4.91583	3.81008	0.0663677	0.983326
Zfp120	0.186236	4.49875	3.7722	0.0676119	0.68124		Ptprv	0.391387	2.48456	4.81705	0.041266	0.714124		Lsm14b	0.138724	5.33724	5.32161	0.0329134	0.579405		Eif4e2	-0.0796339	7.05418	3.36939	0.0826699	0.999924		Baz2a	0.0807465	7.45703	4.86058	0.0404568	0.708514		Arhgap21	0.107055	5.89991	3.80643	0.0664863	0.983326
Fbxl12	0.225977	3.28259	3.77187	0.0676228	0.68124		Ly6a	-0.132104	5.56302	4.81673	0.0412719	0.714124		Zfp874a	0.274746	3.55619	5.31453	0.0330163	0.579419		Magoh	-0.100405	6.59505	3.36908	0.082683	0.999924		Ifi27	-0.372004	3.06457	4.85296	0.0405972	0.708514		Kti12	-0.0930845	5.4721	3.80576	0.0665083	0.983326
Mtg2	0.15553	4.27291	3.77177	0.0676262	0.68124		Jade1	0.0998775	5.92874	4.81478	0.0413086	0.714124		Prpf38b	0.152738	6.6499	5.31271	0.0330429	0.579419		Sidt1	0.215762	3.72148	3.36739	0.082754	0.999924		Slc35d1	-0.126891	5.05867	4.85212	0.0406128	0.708514		Abcd1	-0.0939768	5.92811	3.805	0.0665331	0.983326
Gm42878	0.12529	5.1026	3.76994	0.0676871	0.68124		Rasal3	-0.0946389	7.74391	4.81478	0.0413088	0.714124		Gdi1	0.211869	5.10115	5.30641	0.0331348	0.579419		Birc3	0.10868	5.82043	3.36713	0.0827649	0.999924		2610002M06Rik	-0.156084	5.02877	4.84931	0.0406646	0.708514		Prpf38a	-0.101746	6.31409	3.80245	0.0666161	0.983326
Napa	0.0957339	6.58927	3.76484	0.0678567	0.681794		Nckap1l	-0.0881521	8.17849	4.81248	0.0413521	0.714124		Tbc1d20	0.145864	6.30681	5.29746	0.0332661	0.579419		Rps17	-0.0801285	9.36608	3.36038	0.0830488	0.999924		Tex2	-0.132796	5.91721	4.8465	0.0407165	0.708514		Ncf1	0.28942	2.55846	3.79885	0.0667336	0.983326
Trrap	0.124526	7.3959	3.76412	0.0678809	0.681794		Lrp8	-0.11717	5.35508	4.81069	0.0413858	0.714124		Htatsf1	0.126042	6.25472	5.29241	0.0333405	0.579419		Ccdc6	0.0855153	6.49131	3.35272	0.083373	0.999924		Safb2	0.15581	6.39171	4.82386	0.0411382	0.708514		Pdxdc1	0.0928883	5.64744	3.7964	0.0668139	0.983326
Zgpat	0.0903154	6.48265	3.75768	0.0680961	0.68256		9130019O22Rik	0.290818	3.25954	4.80979	0.0414027	0.714124		Ubqln2	-0.165077	5.99903	5.29065	0.0333664	0.579419		Ndufs8	-0.0851613	6.40237	3.35267	0.0833752	0.999924		Mgat1	-0.112388	7.19134	4.82259	0.041162	0.708514		Dnajc18	0.142799	4.42406	3.7876	0.0671028	0.983326
Dio2	0.307498	3.0506	3.74918	0.0683811	0.684717		Idnk	0.142743	4.21543	4.80539	0.0414859	0.714124		Lrrc45	0.209186	3.90253	5.29051	0.0333684	0.579419		Clec2d	0.167186	4.95813	3.34814	0.0835673	0.999924		Ruvbl2	-0.09297	7.2195	4.81874	0.0412342	0.708514		Fam110a	-0.129006	4.80833	3.78716	0.0671175	0.983326
Arl1	0.126902	6.2613	3.74232	0.0686126	0.685229		Acy1	-0.165996	3.99448	4.80349	0.0415218	0.714124		S100a11	-0.190019	4.47764	5.28403	0.0334642	0.579419		Lysmd3	0.116201	5.32148	3.34662	0.0836321	0.999924		Aprt	-0.0982991	6.93712	4.81664	0.0412736	0.708514		Cog6	0.0976016	5.66816	3.77872	0.0673957	0.983326
Alg13	0.187603	3.69989	3.73903	0.0687238	0.685229		Nrros	-0.161146	5.90801	4.80134	0.0415625	0.714124		Klhl11	0.198573	3.94515	5.28344	0.0334729	0.579419		Dusp12	-0.179262	3.30595	3.34081	0.0838795	0.999924		Nr4a1	0.148193	6.20715	4.8097	0.0414043	0.708514		Uchl3	-0.11015	5.45689	3.77791	0.0674227	0.983326
Clk1	0.174205	6.2077	3.73046	0.0690143	0.685229		Akap9	0.227046	5.53389	4.80122	0.0415648	0.714124		Nek1	0.152543	4.45845	5.28134	0.033504	0.579419		Rab11b	-0.0842049	6.67849	3.34023	0.0839042	0.999924		Atp5f1	-0.0833713	8.2631	4.8097	0.0414044	0.708514		Sae1	-0.0719201	7.98976	3.77769	0.06743	0.983326
Pvr	0.16091	4.38448	3.72616	0.0691606	0.685229		G3bp1	-0.089924	9.12922	4.80082	0.0415724	0.714124		Eea1	0.150504	6.1133	5.2753	0.0335936	0.579947		Hrh2	0.207295	3.21598	3.33937	0.083941	0.999924		Ddx5	0.0863638	9.83699	4.8028	0.0415348	0.708514		Lpar2	-0.143266	3.95819	3.77632	0.0674753	0.983326
Ciz1	0.14189	6.16208	3.72442	0.0692201	0.685229		Cyth4	0.109459	7.40918	4.80058	0.041577	0.714124		Brd1	0.11574	6.62717	5.26232	0.0337872	0.580575		Agbl5	-0.128746	4.37509	3.33901	0.0839565	0.999924		Ube2d1	0.178194	3.57521	4.80216	0.041547	0.708514		Trbv5	-0.118117	5.04885	3.7749	0.0675223	0.983326
Isca2	0.1538	3.91035	3.72157	0.0693173	0.685229		Eri2	-0.130801	4.91743	4.79955	0.0415964	0.714124		Rab3ip	0.169994	4.54678	5.26214	0.0337899	0.580575		Gm42715	0.127223	7.7917	3.33337	0.0841979	0.999924		Mrps25	-0.12514	4.98839	4.79745	0.0416363	0.708514		Igsf8	-0.130161	4.91627	3.77432	0.0675415	0.983326
Casp6	0.15998	4.87783	3.71686	0.0694786	0.685229		Atp10a	-0.109315	7.47949	4.78698	0.0418357	0.714124		Mis12	0.128157	6.38467	5.26098	0.0338073	0.580575		Pgm2	-0.126909	4.50754	3.332	0.0842567	0.999924		Ercc4	0.129212	4.59941	4.79415	0.0416991	0.708514		Cpm	0.173351	4.91576	3.77111	0.0676481	0.983326
Slc50a1	0.128966	4.29796	3.70278	0.0699632	0.686469		Pik3cg	-0.101122	7.71191	4.78187	0.0419334	0.714124		Zfp638	0.125453	6.83295	5.25609	0.0338805	0.580747		Fuz	-0.191198	3.19553	3.32714	0.0844654	0.999924		Rsf1	0.0974632	6.03403	4.79258	0.0417289	0.708514		Btbd7	0.0926853	5.85983	3.7639	0.067888	0.983326
Dgka	0.11474	7.98438	3.70095	0.0700263	0.686469		Rrp12	-0.129908	6.34962	4.78091	0.0419518	0.714124		Sdhaf1	-0.199957	4.50656	5.25162	0.0339476	0.580747		Tut7	0.102122	6.83455	3.32623	0.0845043	0.999924		Acad11	-0.153714	3.89998	4.78753	0.0418253	0.708514		Nol10	-0.0923693	6.03527	3.76258	0.0679321	0.983326
Luc7l3	0.107914	6.92777	3.69357	0.0702819	0.686469		Rtkn2	-0.252497	3.52488	4.77134	0.0421357	0.714124		Ccdc34	-0.192477	4.59911	5.2485	0.0339947	0.580747		Rps6ka1	-0.0800337	8.29475	3.32113	0.0847244	0.999924		Gm1043	0.215848	4.43891	4.78583	0.0418577	0.708514		Bicdl1	0.115284	7.26022	3.7622	0.067945	0.983326
Npepps	0.116891	6.92887	3.69143	0.0703565	0.686469		Dbr1	-0.110408	5.45073	4.76578	0.0422428	0.714124		Bub3	-0.108562	7.94448	5.24314	0.0340755	0.581118		Phf1	0.221158	3.18623	3.31065	0.0851786	0.999924		Phc1	0.133427	4.60971	4.78027	0.0419641	0.708514		Slc25a25	-0.138826	4.88487	3.7537	0.0682293	0.983326
Trpm4	0.255007	2.90143	3.68469	0.0705912	0.686469		Mvb12b	-0.123649	5.35601	4.76546	0.042249	0.714124		Ctla4	0.200083	7.14143	5.22867	0.0342948	0.583199		Shisa5	-0.0824676	9.44293	3.30926	0.0852389	0.999924		Sos2	0.114164	5.43172	4.78002	0.0419688	0.708514		Tomm22	-0.0735477	6.93543	3.75284	0.0682582	0.983326
Ndst2	0.133017	4.75079	3.68018	0.070749	0.686469		Miga1	0.154412	4.34225	4.76135	0.0423285	0.714124		Cs	-0.0891223	8.78653	5.22726	0.0343163	0.583199		Huwe1	0.109924	8.69436	3.30537	0.0854084	0.999924		Nphp3	0.230642	2.51239	4.77713	0.0420244	0.708514		Rmi2	-0.127675	5.68832	3.75176	0.0682944	0.983326
Ivns1abp	0.106898	6.73419	3.66557	0.0712623	0.686469		Adprm	0.137254	5.18045	4.7613	0.0423294	0.714124		Ash1l	0.178854	5.48057	5.21872	0.0344467	0.583696		Mxd1	0.154457	4.63875	3.30277	0.0855217	0.999924		Plcb3	0.190376	4.32733	4.77372	0.0420897	0.708514		Pwwp2a	0.168267	4.45907	3.74971	0.0683633	0.983326
Zmym6	0.284486	2.05018	3.66344	0.0713374	0.686469		Elob	-0.101292	7.15966	4.75945	0.0423652	0.714124		Stard10	-0.308236	2.96938	5.21756	0.0344644	0.583696		Mfsd11	0.179646	4.0454	3.30075	0.0856102	0.999924		Glod4	-0.110538	6.7773	4.76024	0.04235	0.708514		Gm2000	-0.317758	2.22146	3.74668	0.0684654	0.983326
Ak4	0.321642	2.80621	3.66316	0.0713475	0.686469		Ero1lb	-0.202655	2.98763	4.75321	0.0424864	0.714124		Mcrs1	-0.158339	6.10199	5.20031	0.0347296	0.586097		Fbrsl1	0.0983721	5.6009	3.29483	0.0858691	0.999924		Fam89b	-0.115579	5.53859	4.7575	0.0424031	0.708514		Rev1	0.150556	4.58753	3.744	0.0685556	0.983326
Zdhhc16	0.12121	5.19563	3.66227	0.0713788	0.686469		Arl3	0.179332	4.2347	4.75297	0.042491	0.714124		Supt7l	-0.152282	4.71263	5.19585	0.0347985	0.586097		Mthfsl	-0.307505	2.62602	3.29426	0.0858944	0.999924		Trim30a	-0.160323	4.71955	4.75711	0.0424107	0.708514		Fam234b	-0.126253	4.9171	3.73817	0.0687528	0.983326
Hist1h2ak	0.598621	2.04937	3.65647	0.0715843	0.686469		Socs1	-0.211254	6.50738	4.75215	0.042507	0.714124		Naa40	-0.0955258	7.30713	5.19295	0.0348434	0.586097		Gm20517	0.112794	5.05529	3.29136	0.0860216	0.999924		Ctso	-0.243232	2.42071	4.75474	0.0424566	0.708514		Ints12	-0.105945	4.82056	3.73547	0.0688443	0.983326
Gimap8	0.130329	5.04363	3.65607	0.0715987	0.686469		Dnajc3	-0.0901188	7.0367	4.74432	0.0426595	0.714124		BC052040	-0.223336	3.35328	5.18887	0.0349066	0.586097		Odf2l	0.169191	3.55845	3.29005	0.0860792	0.999924		Tnrc6a	0.164362	7.72198	4.75299	0.0424906	0.708514		Ube2m	-0.0827041	6.97272	3.73418	0.0688879	0.983326
Ccdc9	0.133792	5.80067	3.65467	0.0716483	0.686469		mt-Cytb	0.378066	9.28858	4.74178	0.0427092	0.714124		Mul1	-0.189169	4.73094	5.18176	0.0350172	0.586097		Rab8a	-0.0877274	7.5672	3.28946	0.0861053	0.999924		Farp1	0.15503	5.80776	4.74315	0.0426825	0.708514		Sav1	0.0778303	5.86142	3.73276	0.0689362	0.983326
Zfp948	0.285999	2.30637	3.64984	0.0718198	0.686469		Rere	0.138003	6.9119	4.74134	0.0427177	0.714124		Rpl27a	-0.106174	9.12898	5.1776	0.0350821	0.586097		Unc45a	-0.0857469	6.43142	3.28444	0.0863264	0.999924		Abl1	0.104251	6.78525	4.74088	0.0427267	0.708514		Dynlt1f	-0.244708	2.3173	3.72393	0.0692368	0.983326
Cep135	0.148383	4.70718	3.64238	0.0720861	0.686469		Pelp1	-0.0930859	6.6951	4.74063	0.0427316	0.714124		Pan3	0.236567	5.92254	5.17758	0.0350824	0.586097		Mtif2	0.12811	4.5979	3.28145	0.0864587	0.999924		Nsun4	-0.154226	4.37262	4.73672	0.0428083	0.708514		Pggt1b	0.0973485	5.77274	3.72074	0.0693458	0.983326
Pik3c2b	0.256127	3.64584	3.63946	0.0721906	0.686469		Cd28	0.122722	9.74381	4.7378	0.042787	0.714124		Gfod1	-0.147396	5.38514	5.17751	0.0350835	0.586097		mt-Cytb	0.353358	9.28858	3.27561	0.0867173	0.999924		Utp14b	0.148213	5.26417	4.73625	0.0428175	0.708514		Ifi35	-0.132951	5.32951	3.71947	0.069389	0.983326
Macf1	0.211541	7.48957	3.63229	0.0724481	0.686469		Dok1	-0.155869	4.27062	4.73613	0.0428198	0.714124		Lcorl	0.21687	3.45548	5.16412	0.0352934	0.588603		Lamp2	0.125551	5.57732	3.27492	0.0867481	0.999924		Rrn3	-0.0915353	6.30983	4.72745	0.0429904	0.708514		Tmem63a	0.164583	4.06763	3.71515	0.0695372	0.983326
Mecp2	0.0976411	5.99505	3.62439	0.0727329	0.686469		Neurl4	0.113246	5.37014	4.72505	0.0430378	0.71607		Klf12	0.25371	2.42838	5.15627	0.0354171	0.588731		Ddx28	-0.145032	4.59947	3.27311	0.0868283	0.999924		Dus4l	-0.185968	3.06458	4.72575	0.0430239	0.708514		Tst	-0.272658	2.14305	3.70898	0.0697493	0.983326
Kif23	0.125522	7.20965	3.61568	0.0730486	0.686469		Arc	-0.206385	3.42005	4.72103	0.043117	0.71607		Kctd17	-0.126974	6.02567	5.15467	0.0354423	0.588731		Fdxr	0.139839	4.69359	3.26938	0.0869946	0.999924		Ick	0.15237	4.26949	4.72456	0.0430475	0.708514		Myg1	-0.101271	5.68221	3.7083	0.0697725	0.983326
Cflar	0.136514	6.40903	3.6134	0.0731316	0.686469		Chpf	-0.124984	5.49284	4.71911	0.0431552	0.71607		Mettl27	-0.376858	2.00398	5.15223	0.0354809	0.588731		Rassf1	0.105662	5.64172	3.26757	0.0870753	0.999924		Stk24	0.0828886	7.64243	4.72369	0.0430645	0.708514		Atxn7	0.114856	4.97915	3.70393	0.0699233	0.983326
Hist1h4b	0.426245	1.72409	3.6132	0.0731387	0.686469		Nek7	-0.103725	7.4905	4.71371	0.0432621	0.716633		Gys1	0.229622	4.17407	5.14259	0.0356337	0.589101		Vav3	0.135975	5.39477	3.26248	0.0873025	0.999924		Ddx17	0.120757	7.90866	4.72361	0.0430662	0.708514		Phactr2	0.161812	4.83103	3.70012	0.0700548	0.983326
Adam1a	0.122974	5.12072	3.60721	0.0733569	0.686469		Pik3ip1	0.382824	3.06871	4.70804	0.0433748	0.716952		Msantd2	0.204167	3.83743	5.1403	0.0356701	0.589101		Ubl4a	0.124374	5.67531	3.26186	0.0873301	0.999924		Msh2	-0.106917	6.73993	4.72067	0.0431243	0.708514		Bhlhe40	0.118864	7.35127	3.69612	0.0701936	0.983326
Zbtb38	0.143817	5.98924	3.60516	0.0734319	0.686469		Fscn1	0.692559	2.5685	4.7054	0.0434273	0.716952		Hnrnpm	-0.117191	9.13964	5.13949	0.0356831	0.589101		Mrps11	-0.118316	4.95321	3.25874	0.0874698	0.999924		Ufd1	0.113512	5.61401	4.71825	0.0431722	0.708514		Fads1	0.114072	5.974	3.69532	0.0702212	0.983326
Zfp512b	0.2011	5.38728	3.60216	0.0735417	0.686469		Zkscan7	0.292933	2.42839	4.70108	0.0435137	0.717172		Tia1	0.125157	5.5234	5.12892	0.0358518	0.590281		Apba3	0.123078	4.35779	3.25602	0.0875921	0.999924		Pter	-0.233339	2.64967	4.71732	0.0431906	0.708514		Wdr77	-0.0938989	6.34437	3.68805	0.0704739	0.983326
Fchsd1	0.154101	3.95403	3.59421	0.0738332	0.686469		Pdlim4	0.362852	2.02595	4.69543	0.0436267	0.717342		Pafah1b2	0.112655	7.25481	5.12749	0.0358748	0.590281		Hspa4	-0.0687127	9.00571	3.2531	0.0877233	0.999924		Setd2	0.11773	7.20982	4.71464	0.0432437	0.708514		Abcb8	-0.108045	5.41595	3.68576	0.0705538	0.983326
Polg	0.09747	6.89893	3.58522	0.074165	0.686869		Agps	-0.0869161	7.22843	4.69077	0.0437201	0.717342		Ccnl2	0.209432	5.76296	5.12248	0.035955	0.590414		Kansl1l	-0.258968	2.19256	3.25291	0.087732	0.999924		Trrap	0.122124	7.3959	4.71355	0.0432652	0.708514		Mxd4	0.109483	5.57606	3.68134	0.0707083	0.983326
Mob1b	0.105603	5.46006	3.58265	0.0742599	0.686869		Cmpk2	0.254156	2.14071	4.68693	0.0437972	0.717342		Anxa6	-0.0854879	9.48521	5.11739	0.0360369	0.590414		Zbtb4	0.17806	4.31807	3.25221	0.0877634	0.999924		Nudt1	-0.133881	4.64503	4.71257	0.0432847	0.708514		Ube2w	0.145543	3.57951	3.66221	0.0713811	0.983326
Mbd6	0.136877	5.52115	3.57598	0.0745074	0.687374		Cog6	0.108623	5.66816	4.68216	0.0438934	0.717342		Sugp2	0.177198	4.88148	5.11576	0.0360632	0.590414		Tasor2	0.13007	5.10566	3.25079	0.087827	0.999924		Phf20l1	0.143299	6.94583	4.71158	0.0433044	0.708514		Socs1	-0.185288	6.50738	3.66138	0.0714105	0.983326
Mphosph6	0.126398	4.57396	3.57552	0.0745244	0.687374		Lzts1	-0.234493	3.56564	4.66912	0.0441575	0.717342		Bmyc	-0.220772	4.15808	5.10567	0.0362261	0.591223		Setd2	0.111486	7.20982	3.25015	0.087856	0.999924		Zfp64	0.131553	5.29566	4.70273	0.0434807	0.708514		Atrx	0.113912	7.61586	3.66061	0.0714376	0.983326
Nts	0.364123	3.03571	3.55526	0.0752823	0.691329		Snapc1	0.146382	4.3809	4.66856	0.0441688	0.717342		Ino80d	0.141437	6.77487	5.10411	0.0362515	0.591223		Mfsd13a	-0.141797	4.05534	3.24977	0.0878734	0.999924		Cct6a	-0.0794213	8.95093	4.70038	0.0435275	0.708514		Gm50253	-0.124568	4.90975	3.6602	0.0714523	0.983326
Plekhg3	0.415828	1.75588	3.55443	0.0753136	0.691329		Axin2	0.140904	6.03344	4.66509	0.0442393	0.717342		Zmym2	0.125961	6.1593	5.10154	0.0362931	0.591223		Ints12	-0.113528	4.82056	3.24884	0.0879149	0.999924		Tulp3	-0.187773	4.28537	4.69874	0.0435604	0.708514		Mob1b	0.0931729	5.46006	3.65562	0.0716143	0.983326
Ppard	0.165811	4.71268	3.549	0.075518	0.691329		Wdr6	-0.0927578	7.41191	4.66507	0.0442397	0.717342		Naa80	-0.237718	3.48051	5.09452	0.0364073	0.592101		Lig1	-0.0819263	8.72843	3.24554	0.0880642	0.999924		Timm13	-0.11355	6.40142	4.69769	0.0435814	0.708514		Ndufa12	-0.101546	5.4662	3.65386	0.0716771	0.983326
Sec11c	0.132869	6.43426	3.54601	0.0756312	0.691329		Prpf39	0.137295	5.65228	4.65806	0.0443827	0.717342		Pdcd6	-0.120959	6.44046	5.08627	0.036542	0.592618		Gm49320	-0.114174	5.11978	3.245	0.0880886	0.999924		Casp8	-0.132719	6.69309	4.69267	0.0436819	0.708514		Nob1	-0.0951912	5.79125	3.65204	0.0717418	0.983326
Gbp8	0.169688	3.97276	3.52975	0.076249	0.691329		Pus1	-0.103766	5.69146	4.64805	0.0445879	0.717342		Polr2e	-0.107202	6.68546	5.08518	0.0365598	0.592618		Sapcd2	0.177175	4.66298	3.24163	0.0882408	0.999924		Ints5	-0.103754	6.78875	4.69129	0.0437096	0.708514		Tmem8	-0.175297	3.30357	3.6516	0.0717573	0.983326
Hist1h1d	0.598366	2.8829	3.52327	0.076497	0.691329		Arid4b	0.141724	5.94111	4.64734	0.0446024	0.717342		Nufip2	0.125445	6.60343	5.07782	0.0366805	0.592865		Eri3	-0.146763	4.28922	3.2326	0.0886512	0.999924		Senp8	-0.307535	2.86201	4.68555	0.0438252	0.709217		Impact	0.147394	3.74415	3.65133	0.071767	0.983326
9930111J21Rik1	0.327507	2.616	3.52317	0.0765006	0.691329		Pde4a	0.297936	2.33984	4.64677	0.0446141	0.717342		Mpc1	-0.131684	4.92209	5.0769	0.0366957	0.592865		Myh9	0.159447	10.3491	3.23041	0.0887509	0.999924		Srd5a1	-0.253087	1.97028	4.67356	0.0440674	0.711963		Dars	-0.0831015	7.19078	3.65087	0.0717833	0.983326
Nlrc3	0.159574	6.2547	3.51776	0.0767084	0.691329		Lig1	-0.0854976	8.72843	4.64445	0.0446619	0.717342		Atp2c1	0.11183	6.05904	5.06766	0.0368479	0.594347		Fhl2	-0.244554	2.06006	3.22855	0.0888358	0.999924		Gbp6	-0.26309	2.2755	4.66661	0.0442085	0.712411		Dnajb2	0.206394	2.9751	3.64351	0.072046	0.983326
Tmem63b	0.221716	3.49614	3.5114	0.0769535	0.691329		Arhgap21	0.118226	5.89991	4.64306	0.0446905	0.717342		Ndufa5	-0.174587	5.05709	5.06229	0.0369367	0.594802		Fadd	-0.122905	4.66665	3.22849	0.0888387	0.999924		Cebpg	0.104747	6.34051	4.66275	0.044287	0.712411		Trabd	-0.0934944	6.3563	3.64228	0.0720898	0.983326
R3hdm1	0.127671	6.02497	3.50949	0.0770272	0.691329		Cep57	0.091599	5.94598	4.64286	0.0446945	0.717342		Comtd1	0.23521	2.99496	5.04993	0.0371421	0.596448		Maskbp3	0.13058	4.94159	3.22639	0.0889344	0.999924		Abcf2	-0.0905916	7.41911	4.65129	0.0445214	0.712411		Lyrm1	-0.19281	2.46915	3.64134	0.0721235	0.983326
Qtrt1	0.174011	4.06747	3.50902	0.0770456	0.691329		Zfp36l1	0.103067	6.52009	4.63945	0.0447648	0.717342		Tigd3	-0.325314	1.96065	5.04883	0.0371604	0.596448		Mis18bp1	0.138433	5.9774	3.21361	0.0895211	0.999924		Cbll1	-0.109811	5.8101	4.65	0.0445479	0.712411		Scfd1	-0.0964997	5.7617	3.63969	0.0721824	0.983326
Pabpn1	0.122031	6.88687	3.50624	0.0771529	0.691329		Man2b2	-0.0975728	5.67998	4.63943	0.0447654	0.717342		Ythdc1	0.101486	6.66525	5.04213	0.0372723	0.597269		Cs	-0.0698229	8.78653	3.21226	0.0895832	0.999924		Ash1l	0.148193	5.48057	4.64726	0.0446041	0.712411		Hinfp	0.115184	5.09282	3.63425	0.0723778	0.983326
Osbpl8	0.0904352	7.13796	3.50607	0.0771597	0.691329		Gm50388	-0.124771	6.07563	4.63228	0.0449132	0.717441		Psmd13	-0.109093	7.66504	5.03389	0.0374106	0.597536		Pbrm1	0.0821914	7.73412	3.21021	0.0896778	0.999924		Tuba4a	-0.139573	8.26342	4.64504	0.0446497	0.712411		Ankrd27	-0.0803523	6.03438	3.62398	0.0727477	0.983326
Dcun1d4	0.207089	2.69689	3.50211	0.077313	0.691329		Dohh	-0.0999195	5.67135	4.63206	0.0449177	0.717441		Clcf1	0.328266	2.64316	5.02586	0.0375457	0.597536		mt-Nd6	0.552468	1.86612	3.20864	0.0897502	0.999924		Nab1	0.0952239	6.73788	4.64237	0.0447048	0.712411		Tuba4a	-0.123227	8.26342	3.62245	0.072803	0.983326
Itpka	0.279049	2.50637	3.49655	0.0775293	0.691329		Myl6b	-0.221754	2.58946	4.62009	0.0451664	0.718614		Higd2a	-0.141964	5.52784	5.02194	0.0376119	0.597536		Paics	-0.0844151	8.28197	3.20751	0.0898028	0.999924		Bckdk	-0.0939789	6.38111	4.64114	0.0447301	0.712411		Nktr	0.149214	6.72647	3.62164	0.0728324	0.983326
Tyw3	0.268607	2.34526	3.49643	0.0775337	0.691329		Rac1	-0.0713956	9.17391	4.61712	0.0452284	0.718614		Phf20l1	0.168136	6.94583	5.01943	0.0376544	0.597536		Ifi27l2a	-0.212108	6.43387	3.20534	0.0899029	0.999924		Azin1	-0.0818079	8.31335	4.62612	0.045041	0.712411		Mrpl17	-0.143951	5.0202	3.61876	0.0729367	0.983326
Zfp131	0.131987	5.16943	3.48894	0.0778261	0.691329		Nek1	0.125056	4.45845	4.61489	0.0452751	0.718614		Bbx	0.143166	5.22136	5.00874	0.0378359	0.597536		Vps41	-0.106488	5.32335	3.20444	0.0899446	0.999924		Cdca7	-0.0812622	7.44094	4.6212	0.0451434	0.712411		5430427O19Rik	-0.27343	2.26701	3.61829	0.0729538	0.983326
Mlycd	0.183583	3.62161	3.48862	0.0778387	0.691329		Pik3r5	0.15463	5.43377	4.61188	0.045338	0.718614		Gm49759	-0.204434	8.26581	5.00364	0.0379227	0.597536		Crocc	0.176897	4.0841	3.20353	0.0899867	0.999924		Nup35	-0.147061	4.32557	4.62115	0.0451443	0.712411		Dusp5	-0.130112	6.84679	3.61561	0.0730512	0.983326
Brpf3	0.150393	5.48599	3.48596	0.0779427	0.691627		Ttc9c	0.089359	6.40333	4.60356	0.0455127	0.718614		Gm45705	-0.366213	2.35661	5.00086	0.0379703	0.597536		Hic2	-0.193636	2.8018	3.20285	0.0900184	0.999924		Wdr26	0.0832894	8.67434	4.61572	0.0452576	0.712411		Atrn	0.115756	5.28297	3.613	0.073146	0.983326
Sec61a2	0.282544	2.37394	3.48021	0.0781682	0.692316		Itgal	-0.0842805	9.4819	4.59907	0.0456071	0.718614		Rpl26	-0.0948672	8.83235	4.99877	0.0380061	0.597536		Ptov1	0.183975	3.83334	3.20088	0.0901099	0.999924		Zmym4	0.111592	5.95139	4.61436	0.0452861	0.712411		Crtc1	-0.115933	5.00389	3.60507	0.0734353	0.983326
Ube2b	0.110399	6.3435	3.47695	0.0782968	0.692316		Rab3gap1	-0.0841874	6.28627	4.59376	0.0457193	0.718614		Twf1	0.130542	5.1573	4.998	0.0380192	0.597536		Sars2	-0.118621	5.05781	3.19396	0.0904316	0.999924		Vipas39	-0.130282	4.98783	4.61162	0.0453434	0.712411		Mrpl15	-0.0910037	5.96848	3.60386	0.0734796	0.983326
Ulk3	0.198459	3.93696	3.47275	0.0784623	0.693107		Fbxo11	0.10844	5.9282	4.59056	0.045787	0.718614		Bcl2l2	0.302539	3.17561	4.99504	0.0380698	0.597536		Uqcrb	-0.106672	6.02385	3.19391	0.090434	0.999924		Pias3	0.158219	4.63124	4.60501	0.0454821	0.712411		Acsf3	-0.124042	4.19912	3.60171	0.0735581	0.983326
Dok2	0.0923419	7.23096	3.46597	0.0787304	0.693626		Usp49	0.146666	5.16254	4.58282	0.0459511	0.718614		Pax5	1.08289	2.1347	4.99289	0.0381069	0.597536		Prpf39	0.129681	5.65228	3.1936	0.0904484	0.999924		Mindy1	0.141228	4.12587	4.60419	0.0454993	0.712411		Kmt2e	0.117015	7.63743	3.60099	0.0735846	0.983326
Svil	0.162912	6.02704	3.45781	0.0790547	0.693626		Gsn	-0.115961	6.60155	4.57775	0.0460592	0.718614		Gm28048	-0.0935836	7.68922	4.99138	0.0381327	0.597536		Gm21974	-0.262522	2.70637	3.1929	0.0904813	0.999924		Ppp1r12c	0.104393	6.07436	4.599	0.0456085	0.712411		Nsun6	0.211853	2.83094	3.59939	0.0736432	0.983326
Hint2	0.207781	2.6735	3.45506	0.0791643	0.693626		Yaf2	-0.154985	4.67884	4.57691	0.0460772	0.718614		Tnnt1	0.27246	2.05594	4.99119	0.038136	0.597536		Elac2	-0.0936845	6.09292	3.19235	0.0905067	0.999924		Prkab2	0.314076	2.37199	4.59638	0.0456639	0.712411		Cops4	-0.0719965	6.36088	3.59889	0.0736613	0.983326
Appl2	0.258698	2.30976	3.45243	0.0792692	0.693626		F2rl2	-0.302039	4.178	4.57652	0.0460855	0.718614		Rps28	-0.100601	7.83893	4.99092	0.0381406	0.597536		Grap2	0.0885045	8.18223	3.19066	0.0905855	0.999924		Atxn7	0.127831	4.97915	4.59327	0.0457297	0.712411		Nans	-0.0672085	7.32486	3.59742	0.0737154	0.983326
Tnfrsf14	0.20658	3.64965	3.44361	0.0796227	0.693626		Ddx11	0.119758	5.16637	4.57646	0.0460866	0.718614		Gm42715	0.155474	7.7917	4.98696	0.0382087	0.597649		Grik5	0.154991	3.74265	3.19063	0.0905871	0.999924		Tmem63b	0.222915	3.49614	4.59269	0.045742	0.712411		Hipk3	0.0714998	7.94755	3.59492	0.0738071	0.983326
Trim34a	0.219607	3.13097	3.43476	0.0799789	0.693626		Lypla2	-0.0913404	6.97226	4.57441	0.0461304	0.718614		Rhbdd2	0.184126	4.2599	4.97867	0.0383517	0.597708		Adamtsl3	0.311103	3.15494	3.18115	0.0910312	0.999924		Eml5	0.181105	3.87922	4.58341	0.0459386	0.712411		Glipr1	-0.119779	5.80043	3.59218	0.073908	0.983326
AI987944	0.180063	3.41817	3.43199	0.0800909	0.693626		Cnksr3	-0.301062	2.77553	4.57164	0.0461896	0.718614		Esrra	0.159936	4.03061	4.97561	0.0384047	0.597708		Etfdh	-0.10929	5.59055	3.17732	0.0912114	0.999924		Rsrc2	0.108535	6.17571	4.57999	0.0460114	0.712411		Mindy1	0.124765	4.12587	3.58792	0.0740652	0.983326
2310061I04Rik	0.172771	4.51451	3.43074	0.0801417	0.693626		Trmt10a	-0.154947	3.9358	4.56681	0.046293	0.718614		Prmt5	-0.123363	7.44819	4.97094	0.0384856	0.597708		Zfp46	-0.13438	4.71406	3.17327	0.0914022	0.999924		Gtf2a2	0.0992022	5.11458	4.57987	0.0460141	0.712411		Cdkn1b	0.135704	6.55168	3.58715	0.0740935	0.983326
Camta1	0.272226	2.62487	3.43051	0.0801509	0.693626		Tecr	-0.0856697	7.73384	4.56632	0.0463036	0.718614		Apopt1	-0.174932	4.585	4.96947	0.0385112	0.597708		Tgfbr1	0.0979009	6.47878	3.17304	0.0914134	0.999924		Evl	0.143254	7.5192	4.56811	0.0462652	0.712411		Crk	0.102045	6.12284	3.58463	0.0741865	0.983326
Csad	0.246055	2.85057	3.42993	0.0801741	0.693626		Il10	-0.312554	1.95357	4.5633	0.0463684	0.718614		Gm37881	0.299089	1.96416	4.96423	0.0386023	0.597708		Marcks	0.124511	6.03011	3.16934	0.0915879	0.999924		Sh3glb2	-0.0893208	6.2385	4.56553	0.0463206	0.712411		Zbtb38	0.125825	5.98924	3.58434	0.0741974	0.983326
Med1	0.0963332	6.65585	3.42888	0.0802166	0.693626		Tyw1	-0.104834	5.56079	4.55631	0.046519	0.718614		Mafg	0.11063	5.5963	4.95709	0.0387268	0.597708		Ndufa4	-0.102687	6.98655	3.16577	0.0917573	0.999924		Fam162a	0.127758	6.10761	4.56486	0.046335	0.712411		Crebrf	0.142149	3.99782	3.5837	0.0742211	0.983326
Spen	0.126894	6.99873	3.42011	0.080573	0.693626		4930503L19Rik	0.155691	4.80582	4.55629	0.0465194	0.718614		Btbd19	0.156597	4.76239	4.95375	0.0387854	0.597708		Crebrf	-0.156297	3.99782	3.16541	0.0917742	0.999924		Naga	0.143395	3.79344	4.56318	0.046371	0.712411		Tbc1d31	0.114417	4.87237	3.58034	0.0743456	0.983326
Brwd3	0.149576	4.83872	3.417	0.0806998	0.693626		Rhof	-0.103276	6.8323	4.55592	0.0465274	0.718614		Reep5	-0.0957982	7.44614	4.94975	0.0388555	0.597708		Fut11	-0.15344	4.4279	3.1642	0.0918318	0.999924		Cse1l	-0.084382	8.01161	4.55871	0.0464671	0.712411		Msh2	-0.0930085	6.73993	3.57626	0.0744969	0.983326
Lrmp	0.105457	7.22282	3.41631	0.080728	0.693626		Hcls1	-0.0851242	8.74523	4.54647	0.0467318	0.720426		Plxna3	0.32995	2.63708	4.94436	0.0389502	0.597708		Slc25a13	-0.151992	4.69676	3.16062	0.0920016	0.999924		Hip1r	0.231779	5.34967	4.55273	0.0465962	0.712411		Nudt14	0.158325	3.15267	3.57385	0.0745867	0.983326
Usp28	0.163719	4.46836	3.41322	0.0808544	0.693626		Farsb	-0.089528	6.70854	4.54372	0.0467914	0.720426		Rft1	0.195174	3.93649	4.94337	0.0389677	0.597708		Rabl3	-0.148016	4.03645	3.15787	0.0921327	0.999924		Flcn	0.130248	4.91583	4.5507	0.0466402	0.712411		Klf13	0.0943891	7.99507	3.57221	0.0746478	0.983326
Crebzf	0.192622	5.52625	3.41156	0.0809219	0.693626		Golga4	0.191274	5.75734	4.53579	0.0469638	0.720633		Mfsd4b4	0.245765	3.36837	4.94283	0.0389771	0.597708		Ptdss2	-0.14512	4.29325	3.15571	0.0922359	0.999924		Sema4d	-0.0790251	8.79718	4.5459	0.0467442	0.712411		Gm45799	-0.119168	4.93477	3.56903	0.0747662	0.983326
Rev3l	0.175415	5.81505	3.40818	0.0810606	0.693738		Ncoa5	-0.0779497	6.31427	4.53564	0.0469672	0.720633		Mtmr12	-0.143798	6.18994	4.94221	0.038988	0.597708		Inpp4a	0.24984	4.64796	3.15483	0.092278	0.999924		Pcyt2	0.103551	5.83615	4.53935	0.0468865	0.712411		Cenpw	-0.150649	4.74637	3.56736	0.0748287	0.983326
Nme7	0.18206	4.22828	3.40432	0.081219	0.693752		Mrpl17	-0.161359	5.0202	4.53279	0.0470294	0.720633		Zap70	-0.111279	7.94838	4.94134	0.0390034	0.597708		Dcaf13	-0.0872496	6.23176	3.15245	0.0923916	0.999924		Dlg4	0.188186	4.85006	4.53456	0.0469907	0.712411		Pold2	-0.0936525	6.72822	3.56174	0.0750387	0.983326
Dusp16	0.230043	3.95641	3.40204	0.0813129	0.693807		Zfp62	0.118379	6.13372	4.52964	0.0470983	0.720633		Znrd2	-0.187863	4.39748	4.93616	0.0390948	0.598175		Lrch3	0.119682	6.45937	3.14637	0.0926825	0.999924		Egr2	0.129729	5.96025	4.52774	0.0471397	0.712411		Wdfy1	0.133188	4.34262	3.55723	0.0752083	0.983326
Pip4p1	0.195707	4.22555	3.40073	0.0813668	0.693807		Ccnb1	-0.0773789	7.89508	4.52531	0.0471931	0.720962		Hsd17b11	0.294938	2.82948	4.92384	0.0393133	0.599442		Gm45799	-0.128273	4.93477	3.14357	0.0928171	0.999924		Srp54a	0.298675	2.9087	4.5271	0.0471539	0.712411		Tbc1d4	0.163351	7.45396	3.55424	0.0753206	0.983326
Trim41	0.133905	5.04102	3.38187	0.0821481	0.69548		Bcl9l	0.130323	6.0864	4.5167	0.0473823	0.721643		Cpsf7	0.123559	6.56526	4.91776	0.0394214	0.599442		Sptlc2	-0.0854517	5.95599	3.13922	0.0930265	0.999924		Arhgdia	-0.0893411	10.2108	4.51962	0.0473179	0.712411		Ube3b	-0.0835143	6.88676	3.55045	0.0754634	0.983326
Pnpla7	0.204332	3.18652	3.381	0.0821843	0.69548		Plcb3	0.185229	4.32733	4.51549	0.0474088	0.721643		Man1a2	0.11732	6.69947	4.91515	0.039468	0.599442		Ptpn13	0.109716	5.8301	3.13632	0.0931666	0.999924		Dctd	-0.17881	3.41334	4.51781	0.0473578	0.712411		Klf12	0.185307	2.42838	3.54885	0.0755239	0.983326
2010008C14Rik	0.27003	2.09574	3.37727	0.0823398	0.69548		Atf6	-0.093005	5.71497	4.5105	0.0475192	0.721643		Ankzf1	0.26004	3.65243	4.91488	0.039473	0.599442		Ift88	0.202641	2.63488	3.13541	0.0932104	0.999924		Sap25	0.350136	2.34661	4.51525	0.0474143	0.712411		Thyn1	-0.0990286	5.26628	3.54694	0.0755961	0.983326
Pan3	0.191537	5.92254	3.37477	0.0824443	0.69548		Fmc1	-0.186289	3.83886	4.50867	0.0475595	0.721643		Pno1	-0.129873	6.15162	4.91403	0.0394881	0.599442		Fam241a	0.194873	2.91099	3.13184	0.0933832	0.999924		Mical3	0.157198	4.82883	4.51507	0.0474181	0.712411		Palm	0.212269	2.52192	3.54663	0.0756078	0.983326
Efcab11	0.214404	2.76901	3.37218	0.0825529	0.69548		Ppp1r15a	0.199129	3.55092	4.50293	0.0476867	0.721643		Rsu1	-0.142211	5.35461	4.89774	0.0397806	0.599442		Zfp217	0.0877069	7.18822	3.13088	0.0934294	0.999924		Fundc2	-0.0945185	6.04985	4.5132	0.0474595	0.712411		Dcaf15	-0.100757	6.32807	3.54572	0.0756423	0.983326
Ehd2	0.255847	2.15459	3.36838	0.0827122	0.69548		Zfc3h1	0.172699	6.05622	4.50216	0.0477039	0.721643		Ubxn6	-0.147225	5.1193	4.89347	0.0398576	0.599442		Vps37c	0.130954	4.4498	3.12917	0.0935127	0.999924		Tepsin	0.186474	3.73265	4.50929	0.0475458	0.712411		Naa38	-0.102943	5.24972	3.54344	0.0757283	0.983326
Arhgef2	0.0976277	7.78692	3.3651	0.0828502	0.69548		Eef1aknmt	-0.185766	4.57686	4.49999	0.047752	0.721643		Kti12	-0.121484	5.4721	4.89225	0.0398796	0.599442		Rnf214	0.134918	4.44652	3.12454	0.0937374	0.999924		Psmc4	-0.0804341	7.59902	4.50465	0.0476485	0.712411		Pelp1	-0.0804109	6.6951	3.54233	0.0757705	0.983326
Nmb	0.333723	1.91325	3.36208	0.0829773	0.69548		Gm42715	0.129872	7.7917	4.49394	0.0478866	0.722565		Arsb	-0.210261	4.63426	4.89002	0.03992	0.599442		Vps26b	-0.090424	6.80842	3.12386	0.0937705	0.999924		Sorl1	-0.165351	5.41853	4.49602	0.0478402	0.712411		Kansl1l	-0.235039	2.19256	3.53968	0.075871	0.983326
Zcrb1	0.1202	4.70076	3.36204	0.082979	0.69548		Casp8	-0.129686	6.69309	4.48038	0.04819	0.724594		Prrg4	0.208872	5.64578	4.8896	0.0399275	0.599442		Dnajc19	-0.137214	4.81236	3.12165	0.0938778	0.999924		Cnih1	-0.113767	6.4103	4.49313	0.0479047	0.712411		Slc17a6	0.288355	2.46235	3.53964	0.0758723	0.983326
Klc1	0.114685	6.30672	3.35654	0.0832112	0.696238		Lgals1	-0.0961319	9.93969	4.47854	0.0482315	0.724594		Atf6b	-0.114308	5.88383	4.88333	0.0400413	0.599442		Bptf	0.130733	7.56041	3.11153	0.0943726	0.999924		Zfp11	-0.247052	2.08367	4.48342	0.0481219	0.712411		Slc19a1	-0.0999516	6.01026	3.53339	0.0761103	0.983326
Pou2f2	0.174564	5.74064	3.35258	0.0833789	0.69678		Stx4a	0.103065	5.34366	4.47806	0.0482423	0.724594		Trim27	-0.0952676	7.09358	4.88149	0.0400747	0.599442		Itsn2	0.0869067	7.58959	3.10864	0.0945145	0.999924		Ifnar2	0.101126	5.80563	4.48295	0.0481325	0.712411		Gnpda2	-0.146142	4.10099	3.53308	0.076122	0.983326
Dip2b	0.122557	7.09242	3.34001	0.0839135	0.696846		Shq1	-0.165397	4.00652	4.46991	0.048426	0.7251		Spin4	0.293736	2.55615	4.88007	0.0401005	0.599442		Tmem216	-0.189886	2.82325	3.10749	0.0945709	0.999924		Psmc2	-0.0826412	7.52844	4.48029	0.0481922	0.712411		Tmem33	-0.091248	6.06546	3.53173	0.0761737	0.983326
Ptrh1	0.262119	1.99369	3.33838	0.0839834	0.696846		Patj	0.212597	2.98334	4.46961	0.0484326	0.7251		Akap9	0.259439	5.53389	4.88002	0.0401014	0.599442		Zfp747	0.153593	3.81063	3.10381	0.0947521	0.999924		Prelid3b	-0.0834662	6.68482	4.47515	0.0483077	0.712411		Spen	0.112953	6.99873	3.53119	0.0761942	0.983326
Spopl	0.186329	3.60345	3.3263	0.0845014	0.699226		Odr4	0.121497	4.39982	4.46599	0.0485146	0.7251		Ahsa1	-0.11543	7.2939	4.87879	0.0401238	0.599442		Fbxo32	-0.268728	3.5795	3.09888	0.0949951	0.999924		Nudt5	-0.0915018	6.34421	4.46722	0.0484868	0.712411		Trib1	0.117277	5.73528	3.52536	0.0764168	0.983326
Hnrnpdl	0.113132	8.02386	3.32483	0.0845649	0.699226		Ptms	0.12317	6.89517	4.46203	0.0486042	0.7251		Lgals9	-0.131195	7.08852	4.87713	0.040154	0.599442		Prdm1	0.181515	2.6059	3.09809	0.0950338	0.999924		Grpel1	-0.153695	5.96484	4.46449	0.0485484	0.712411		Bcl6	0.34671	3.72932	3.52244	0.0765288	0.983326
Serinc5	0.160282	4.31237	3.32043	0.0847547	0.700099		Nup205	-0.0960769	7.97082	4.45306	0.0488082	0.7251		Scyl3	-0.12806	5.61291	4.87085	0.0402687	0.599618		Mtmr4	-0.0800488	6.27707	3.09636	0.0951196	0.999924		Ankrd10	0.100453	6.00865	4.46122	0.0486227	0.712411		F2rl2	-0.264222	4.178	3.5165	0.076757	0.983326
Dnajc18	0.152495	4.42406	3.3151	0.0849854	0.700099		Mtch2	-0.0889526	6.70406	4.45019	0.0488736	0.7251		N4bp2	0.139442	6.24477	4.86678	0.0403431	0.599618		Ccdc88c	0.170728	7.38814	3.09042	0.0954139	0.999924		Asf1a	-0.103289	5.5983	4.45883	0.0486769	0.712411		2610001J05Rik	-0.147585	4.56126	3.51548	0.0767964	0.983326
Srpk1	0.129148	7.35059	3.31414	0.0850268	0.700099		Btaf1	-0.0864188	6.60215	4.44956	0.048888	0.7251		Rps13	-0.0909488	9.2532	4.86646	0.040349	0.599618		Agtpbp1	0.11051	5.12237	3.0854	0.0956635	0.999924		Tspyl2	0.208469	3.33173	4.45759	0.0487051	0.712411		Ddit3	0.16914	3.73983	3.51406	0.0768511	0.983326
AL732309.1	0.171155	3.84417	3.30947	0.0852299	0.700223		Dhx33	-0.120723	5.35912	4.44906	0.0488995	0.7251		Ttc3	0.138675	5.67216	4.85318	0.0405932	0.599764		Nubpl	-0.241966	2.18957	3.07934	0.0959658	0.999924		Bcap31	-0.0793143	7.35511	4.45612	0.0487386	0.712411		Synj2bp	-0.0900128	5.86053	3.51385	0.0768591	0.983326
Sh2b3	0.114185	5.90361	3.30546	0.0854044	0.700223		Cetn2	-0.0967942	5.47889	4.44727	0.0489404	0.7251		Gsr	-0.0949122	6.58952	4.84807	0.0406875	0.599764		Atp6v1a	-0.0932629	6.7264	3.07897	0.0959844	0.999924		B4gat1	-0.179774	4.46057	4.45147	0.0488443	0.712411		Zbtb41	-0.110653	4.77755	3.50281	0.0772857	0.983326
Cdk10	0.194022	3.14345	3.30477	0.0854343	0.700223		Hip1r	0.228955	5.34967	4.43932	0.0491225	0.725781		Srsf1	0.0887549	9.67871	4.84283	0.0407846	0.599764		Trafd1	0.104305	5.60216	3.07786	0.0960399	0.999924		Sec24d	-0.124186	4.56216	4.44925	0.0488951	0.712411		Aimp2	-0.0900941	5.7971	3.50064	0.0773703	0.983326
Man2a2	0.11436	6.26783	3.30397	0.0854695	0.700223		Mxi1	-0.161851	5.07807	4.43728	0.0491694	0.725781		Thoc2	0.104991	6.67497	4.84179	0.0408038	0.599764		Tomm70a	-0.0826994	7.75491	3.07718	0.0960739	0.999924		Emsy	0.137333	6.45168	4.4457	0.0489763	0.712411		Vps26b	-0.0833093	6.80842	3.49572	0.0775613	0.983326
Adamts10	0.216062	4.2662	3.29369	0.0859194	0.701219		Ubr3	0.108141	6.23318	4.4356	0.049208	0.725781		Atp5g1	-0.170914	6.26249	4.83896	0.0408564	0.599764		Umps	-0.0987312	6.90303	3.07686	0.0960903	0.999924		Sqle	0.14683	6.80045	4.4394	0.0491206	0.712411		Ogdh	-0.0778094	7.61628	3.49532	0.0775769	0.983326
Agtpbp1	0.114094	5.12237	3.28856	0.0861448	0.701373		Csnk1g3	0.116467	5.40999	4.42648	0.0494182	0.727105		Usp25	0.102062	7.83868	4.83683	0.040896	0.599764		Mfn2	-0.0966143	6.66764	3.07591	0.0961375	0.999924		Miga1	0.149095	4.34225	4.43703	0.0491751	0.712411		Rhbdd3	-0.171626	3.23426	3.49463	0.0776038	0.983326
Baz2a	0.0760155	7.45703	3.28774	0.0861811	0.701373		Gm49333	-0.286803	2.50999	4.42451	0.0494639	0.727105		Tmem184c	0.180763	4.70356	4.83643	0.0409035	0.599764		Dhrs7	-0.169773	3.92053	3.07256	0.0963056	0.999924		Zbtb24	0.125845	4.45933	4.43569	0.0492058	0.712411		Siah1b	0.152573	3.67645	3.49456	0.0776067	0.983326
Gimap7	0.194888	4.00485	3.28463	0.0863183	0.701907		Cyb5d2	0.268337	2.52613	4.42209	0.0495199	0.727105		Lin54	-0.111889	5.9875	4.82905	0.041041	0.599764		Bag5	0.102831	4.9537	3.06699	0.0965857	0.999924		B4galt4	-0.235382	2.8675	4.43098	0.0493143	0.712411		Hdac2	-0.0768471	6.63547	3.49286	0.0776731	0.983326
Zfyve1	0.149634	4.76602	3.28081	0.0864869	0.702131		Vps13c	0.177047	4.17941	4.41644	0.049651	0.727398		Vps13d	0.135722	5.66618	4.82139	0.0411845	0.599764		Numbl	0.249017	2.50214	3.06692	0.0965894	0.999924		Myo10	0.218379	4.05534	4.43084	0.0493176	0.712411		Ppfia1	0.0960084	6.27849	3.4916	0.0777222	0.983326
Psrc1	0.14894	5.00832	3.27689	0.0866605	0.702322		Sec24d	-0.123642	4.56216	4.40875	0.0498301	0.727398		Inafm2	0.213121	4.01101	4.81917	0.0412261	0.599764		Zbtb17	0.118488	5.3042	3.05794	0.0970432	0.999924		Vdac3	-0.0912324	6.42814	4.42198	0.0495224	0.712411		Prpf39	0.118975	5.65228	3.49108	0.0777425	0.983326
Prdm10	0.139009	4.93979	3.2754	0.0867267	0.702322		Pdp1	0.165127	4.17527	4.40592	0.0498963	0.727398		Ptprs	0.16423	6.0747	4.81639	0.0412783	0.599764		Chaf1a	-0.0781941	7.37675	3.05038	0.0974271	0.999924		Prpf38a	-0.109709	6.31409	4.41651	0.0496493	0.712411		Rest	0.110666	6.60701	3.48853	0.077842	0.983326
Mrps36	0.206458	3.25667	3.26616	0.0871381	0.703111		Gm45799	-0.132537	4.93477	4.40432	0.0499335	0.727398		Psmg3	-0.164066	4.46264	4.81139	0.0413725	0.599764		Kmt2b	0.121178	7.18055	3.04985	0.0974538	0.999924		Brwd1	0.112394	5.26852	4.41237	0.0497456	0.712411		Them4	0.242325	2.51483	3.48744	0.077885	0.983326
Kif3a	0.123049	5.4203	3.25831	0.0874891	0.703283		Ppp1r21	0.108974	5.38496	4.40432	0.0499336	0.727398		Arglu1	0.161	5.80537	4.80388	0.0415145	0.599764		Rpl23a	-0.0691828	8.60795	3.04151	0.0978795	0.999924		Acad10	-0.259296	2.03273	4.41041	0.0497914	0.712411		Ebp	-0.0826493	6.20276	3.48684	0.0779081	0.983326
9430015G10Rik	0.159717	4.20324	3.25003	0.0878616	0.705118		Ebp	-0.0929248	6.20276	4.40136	0.0500029	0.727398		Ndufb5	-0.114485	6.51614	4.80382	0.0415156	0.599764		Ly6a	0.118565	5.56302	3.04016	0.0979488	0.999924		Dyrk2	0.146363	5.0492	4.40288	0.0499673	0.712411		Sars2	-0.107772	5.05781	3.48429	0.0780081	0.983326
Tmf1	0.223436	5.17527	3.23783	0.0884131	0.708063		Slc25a12	-0.114782	7.65138	4.39621	0.0501239	0.727398		H2-M3	-0.262751	3.45861	4.80286	0.0415338	0.599764		Hmgcl	-0.103077	4.76017	3.03784	0.0980675	0.999924		Orc4	-0.102858	5.87183	4.39829	0.050075	0.712411		Btg1	0.102917	6.6135	3.4811	0.0781336	0.983326
Gxylt1	0.0967757	5.70619	3.22953	0.088791	0.708063		Ciz1	0.135354	6.16208	4.39585	0.0501322	0.727398		Ticam2	-0.224454	3.42522	4.80222	0.0415458	0.599764		Atad2b	0.0845248	6.4163	3.03617	0.0981534	0.999924		Arl5a	-0.095396	6.5143	4.3961	0.0501263	0.712411		Ppp1r13b	0.11503	5.25223	3.48055	0.0781549	0.983326
Zscan20	0.187379	3.63374	3.22821	0.0888512	0.708063		Msi2	0.109221	6.21864	4.38972	0.0502764	0.727564		Copb1	-0.103586	7.62857	4.79756	0.0416342	0.599764		Zfp637	-0.174794	3.06047	3.03601	0.0981616	0.999924		Csnk1g2	0.0913092	7.45999	4.38441	0.0504019	0.712411		Il13	-0.241167	3.979	3.47952	0.0781954	0.983326
Hmg20a	0.104256	5.07134	3.22295	0.0890917	0.708063		Fgfr1op	0.124441	4.77058	4.38852	0.0503048	0.727564		Pdcd7	0.145117	4.94678	4.79706	0.0416438	0.599764		Ctss	-0.0935599	6.31501	3.0357	0.0981772	0.999924		Tigd2	-0.129427	5.72231	4.38015	0.0505028	0.712411		Man1a	0.122129	7.3911	3.47359	0.078429	0.983326
Poli	0.136044	4.02683	3.21897	0.0892746	0.708063		Fam89b	-0.110955	5.53859	4.38594	0.0503659	0.727564		Ppfibp1	0.150545	5.17526	4.7937	0.0417077	0.599764		Tpra1	0.108765	4.70929	3.03402	0.0982639	0.999924		Tspan31	-0.110283	5.97184	4.37668	0.050585	0.712411		Pced1b	0.173687	5.26834	3.47071	0.0785429	0.983326
Fastkd3	0.126918	4.52103	3.21366	0.0895186	0.708063		Smad3	-0.10165	6.08004	4.37945	0.0505194	0.728711		Ssr2	-0.113768	7.54573	4.78983	0.0417813	0.599764		Brd2	0.0790458	8.80921	3.03376	0.098277	0.999924		Hectd2	0.20588	3.35838	4.37236	0.0506878	0.712411		Klhl15	0.150496	3.78753	3.46831	0.0786379	0.983326
Rc3h1	0.103513	6.75767	3.21337	0.0895322	0.708063		Eif4e3	-0.106881	5.89648	4.37595	0.0506025	0.728839		Dcun1d4	0.241493	2.69689	4.78982	0.0417815	0.599764		Tgfbr3	0.132771	7.25319	3.03195	0.09837	0.999924		Tpr	0.136638	8.35151	4.37065	0.0507285	0.712411		Stam	0.126098	4.49486	3.46777	0.0786591	0.983326
Srrt	0.0927777	8.27605	3.21041	0.0896687	0.708063		Rest	0.123822	6.60701	4.36882	0.0507721	0.730211		Ppard	0.192184	4.71268	4.78722	0.0418312	0.599764		Nckap1l	-0.0803221	8.17849	3.03005	0.0984681	0.999924		Tpst2	0.106123	5.29346	4.36182	0.0509395	0.712411		Gan	0.112258	5.42863	3.46555	0.0787471	0.983326
Zfx	0.102586	6.30729	3.21028	0.0896746	0.708063		Slc39a4	-0.0930176	6.00782	4.35765	0.0510394	0.732868		Ube2s	-0.149013	6.41952	4.78675	0.04184	0.599764		Rhog	-0.0843801	7.64256	3.02766	0.0985915	0.999924		Ofd1	0.150631	4.51257	4.36147	0.0509477	0.712411		Slc10a3	-0.120328	4.7349	3.45907	0.0790045	0.983326
Aftph	0.0832549	6.59079	3.20254	0.0900328	0.708063		Coq7	-0.144592	4.59207	4.35142	0.0511891	0.732868		Stx4a	0.121527	5.34366	4.78612	0.0418522	0.599764		Wdr24	0.108434	4.76426	3.02114	0.0989287	0.999924		N4bp2l1	0.22954	4.83315	4.36135	0.0509508	0.712411		Zfp809	0.137957	4.48142	3.45791	0.0790507	0.983326
Mbtps2	0.0968748	5.08399	3.19537	0.0903658	0.708063		Cycs	-0.13292	5.80358	4.34347	0.0513808	0.732868		Stk11	0.120158	6.78587	4.78439	0.0418852	0.599764		Nadsyn1	0.251646	2.65625	3.01277	0.0993636	0.999924		Prmt1	-0.0901509	7.79826	4.35799	0.0510311	0.712411		Zfp655	0.109083	5.45521	3.45741	0.0790707	0.983326
Rnf215	0.159388	3.55062	3.18992	0.09062	0.708063		Snx25	0.10697	6.28339	4.34223	0.0514109	0.732868		Dtwd2	0.259937	2.80622	4.78015	0.0419664	0.600052		Taok1	0.105259	6.23159	3.01044	0.0994849	0.999924		Ice1	0.0976127	6.45335	4.35732	0.0510473	0.712411		Pus3	-0.138977	3.68342	3.4512	0.0793187	0.983326
Mtfmt	0.21127	3.76298	3.18868	0.0906782	0.708063		Pcyt1a	-0.111629	5.61034	4.33959	0.0514747	0.732868		Ptrhd1	-0.231484	3.94497	4.7734	0.042096	0.601031		Nek4	-0.134951	4.10293	3.00823	0.0996002	0.999924		Trappc3	-0.0974425	5.4857	4.35632	0.0510711	0.712411		Eif3l	-0.072797	8.40545	3.44848	0.0794274	0.983326
Stk25	0.112448	5.50803	3.18407	0.0908943	0.708063		Ilkap	0.102232	5.84621	4.33923	0.0514834	0.732868		Midn	0.109759	7.38561	4.76788	0.0422024	0.601675		Sp2	-0.0993409	6.35501	3.00546	0.0997452	0.999924		Ccdc125	0.238114	2.66916	4.3512	0.0511943	0.712411		Creb3	0.101516	4.79674	3.44618	0.0795193	0.983326
Lyst	0.148828	4.88768	3.17936	0.0911156	0.708063		Rsrp1	0.302618	6.50575	4.32822	0.0517511	0.732868		Epm2aip1	0.13177	5.67562	4.75539	0.0424441	0.6038		Snx13	0.147287	4.56294	3.00168	0.0999433	0.999924		Kdm7a	0.129702	5.57821	4.34408	0.051366	0.712411		Sdhd	-0.0688064	7.30484	3.44543	0.0795495	0.983326
Cyth4	0.101666	7.40918	3.17803	0.0911779	0.708063		Txn2	-0.0969052	6.8285	4.32329	0.0518714	0.732868		Fgfr1op	0.147874	4.77058	4.75286	0.0424932	0.6038		Tube1	0.165941	5.38345	3.0014	0.0999578	0.999924		Ppp2r2a	-0.0836506	6.58782	4.34271	0.0513992	0.712411		Dhx35	-0.103753	5.21641	3.44453	0.0795859	0.983326
Zdhhc9	0.145075	4.36465	3.17712	0.0912209	0.708063		Zfp709	-0.17792	3.52462	4.32046	0.0519407	0.732868		Taok1	0.131993	6.23159	4.74693	0.0426086	0.6038		Ptpn12	0.13479	4.58199	2.99894	0.100087	0.999924		Cops4	-0.0790934	6.36088	4.34004	0.0514639	0.712411		Inpp5f	0.121506	5.6027	3.44358	0.0796238	0.983326
Apip	0.126484	4.30925	3.17628	0.0912605	0.708063		Pbdc1	-0.0922876	6.06728	4.32034	0.0519435	0.732868		C030006K11Rik	-0.206725	3.34992	4.74626	0.0426217	0.6038		Rab19	0.139041	4.78022	2.99696	0.100191	0.999924		Jakmip1	0.175018	4.73488	4.33932	0.0514812	0.712411		Cd320	-0.168992	3.25595	3.43596	0.0799307	0.983326
Pitpnm1	0.134493	6.53989	3.17382	0.0913763	0.708063		Ercc1	-0.106953	5.02346	4.30906	0.0522205	0.732868		Spag9	0.10985	6.27034	4.74436	0.0426588	0.6038		Hsd17b10	-0.0969333	5.66859	2.99424	0.100334	0.999924		Btbd19	0.128551	4.76239	4.33633	0.0515539	0.712411		Dipk1a	0.112262	4.72437	3.43157	0.0801078	0.983326
Slc12a7	0.137454	4.36164	3.17111	0.0915043	0.708063		Fam222b	-0.10709	5.04737	4.30098	0.05242	0.732868		Trim21	0.156144	4.5334	4.74114	0.0427217	0.60382		Pdcd7	0.114755	4.94678	2.989	0.100611	0.999924		Setx	0.114826	8.22646	4.33201	0.0516587	0.712411		Zfp593	-0.123268	4.3346	3.43129	0.0801193	0.983326
Mroh1	0.117242	4.54878	3.16638	0.0917282	0.708063		Lgmn	0.251067	2.97678	4.29879	0.0524741	0.732868		Igf1r	0.198417	4.93006	4.73162	0.0429083	0.605586		Cenpw	-0.158275	4.74637	2.98656	0.10074	0.999924		Prpf39	0.132403	5.65228	4.33088	0.0516861	0.712411		Tsfm	-0.0950821	4.7992	3.42592	0.080337	0.983326
Vps29	0.103995	5.71478	3.16272	0.0919019	0.708063		Tespa1	-0.141762	4.7908	4.29838	0.0524844	0.732868		Tyw1	-0.122634	5.56079	4.72092	0.0431194	0.606834		Mettl27	-0.284069	2.00398	2.98224	0.100969	0.999924		Slc17a9	0.133219	4.29367	4.3305	0.0516954	0.712411		Casp8	-0.113291	6.69309	3.424	0.0804148	0.983326
Kif21b	0.163421	7.9246	3.15663	0.0921921	0.708063		Rabl3	-0.150217	4.03645	4.29828	0.0524868	0.732868		Sema4a	-0.137101	5.95122	4.72087	0.0431202	0.606834		Tubgcp2	-0.0802852	6.56454	2.97681	0.101257	0.999924		Tcf12	0.101314	6.30883	4.33022	0.0517024	0.712411		Gsk3b	0.102311	6.62296	3.42379	0.0804234	0.983326
Dnajb12	0.0944516	5.78647	3.15526	0.0922572	0.708063		Tnks2	-0.0850005	8.14041	4.29749	0.0525065	0.732868		Rabggtb	0.137963	5.27876	4.71052	0.0433255	0.607809		Oaf	-0.217012	3.03431	2.97071	0.101583	0.999924		Kntc1	0.121056	6.53043	4.32733	0.0517729	0.712411		Gsr	-0.069392	6.58952	3.42222	0.0804871	0.983326
Rbfa	0.132794	5.81141	3.15271	0.0923791	0.708063		Traf6	-0.102829	7.27128	4.29691	0.0525208	0.732868		Serinc5	0.190337	4.31237	4.70559	0.0434236	0.607809		Ecm1	0.272107	6.82029	2.97056	0.101591	0.999924		Arid5a	-0.158332	7.11099	4.32392	0.0518561	0.712411		Gm49361	0.153073	4.4172	3.41427	0.0808114	0.983326
Tcirg1	0.151675	4.47426	3.15212	0.0924073	0.708063		Ube2s	-0.122901	6.41952	4.29687	0.0525219	0.732868		Szt2	0.191838	5.48332	4.70494	0.0434365	0.607809		Msh3	-0.113639	4.92151	2.96757	0.101751	0.999924		Stx16	0.139298	5.19655	4.32316	0.0518745	0.712411		Zbtb7b	0.0861921	7.79477	3.41286	0.0808688	0.983326
Gm28035	0.157225	5.25206	3.14794	0.0926072	0.708063		Tmed10	-0.0716017	7.88414	4.29221	0.0526374	0.732868		Polm	0.141403	4.59232	4.69801	0.043575	0.607809		Irf6	-0.170462	4.09141	2.96606	0.101832	0.999924		Atp5h	-0.07661	7.48283	4.31927	0.0519699	0.712411		Gm49322	-0.100977	6.49363	3.4103	0.0809737	0.983326
Snx15	0.132724	4.64675	3.14618	0.092692	0.708063		Utp18	-0.115649	6.27614	4.29001	0.0526923	0.732868		Endog	-0.193341	3.39361	4.69596	0.043616	0.607809		Hdac8	-0.228241	3.09258	2.96345	0.101972	0.999924		Sall2	0.130957	4.74686	4.31745	0.0520143	0.712411		Tagap	0.192981	5.19191	3.41007	0.080983	0.983326
Ncs1	0.155238	4.07457	3.13889	0.0930426	0.708063		Ptger4	-0.120094	7.23099	4.27564	0.0530513	0.732868		Gm20431	-0.125498	5.68302	4.6958	0.0436192	0.607809		Srcap	0.12343	7.80812	2.96018	0.102148	0.999924		Mars	-0.114446	7.43707	4.31679	0.0520305	0.712411		Clpx	-0.0903216	5.39558	3.40967	0.0809995	0.983326
Stoml1	0.171818	3.71112	3.13827	0.0930726	0.708063		Jagn1	-0.136889	4.72721	4.27439	0.0530825	0.732868		Igfbp4	-0.114429	9.50074	4.69516	0.0436321	0.607809		Nop10	-0.118439	5.6047	2.95513	0.10242	0.999924		Zkscan3	0.174816	4.25207	4.31065	0.0521814	0.712411		Mbp	0.0829831	8.14823	3.40719	0.0811012	0.983326
Cd200	0.120033	5.86738	3.13612	0.0931759	0.708063		Clk1	0.163953	6.2077	4.27422	0.0530869	0.732868		Cep85l	0.211333	5.34841	4.68899	0.0437558	0.607809		Stx17	-0.142566	3.95712	2.95478	0.102439	0.999924		Ndrg1	0.155536	6.50355	4.30218	0.0523902	0.712411		Nek1	0.107486	4.45845	3.40433	0.0812185	0.983326
Rdh14	0.199182	3.28404	3.13252	0.0933501	0.708063		Tagap	0.215799	5.19191	4.26819	0.0532384	0.732868		Ak4	0.36286	2.80621	4.68678	0.0438003	0.607809		Uevld	0.148527	4.03905	2.95439	0.10246	0.999924		Cpt2	0.129926	4.70609	4.29812	0.0524909	0.712411		Eef1akmt1	-0.107254	4.53961	3.4041	0.0812281	0.983326
Acsl3	0.136336	5.22976	3.13201	0.0933749	0.708063		Tab3	0.15754	4.62759	4.26397	0.0533449	0.732868		Pdk1	0.124743	6.12949	4.67929	0.0439513	0.607809		Ifngr1	0.112761	5.70355	2.94641	0.102892	0.999924		Aco2	-0.0943555	9.29111	4.29573	0.0525501	0.712411		Stx8	-0.13963	3.94809	3.39922	0.0814288	0.983326
Dhx57	0.172042	4.61921	3.12902	0.0935199	0.708063		Ptpa	-0.0811037	8.28554	4.26396	0.0533453	0.732868		Mki67	0.24063	10.0729	4.67456	0.0440471	0.607809		Itprid2	0.127481	4.62603	2.94506	0.102965	0.999924		Gsk3b	0.114522	6.62296	4.29227	0.052636	0.712411		Rufy2	0.209741	3.69567	3.39884	0.0814447	0.983326
Hinfp	0.122021	5.09282	3.12556	0.0936876	0.708063		Ints6l	0.204988	4.55931	4.25771	0.0535033	0.732868		Alg13	0.209187	3.69989	4.66422	0.0442571	0.607809		Mphosph9	0.119264	5.50087	2.94458	0.102991	0.999924		Pelp1	-0.0885372	6.6951	4.29078	0.052673	0.712411		Tmem94	-0.0916532	5.83757	3.39865	0.0814525	0.983326
Ddhd2	0.155549	4.97556	3.12221	0.0938508	0.708063		Tbcd	-0.106147	6.59347	4.25449	0.0535849	0.732868		Wdr75	-0.104166	6.23456	4.6623	0.0442963	0.607809		Gemin8	0.162121	4.20393	2.94376	0.103036	0.999924		Als2cl	0.159033	5.20948	4.28716	0.0527633	0.712411		Cep170	0.0941261	5.08981	3.3974	0.0815042	0.983326
Cbx7	0.125743	4.88428	3.11973	0.0939717	0.708063		Ypel3	0.241487	4.028	4.25444	0.053586	0.732868		Srpk1	0.152943	7.35059	4.65634	0.0444179	0.607809		Zfp120	0.164703	4.49875	2.94315	0.103069	0.999924		Pop1	-0.104708	5.58256	4.28627	0.0527854	0.712411		Sh3glb2	-0.0769908	6.2385	3.39663	0.0815359	0.983326
E4f1	0.137936	4.23651	3.11696	0.0941066	0.708063		Tsc22d1	0.219176	3.63763	4.25282	0.0536273	0.732868		Exosc4	-0.122263	4.77251	4.65429	0.0444599	0.607809		Scrn3	-0.196053	3.1465	2.9388	0.103306	0.999924		Exog	-0.152862	4.27972	4.2812	0.052912	0.712411		Fam222b	-0.0950113	5.04737	3.39292	0.0816893	0.983326
Tinf2	0.0964138	5.6557	3.11689	0.0941101	0.708063		Atp6v1a	-0.0953678	6.7264	4.25263	0.053632	0.732868		Cacnb3	0.196726	4.04523	4.65375	0.0444709	0.607809		Akap13	0.108578	8.43064	2.93782	0.10336	0.999924		Chchd1	0.145695	5.53294	4.27955	0.0529534	0.712411		Csnk1g3	0.101998	5.40999	3.39177	0.0817368	0.983326
Cdc42bpg	0.217901	3.00445	3.11378	0.0942622	0.708063		Ifitm3	-0.158833	5.11825	4.25247	0.0536361	0.732868		Map2k2	-0.135701	7.00224	4.64679	0.0446136	0.607809		Fbxo22	-0.11617	5.20871	2.93487	0.103521	0.999924		Cops9	-0.111118	5.72091	4.26922	0.0532125	0.712411		Agpat5	-0.100944	5.90413	3.39166	0.0817416	0.983326
Gm28047	0.169627	3.37227	3.11217	0.094341	0.708063		Il3ra	-0.155625	4.11301	4.25037	0.0536895	0.732868		Egln2	-0.111333	5.94462	4.64462	0.0446584	0.607809		Zmym2	0.0956642	6.1593	2.93338	0.103603	0.999924		Gan	0.124533	5.42863	4.26854	0.0532297	0.712411		Sesn1	0.139444	4.64336	3.38484	0.0820245	0.983326
Amer1	0.158998	3.93289	3.11035	0.0944304	0.708063		Pgm1	-0.116586	6.46993	4.25031	0.0536911	0.732868		Mpv17l2	-0.199071	4.31097	4.63765	0.044802	0.607809		Stoml1	0.166139	3.71112	2.93333	0.103605	0.999924		Phf1	0.220303	3.18623	4.2654	0.053309	0.712411		Rfng	-0.117928	4.37428	3.38239	0.0821265	0.983326
Klf12	0.19774	2.42838	3.10257	0.0948128	0.708063		Rsad1	-0.248931	2.09654	4.24871	0.0537318	0.732868		Zfp207	-0.0952978	8.49211	4.63727	0.0448099	0.607809		Qser1	0.171558	5.66347	2.92968	0.103805	0.999924		Ubald2	0.128028	4.49211	4.2615	0.0534074	0.712411		Cyb5rl	-0.213457	2.13214	3.38173	0.0821539	0.983326
Kif3c	0.162822	4.2647	3.09556	0.095159	0.708063		Sdad1	0.0989043	6.18076	4.23894	0.0539811	0.732868		Cnn2	-0.0896814	8.76376	4.63666	0.0448226	0.607809		Lgals3bp	-0.115451	6.05089	2.9256	0.104029	0.999924		Upf1	0.08645	7.79315	4.25692	0.0535234	0.712411		Dnajc30	-0.123985	3.93575	3.37775	0.0823198	0.983326
Cep85l	0.172016	5.34841	3.08981	0.0954445	0.708063		Zc3h11a	0.14129	6.97438	4.23593	0.0540582	0.732868		Dipk1a	0.148639	4.72437	4.63218	0.0449153	0.607809		Uqcc2	-0.0981503	5.36541	2.92234	0.104208	0.999924		Gpn2	-0.136812	4.40171	4.25218	0.0536435	0.712411		Flt3l	-0.0961215	5.23667	3.36812	0.0827233	0.983326
Mthfr	0.146992	5.04514	3.08798	0.0955351	0.708063		Abcf2	-0.0864286	7.41911	4.2346	0.0540924	0.732868		Tfg	-0.11809	6.32958	4.63047	0.0449506	0.607809		Ndufa6	-0.100087	5.43677	2.9214	0.104261	0.999924		Mov10	-0.166677	6.43792	4.25086	0.0536771	0.712411		Rara	-0.100895	5.96873	3.36432	0.0828828	0.983326
Gstp3	0.0912857	5.92991	3.08297	0.095785	0.708506		Rara	-0.113228	5.96873	4.23055	0.0541964	0.732868		Mast3	0.125142	6.42396	4.62881	0.0449851	0.607809		Crybg3	0.145085	4.97779	2.92093	0.104286	0.999924		Trabd	-0.101034	6.3563	4.25028	0.0536919	0.712411		Lrrc8d	0.079	6.68749	3.36046	0.0830457	0.983326
Ankrd12	0.136247	4.71935	3.07911	0.0959774	0.708959		Yipf1	-0.108408	5.41547	4.22349	0.0543781	0.732868		Fam104a	-0.165264	5.23929	4.62696	0.0450235	0.607809		Adsl	-0.074319	7.30555	2.9203	0.104321	0.999924		Kat2b	0.120529	5.6937	4.24823	0.053744	0.712411		Sik2	0.103875	5.65187	3.36033	0.0830511	0.983326
Mccc1	0.212637	3.27412	3.0639	0.0967419	0.712365		Ccnh	-0.0954105	5.30799	4.22063	0.054452	0.732868		Asb7	0.130884	4.4761	4.6269	0.0450247	0.607809		Wdr89	-0.148127	4.15577	2.91541	0.104592	0.999924		Adamts10	0.215877	4.2662	4.24537	0.0538167	0.712411		Trp53rka	0.147884	3.63569	3.35966	0.0830794	0.983326
Odf2l	0.163305	3.55845	3.05992	0.0969428	0.712607		Vps53	-0.11508	5.54398	4.21394	0.0546254	0.732868		BC035044	-0.371378	2.78096	4.62621	0.045039	0.607809		Atg4b	0.0950834	5.57753	2.91319	0.104715	0.999924		Sdf2l1	-0.114204	6.5701	4.24226	0.0538961	0.712411		Golt1b	0.0959327	5.83032	3.35588	0.0832389	0.983326
Atxn1	0.167644	6.27192	3.05894	0.0969923	0.712607		Gm49355	-0.208335	2.87316	4.21204	0.0546746	0.732868		Zkscan7	0.329836	2.42839	4.62249	0.0451165	0.607809		BX908741.1	0.171008	5.66435	2.90514	0.105161	0.999924		Aim2	0.14123	4.75654	4.24088	0.0539314	0.712411		Hscb	-0.184278	3.11284	3.35392	0.0833222	0.983326
Creb3l2	0.147301	5.08253	3.05137	0.0973764	0.714894		Atp2a2	-0.0825116	8.63463	4.20807	0.0547779	0.732868		Phip	0.122471	6.83349	4.61936	0.0451818	0.607809		Fli1	0.102746	6.50217	2.90373	0.10524	0.999924		Scfd2	-0.132281	4.27813	4.24029	0.0539466	0.712411		Scd2	0.0938644	10.4207	3.35365	0.0833333	0.983326
Cep128	0.157449	4.42672	3.04968	0.0974625	0.714992		Itga4	0.27054	4.7618	4.20742	0.0547948	0.732868		Hsd17b10	-0.120613	5.66859	4.61878	0.0451938	0.607809		Ppat	-0.103303	6.87942	2.90023	0.105436	0.999924		Rsl24d1	-0.0953792	5.905	4.2376	0.0540153	0.712411		Zfp367	0.0962344	6.02451	3.35272	0.0833727	0.983326
Dyrk2	0.138922	5.0492	3.04296	0.0978055	0.716654		Eva1b	0.194876	3.34325	4.2006	0.0549725	0.732868		Ssbp4	-0.121463	6.57785	4.6184	0.0452016	0.607809		Enah	0.183712	3.31256	2.90017	0.105439	0.999924		Ccdc28a	0.267117	2.70116	4.23365	0.0541168	0.712411		Il12rb2	0.198848	3.56976	3.34762	0.0835892	0.983326
Pcmtd2	0.136981	5.08566	3.04238	0.097835	0.716654		Arpc4	-0.0731338	8.63758	4.19307	0.0551697	0.732868		Chchd10	-0.170564	6.37446	4.61709	0.045229	0.607809		Mapk8ip3	0.186431	5.11238	2.89732	0.105598	0.999924		Mbd3	-0.0974352	6.99243	4.22344	0.0543793	0.712411		Dnaja3	-0.0880922	5.98234	3.34368	0.0837569	0.983326
Wipi2	0.0866573	6.29825	3.0385	0.0980336	0.716843		Ralgapa1	0.114475	5.80131	4.19252	0.0551843	0.732868		Rabac1	-0.118571	5.77457	4.61698	0.0452314	0.607809		Ccnt2	0.14055	5.0906	2.89546	0.105702	0.999924		Fibp	0.122931	4.54092	4.21984	0.0544724	0.712411		Stard4	0.0902679	6.93668	3.34367	0.0837574	0.983326
Rnf8	0.102732	5.01196	3.03086	0.0984262	0.716963		Kmt5b	0.109169	5.70924	4.19038	0.0552406	0.732868		Zzef1	0.107609	6.42307	4.60944	0.0453891	0.608422		Ebag9	0.134538	3.94381	2.89398	0.105786	0.999924		Gmps	-0.115634	7.39599	4.21972	0.0544755	0.712411		Pten	0.0799403	5.74427	3.33751	0.0840203	0.983326
Taok1	0.105629	6.23159	3.03059	0.0984401	0.716963		Gm45062	0.123752	4.70137	4.18934	0.0552677	0.732868		Zfp280b	0.107772	7.43838	4.60888	0.045401	0.608422		Hsdl1	0.102472	5.88469	2.89297	0.105842	0.999924		Nab2	0.120663	7.14954	4.21212	0.0546725	0.712411		Zfp758	-0.176383	3.42386	3.33642	0.084067	0.983326
Pias3	0.146334	4.63124	3.02787	0.0985808	0.716963		Parp3	0.131152	4.98703	4.18864	0.0552863	0.732868		Sh2b1	0.153837	6.21003	4.6041	0.0455013	0.608487		Ap3s1	0.126992	4.76329	2.8914	0.10593	0.999924		Gramd1a	0.191394	6.03176	4.21205	0.0546743	0.712411		Rnf43	-0.216668	2.2419	3.33387	0.0841761	0.983326
Nfrkb	0.102641	5.75289	3.02684	0.0986338	0.716963		Gtf3c4	-0.117201	6.00927	4.17621	0.0556144	0.732868		Hyal2	-0.255745	3.5803	4.60125	0.0455612	0.608487		Xrcc2	0.120112	5.09534	2.89066	0.105972	0.999924		Marcks	-0.126708	6.03011	4.21044	0.0547162	0.712411		Gm44790	0.179103	3.4731	3.33162	0.0842729	0.983326
Nphp3	0.209338	2.51239	3.01658	0.0991651	0.716963		Prdx2	-0.085235	7.74356	4.17285	0.0557035	0.732868		Dis3l2	-0.161463	4.41986	4.59756	0.045639	0.608487		Gpd2	-0.0946946	6.0203	2.88881	0.106076	0.999924		Gm28053	0.141266	4.2702	4.20049	0.0549754	0.712411		Dgka	0.0956252	7.98438	3.33042	0.0843245	0.983326
Ppfia1	0.101844	6.27849	3.01425	0.0992863	0.716963		Wdr3	-0.087269	6.58433	4.17278	0.0557051	0.732868		Cers2	0.0938784	7.07434	4.59452	0.0457033	0.608487		Smad4	-0.0922729	6.19303	2.88699	0.106179	0.999924		Tbc1d8b	-0.218148	3.26272	4.19739	0.0550566	0.712411		Rab29	-0.165357	3.92022	3.33017	0.084335	0.983326
Kmt5c	0.149876	5.25314	3.00884	0.0995683	0.716963		Eef1akmt4	-0.215461	3.40912	4.17219	0.0557209	0.732868		Hjurp	0.134357	8.75734	4.59174	0.0457621	0.608487		Fbxo48	0.275314	2.257	2.8846	0.106313	0.999924		Mob4	-0.104045	5.00226	4.19649	0.0550802	0.712411		Vdac2	-0.0695187	7.83422	3.32923	0.0843756	0.983326
Dop1a	0.134124	4.95212	3.00532	0.0997525	0.716963		Zadh2	-0.0933628	6.46846	4.16893	0.0558075	0.732868		Kif3a	0.145798	5.4203	4.58804	0.0458403	0.608487		Klhl42	0.159891	4.24367	2.88367	0.106366	0.999924		Myo9a	0.130074	4.95929	4.19536	0.0551098	0.712411		Fundc2	-0.0810087	6.04985	3.32088	0.084735	0.983326
Dxo	0.153295	4.45315	2.99406	0.100343	0.716963		Trio	0.138465	4.68133	4.16804	0.0558311	0.732868		Zfp574	-0.12789	5.52809	4.58628	0.0458777	0.608487		Cdkn2aip	0.107177	5.10606	2.88313	0.106396	0.999924		Naa25	-0.0964198	5.95567	4.19216	0.0551937	0.712411		Sf3a3	-0.065341	7.2353	3.3204	0.0847561	0.983326
Setd2	0.107028	7.20982	2.99381	0.100357	0.716963		Il10ra	-0.13177	5.67308	4.16722	0.0558529	0.732868		Gm50388	-0.14297	6.07563	4.58517	0.0459013	0.608487		Atmin	-0.0963629	6.13912	2.87845	0.106661	0.999924		Tbce	0.119382	4.89594	4.19074	0.0552309	0.712411		Sept10	-0.165354	3.168	3.31479	0.0849989	0.983326
Crybg2	0.219378	2.19332	2.99253	0.100424	0.716963		Pibf1	0.175716	3.02853	4.16714	0.0558551	0.732868		B2m	-0.0974556	9.97107	4.58159	0.0459773	0.608673		Chac2	-0.232381	2.09414	2.87447	0.106886	0.999924		Rock2	0.0952758	6.55734	4.18582	0.0553604	0.712411		Ptcd3	-0.0795583	5.84297	3.31078	0.0851726	0.983326
Tnfrsf1a	0.139709	4.83052	2.9925	0.100426	0.716963		Kctd10	-0.0891682	7.30577	4.16415	0.0559347	0.732868		Cops4	-0.0933847	6.36088	4.57743	0.0460659	0.609025		Ints8	-0.0875716	6.26184	2.85998	0.107713	0.999924		Polr2e	-0.0845539	6.68546	4.18484	0.0553863	0.712411		Ppp1r12b	0.176775	4.23042	3.30919	0.0852421	0.983326
Kank3	0.191633	2.37328	2.99184	0.100461	0.716963		Terf2	0.121644	5.86	4.16039	0.0560351	0.732868		Cd24a	0.337717	6.35091	4.56991	0.0462267	0.6094		Pim1	0.0886839	7.71865	2.85781	0.107838	0.999924		Klf3	0.216265	6.3953	4.18266	0.0554439	0.712411		Clcn4	-0.0797813	5.95552	3.30347	0.0854913	0.983326
Ddx55	0.14113	4.2601	2.9912	0.100495	0.716963		Acin1	0.101776	8.0547	4.15623	0.0561464	0.732868		Fam222b	-0.126954	5.04737	4.56683	0.0462927	0.6094		Mllt6	0.0733911	8.40067	2.85775	0.107841	0.999924		Xkr5	-0.215765	3.33204	4.18076	0.0554939	0.712411		Znrd2	-0.132936	4.39748	3.29963	0.085659	0.983326
Cep70	0.168677	3.94162	2.98113	0.101028	0.716963		Ccdc88c	0.174745	7.38814	4.15602	0.056152	0.732868		Actg1	-0.099107	10.0994	4.56463	0.0463398	0.6094		Hexb	-0.142466	5.27392	2.85773	0.107842	0.999924		Gm20517	0.111363	5.05529	4.17924	0.0555342	0.712411		Pet117	0.127758	3.82346	3.29915	0.0856799	0.983326
Becn1	0.0785972	6.75127	2.98091	0.10104	0.716963		Raver1	-0.090999	8.79449	4.1536	0.0562169	0.732868		Tsfm	-0.126274	4.7992	4.56257	0.0463842	0.6094		Picalm	0.0827759	7.35652	2.84697	0.108462	0.999924		Fkbp4	-0.100061	8.02979	4.17847	0.0555545	0.712411		Kansl1	0.0751408	6.93891	3.29474	0.0858734	0.983326
Rprd2	0.0855128	7.00674	2.97711	0.101241	0.716963		Gm49450	-0.0751012	8.02534	4.14953	0.0563263	0.732868		Slc25a22	0.148253	4.65389	4.56163	0.0464044	0.6094		Bcl2l13	-0.0788119	6.56825	2.8435	0.108662	0.999924		Gnb4	0.142785	4.76037	4.17807	0.0555651	0.712411		Urgcp	-0.089829	5.9979	3.29353	0.0859264	0.983326
Map11	0.20983	4.04296	2.97263	0.101481	0.716963		4931414P19Rik	0.246412	2.61372	4.1462	0.0564159	0.732868		Rbm7	-0.132188	6.32476	4.54956	0.0466648	0.611802		Szt2	0.14954	5.48332	2.84298	0.108693	0.999924		Mrps11	-0.116504	4.95321	4.1738	0.0556781	0.712411		Snu13	-0.142976	5.24705	3.29271	0.0859623	0.983326
Epm2aip1	0.104285	5.67562	2.96743	0.101759	0.716963		Rbm15	0.0912865	6.35203	4.14548	0.056435	0.732868		Clint1	-0.106938	7.36397	4.54738	0.0467119	0.611802		Brd1	0.085186	6.62717	2.84285	0.1087	0.999924		Eif2b1	-0.0947919	5.95789	4.17129	0.0557448	0.712411		Prkce	0.145337	3.60785	3.28934	0.0861107	0.983326
Nemp2	0.144747	5.04515	2.95775	0.102279	0.716963		Plcd1	0.249866	4.74047	4.14538	0.0564377	0.732868		Zfp846	0.24196	2.94698	4.54214	0.0468257	0.612475		Zfp451	0.0953635	5.61797	2.84266	0.108711	0.999924		Mrpl24	-0.0938758	5.52603	4.17063	0.0557623	0.712411		Ptger4	-0.105257	7.23099	3.28854	0.0861459	0.983326
Washc1	0.0915513	6.0524	2.95532	0.10241	0.716963		Neb	0.347755	2.17678	4.13794	0.0566388	0.732868		Fgf2	0.139608	6.88241	4.53751	0.0469264	0.612976		Vrk1	-0.0791636	6.87943	2.84052	0.108835	0.999924		Stil	0.102721	6.07593	4.15915	0.0560682	0.712411		Fam76b	0.0993558	5.64751	3.28603	0.0862562	0.983326
Zfp692	0.232588	2.22151	2.95335	0.102516	0.716963		Atp2c1	0.0885304	6.05904	4.1375	0.0566506	0.732868		Rev3l	0.201863	5.81505	4.52853	0.0471226	0.614722		Arsa	0.172422	3.32486	2.84046	0.108839	0.999924		Gclm	-0.0949032	6.58219	4.15903	0.0560714	0.712411		Zfc3h1	0.147432	6.05622	3.27799	0.0866117	0.983326
Supv3l1	0.112629	5.12581	2.9424	0.10311	0.716963		Pank1	0.269668	1.86051	4.13743	0.0566524	0.732868		Ints10	-0.112384	5.93654	4.52543	0.0471904	0.61479		Gm49673	-0.296639	1.93047	2.84042	0.108841	0.999924		Zfp382	0.201981	4.28856	4.14548	0.0564352	0.712411		Pdia4	-0.070125	7.229	3.27387	0.0867946	0.983326
Tepsin	0.171827	3.73265	2.94166	0.10315	0.716963		Nqo2	-0.127046	5.18505	4.1363	0.0566829	0.732868		Poc1b	0.144851	4.94784	4.517	0.0473758	0.616387		Cpox	-0.084074	5.81318	2.83819	0.108971	0.999924		Ddx23	0.0719831	7.3238	4.14499	0.0564482	0.712411		2610021A01Rik	0.132444	4.24081	3.27302	0.0868324	0.983326
Brat1	0.13831	4.86335	2.93423	0.103556	0.716963		Fyb	0.151303	8.0222	4.13443	0.0567336	0.732868		Cisd1	-0.178718	4.1583	4.51408	0.0474401	0.616407		Carns1	-0.229306	2.08048	2.83707	0.109036	0.999924		Twistnb	-0.117141	5.27561	4.13926	0.056603	0.712411		Tomm70a	-0.0743244	7.75491	3.26971	0.0869796	0.983326
Metap1d	0.24244	2.22152	2.92614	0.104	0.716963		Gatd1	0.0978071	4.99368	4.12596	0.0569639	0.732868		Vps13a	0.120577	6.01467	4.50976	0.0475354	0.616829		Cflar	0.121025	6.40903	2.8361	0.109092	0.999924		Tmem120a	0.123469	4.49474	4.13912	0.0566068	0.712411		L3mbtl2	-0.0821856	6.2434	3.25888	0.0874638	0.983326
Xrcc1	0.117817	5.52035	2.92283	0.104181	0.716963		Ttc37	-0.0999338	5.58536	4.1217	0.0570799	0.732868		Slc31a1	-0.145769	5.48865	4.49873	0.0477801	0.618178		Erp29	-0.0974751	7.16316	2.83598	0.109099	0.999924		Fads1	0.120638	5.974	4.13604	0.05669	0.712411		Gm28048	-0.0658096	7.68922	3.2562	0.087584	0.983326
Aspm	0.117446	7.48184	2.92136	0.104263	0.716963		Map1s	-0.131142	5.76932	4.12073	0.0571064	0.732868		Mcl1	0.150413	8.38097	4.49278	0.0479125	0.618178		Arhgap21	0.105543	5.89991	2.83584	0.109107	0.999924		Utp4	-0.100578	6.70924	4.13357	0.0567569	0.712411		Parp11	0.136861	4.86738	3.2531	0.0877231	0.983326
Atf7	0.106787	5.68548	2.92084	0.104291	0.716963		Poc1a	-0.111805	5.16899	4.1206	0.0571098	0.732868		Cnot9	-0.0970278	7.38953	4.49028	0.0479684	0.618178		Vps54	0.114758	6.04662	2.83284	0.109282	0.999924		Gabbr1	0.253779	2.03191	4.13346	0.0567601	0.712411		Fam129b	0.161818	6.58425	3.25162	0.0877896	0.983326
Arl4a	0.169234	3.30529	2.9206	0.104305	0.716963		Ints10	-0.093263	5.93654	4.11993	0.0571283	0.732868		Kif16b	-0.136946	5.00808	4.49012	0.047972	0.618178		Zbtb1	-0.0876664	6.81564	2.83142	0.109365	0.999924		Timm9	-0.138304	4.0613	4.12601	0.0569623	0.712411		Igfbp4	-0.0830896	9.50074	3.2515	0.0877951	0.983326
Setx	0.107497	8.22646	2.91969	0.104355	0.716963		Cd83	0.175903	5.02309	4.11272	0.0573256	0.732868		Yipf4	0.137602	5.31767	4.48876	0.0480022	0.618178		Mzt1	0.101359	5.69319	2.831	0.109389	0.999924		Il4ra	-0.18107	9.48352	4.12418	0.0570121	0.712411		Fbrsl1	0.085567	5.6009	3.24903	0.0879066	0.983326
Mapk1ip1	0.241265	2.1676	2.91891	0.104398	0.716963		Aldoa	-0.0884558	11.158	4.10949	0.0574142	0.732868		Gadd45gip1	-0.134079	5.55088	4.48541	0.0480772	0.618178		Zhx2	0.129901	4.06356	2.83052	0.109417	0.999924		Gprin3	-0.107374	7.24271	4.12156	0.0570838	0.712411		Slc30a1	0.153866	3.86572	3.24606	0.0880406	0.983326
Kctd2	0.118515	4.79291	2.91803	0.104446	0.716963		Fam234b	-0.132267	4.9171	4.09645	0.057774	0.732868		Csad	0.280558	2.85057	4.4853	0.0480798	0.618178		Myh10	-0.181514	4.58595	2.82998	0.109449	0.999924		Angel2	0.0849843	6.12554	4.12054	0.0571115	0.712411		Rps29	-0.0791663	9.53463	3.24602	0.0880424	0.983326
Slx4	0.139265	6.03484	2.91673	0.104519	0.716963		Lrp6	0.10457	5.81829	4.09589	0.0577894	0.732868		Tango6	-0.203442	4.27022	4.47023	0.0484187	0.619746		Rpusd4	0.109397	4.79566	2.82856	0.109532	0.999924		Vps33a	-0.0814936	6.05987	4.12026	0.0571193	0.712411		Kdm4b	0.120415	5.15845	3.24415	0.0881268	0.983326
U2af1	0.0782835	7.63574	2.91464	0.104634	0.716963		Acp1	-0.0963108	5.80277	4.09338	0.0578588	0.732868		Mrps27	-0.131326	5.27168	4.46797	0.0484698	0.619746		2410004B18Rik	0.177364	3.88018	2.82835	0.109544	0.999924		Mei4	-0.259632	2.60313	4.11545	0.0572508	0.712411		Fancc	-0.118594	4.16781	3.24078	0.0882797	0.983326
Sertad1	0.143266	5.37411	2.91239	0.104759	0.716963		Ecd	-0.0829666	6.48462	4.08751	0.058022	0.732868		Dync1h1	0.188755	7.94629	4.46668	0.048499	0.619746		Tubgcp5	-0.127719	4.39375	2.82781	0.109576	0.999924		Retreg1	-0.0888111	6.73489	4.11213	0.0573417	0.712411		Klhl3	0.131932	3.89816	3.23998	0.0883157	0.983326
Cchcr1	0.146494	4.36649	2.90713	0.105051	0.71753		Plekha7	0.162904	3.5019	4.08586	0.0580677	0.732868		Ccnb1	-0.0882171	7.89508	4.46613	0.0485113	0.619746		Mthfd1l	-0.0767765	7.89326	2.82256	0.109883	0.999924		Plekhb2	0.0793254	6.63822	4.11142	0.0573613	0.712411		Mks1	0.176956	2.67779	3.23966	0.0883304	0.983326
Rps6ka3	0.082533	7.43598	2.90693	0.105062	0.71753		Tubb4b	-0.0789297	9.62061	4.0806	0.0582144	0.732868		Eif4ebp1	-0.174519	5.29128	4.46587	0.0485173	0.619746		2410002F23Rik	0.133703	4.30842	2.82186	0.109924	0.999924		Pms1	-0.134008	4.01694	4.11029	0.0573922	0.712411		Acd	-0.0896384	5.4135	3.23763	0.0884225	0.983326
L2hgdh	0.163194	3.44386	2.90432	0.105207	0.717674		Ndufa4	-0.101323	6.98655	4.07465	0.0583809	0.732868		Kri1	0.110287	5.89339	4.457	0.0487184	0.620681		Vps45	-0.13993	4.20132	2.82168	0.109935	0.999924		Fam118b	-0.167337	5.09155	4.10831	0.0574466	0.712411		AL731706.1	-0.148139	3.70033	3.23281	0.0886416	0.983326
Kmt2e	0.119633	7.63743	2.90064	0.105413	0.717956		Ppp6r2	0.15246	4.42128	4.0735	0.0584131	0.732868		Gpsm3	-0.120915	6.62715	4.45287	0.0488125	0.620681		Cops9	-0.103629	5.72091	2.81958	0.110058	0.999924		Cryz	-0.216821	3.03478	4.10642	0.0574987	0.712411		Zfp955b	0.156491	3.57841	3.23116	0.0887166	0.983326
Ndor1	0.118864	5.26091	2.89965	0.105468	0.717956		Cnpy4	0.13168	4.28754	4.0687	0.0585478	0.732868		Gch1	-0.364536	2.35265	4.4506	0.0488642	0.620681		H2afv	-0.0944356	6.45445	2.81937	0.110071	0.999924		Zfp219	0.115053	5.0112	4.10524	0.0575311	0.712411		Pknox1	0.0692937	6.60107	3.2307	0.0887378	0.983326
Ccp110	0.120861	5.63947	2.89629	0.105656	0.71822		Anxa11	-0.0905295	6.66905	4.06811	0.0585644	0.732868		Galt	-0.185198	3.60758	4.44545	0.048982	0.620681		Gm50364	-0.114085	5.14013	2.81843	0.110126	0.999924		Chst12	0.103148	5.4533	4.10172	0.0576282	0.712411		Mcm5	-0.0682334	9.59639	3.2245	0.089021	0.983326
Snapc4	0.147184	4.55011	2.89368	0.105802	0.71822		Cers5	-0.0819898	6.53044	4.06368	0.0586891	0.732868		Smg7	0.124031	7.07694	4.44402	0.0490147	0.620681		Gpr174	0.0825181	6.61288	2.81538	0.110306	0.999924		Efnb1	-0.308957	1.94918	4.09757	0.0577429	0.712411		Atp9b	0.0853719	5.64384	3.22403	0.0890426	0.983326
Ttc19	0.152178	3.53652	2.89005	0.106006	0.71822		Hmgn5	0.171885	5.96484	4.05935	0.0588113	0.732868		Grik5	0.182552	3.74265	4.4437	0.0490221	0.620681		Rce1	-0.103551	4.80362	2.81497	0.11033	0.999924		Bag2	-0.235828	3.07881	4.09744	0.0577466	0.712411		Tmtc2	0.200893	3.37457	3.22102	0.0891803	0.983326
Tep1	0.1424	5.19518	2.88854	0.106091	0.71822		Satb1	0.131503	9.62921	4.05473	0.0589419	0.732868		Gramd1a	0.222677	6.03176	4.44323	0.0490327	0.620681		Ice1	0.0895723	6.45335	2.8087	0.1107	0.999924		Napg	0.133432	4.52585	4.08999	0.0579531	0.712411		Zfp994	0.211499	2.80278	3.22034	0.0892116	0.983326
Gatd1	0.0935781	4.99368	2.8832	0.106392	0.71822		Ppp1r16a	0.119797	4.7201	4.04901	0.0591043	0.732868		Pcbp1	-0.0839267	9.40162	4.43155	0.0493013	0.621247		Extl2	0.137937	3.67749	2.80752	0.11077	0.999924		Zfp110	-0.10591	5.36563	4.08673	0.0580437	0.712411		Phf13	0.132617	5.22406	3.21547	0.0894355	0.983326
N4bp2l2	0.0908444	6.28485	2.88153	0.106487	0.71822		Clasp2	-0.107809	6.26598	4.04631	0.059181	0.732868		Afap1	0.272488	2.99408	4.41437	0.0496991	0.621247		Napg	0.126256	4.52585	2.80434	0.110958	0.999924		Klc1	0.110908	6.30672	4.08559	0.0580755	0.712411		Csnk1g2	0.0781898	7.45999	3.21399	0.0895036	0.983326
Acp6	0.168274	3.57578	2.88081	0.106527	0.71822		Lamp2	0.121941	5.57732	4.0428	0.0592809	0.732868		Cry1	0.118568	5.06292	4.41204	0.0497535	0.621247		Llgl2	0.182829	3.77347	2.80379	0.110991	0.999924		Sugp2	0.139228	4.88148	4.08201	0.0581751	0.712411		Ttc9c	0.0746346	6.40333	3.20973	0.0897001	0.983326
Hectd4	0.135409	6.16375	2.87873	0.106645	0.71822		Ndufa9	-0.0847137	6.77608	4.04243	0.0592916	0.732868		Usf2	0.0979594	6.47574	4.4026	0.0499738	0.621247		Cep162	0.121167	4.47593	2.79861	0.1113	0.999924		Clk4	0.171927	4.46485	4.07413	0.0583954	0.712411		Med17	-0.0768694	6.01834	3.2092	0.0897245	0.983326
Slc9a7	0.280209	2.48516	2.87537	0.106835	0.71822		Trip10	-0.165703	3.78172	4.04057	0.0593445	0.732868		Ubald1	-0.143428	5.42402	4.393	0.0501991	0.621247		Gcnt1	0.267534	3.24913	2.79618	0.111444	0.999924		Gm42420	0.156253	4.25151	4.06965	0.0585212	0.712411		Bcap31	-0.0672833	7.35511	3.20915	0.0897268	0.983326
Gm20422	0.260009	2.50581	2.87492	0.106861	0.71822		Elmod3	0.194882	3.19969	4.0344	0.059521	0.732868		Fgfr1op2	0.109104	7.3137	4.39218	0.0502187	0.621247		Braf	0.100837	5.4061	2.79381	0.111586	0.999924		Cpa3	0.295899	2.84957	4.06686	0.0585994	0.712411		C1qtnf1	-0.252533	2.62878	3.20818	0.0897717	0.983326
Ap4e1	0.121277	4.72686	2.8749	0.106862	0.71822		Chek2	0.143311	4.64667	4.03436	0.0595221	0.732868		Arl3	0.196994	4.2347	4.39065	0.0502545	0.621247		Hps1	-0.0993596	4.79399	2.79284	0.111644	0.999924		Trp53	-0.0865015	7.92426	4.06652	0.0586091	0.712411		Stk16	-0.100545	5.37946	3.20746	0.0898049	0.983326
Snrnp70	0.130887	8.13117	2.87333	0.106951	0.71822		Clec2i	0.174145	4.41327	4.02857	0.0596884	0.732868		Brpf3	0.168548	5.48599	4.39004	0.0502689	0.621247		Mdm4	0.112294	6.77058	2.79222	0.111681	0.999924		Cndp2	-0.0903589	8.3209	4.06624	0.0586171	0.712411		Eml5	0.151733	3.87922	3.20639	0.0898544	0.983326
Prkce	0.155052	3.60785	2.87167	0.107046	0.71822		Rcc1	-0.0771245	7.74026	4.02511	0.0597878	0.732868		B3galt4	-0.175473	3.7513	4.38513	0.0503849	0.621247		Tmem120a	0.11593	4.49474	2.79181	0.111705	0.999924		Cbx3	0.0736922	6.28861	4.06591	0.0586262	0.712411		Tmem131l	0.104223	6.21601	3.20207	0.0900543	0.983326
Esrra	0.121851	4.03061	2.87045	0.107115	0.71822		Szt2	0.156292	5.48332	4.02306	0.0598468	0.732868		Cep290	0.348855	2.11012	4.38386	0.0504149	0.621247		Hdac4	0.115546	6.29596	2.79067	0.111774	0.999924		Upf2	0.0962626	5.82423	4.06283	0.058713	0.712411		Gm20605	-0.0948949	6.80353	3.20168	0.0900724	0.983326
Ufsp2	0.115281	4.56268	2.8658	0.10738	0.718938		Chsy1	-0.124984	5.6965	4.02117	0.0599015	0.732868		Esyt1	-0.0965716	9.99404	4.37492	0.0506269	0.621247		Kntc1	0.110968	6.53043	2.78688	0.112001	0.999924		Slc35b4	-0.109916	6.32966	4.06242	0.0587245	0.712411		Alms1	0.136512	4.86183	3.20003	0.0901491	0.983326
Clk3	0.0863669	6.1527	2.8628	0.107552	0.718938		Itpripl2	-0.16496	4.94778	4.01663	0.0600326	0.732868		Psmc2	-0.0938146	7.52844	4.37393	0.0506505	0.621247		Eif4ebp2	-0.0664611	8.6323	2.78532	0.112095	0.999924		Parp3	0.129143	4.98703	4.06213	0.0587329	0.712411		Abt1	-0.112172	4.57634	3.19966	0.0901664	0.983326
Msl1	0.0921606	6.96871	2.85951	0.10774	0.718938		Tmem109	-0.115249	7.50433	4.01566	0.0600608	0.732868		Nisch	0.16298	6.8667	4.3723	0.0506892	0.621247		Smim13	-0.134754	4.00846	2.78195	0.112297	0.999924		BX908741.1	0.177695	5.66435	4.06211	0.0587332	0.712411		Trdc	-0.246198	3.06496	3.19464	0.0903998	0.983326
Lztr1	0.0740714	5.9932	2.85934	0.10775	0.718938		Fundc2	-0.089128	6.04985	4.01476	0.0600866	0.732868		Dhx32	-0.132959	5.24293	4.3713	0.050713	0.621247		Commd3	-0.0783896	6.01996	2.77962	0.112438	0.999924		Qser1	0.177482	5.66347	4.05999	0.0587933	0.712411		Utp4	-0.088283	6.70924	3.18781	0.0907191	0.983326
Map3k1	0.120869	6.74263	2.85451	0.108027	0.718938		Shroom3	-0.270933	2.86797	4.01336	0.0601273	0.732868		Pet117	0.167572	3.82346	4.3703	0.0507369	0.621247		Sft2d1	0.15322	3.63489	2.77581	0.112668	0.999924		Slc30a6	0.142438	3.92347	4.05755	0.0588621	0.712411		Tmem198b	0.193106	2.42328	3.18443	0.0908772	0.983326
Inip	0.0944237	5.91119	2.85298	0.108115	0.718938		Ppp1r15b	-0.0729726	8.06758	3.99893	0.060547	0.732868		Ttll4	0.0998217	5.89489	4.36998	0.0507446	0.621247		Nphp3	0.200846	2.51239	2.77446	0.112749	0.999924		Prmt9	-0.160191	4.83328	4.05482	0.0589395	0.712411		Ahsa1	-0.0809469	7.2939	3.17866	0.0911483	0.983326
4930402H24Rik	0.201461	4.13744	2.84548	0.108548	0.718938		Lgals9	-0.102958	7.08852	3.98853	0.0608518	0.732868		Sucla2	-0.0974896	6.15051	4.36731	0.0508082	0.621247		Gm17641	0.31252	2.11085	2.76995	0.113022	0.999924		Igf2r	0.121454	7.19642	4.05435	0.0589527	0.712411		Kars	-0.0735918	8.10142	3.17593	0.0912771	0.983326
Birc3	0.0999031	5.82043	2.84117	0.108797	0.719191		Atp9b	0.0949124	5.64384	3.98632	0.0609168	0.732868		Trbv17	0.291808	2.42329	4.36578	0.0508447	0.621247		Ddx5	0.074861	9.83699	2.76854	0.113108	0.999924		Zfp292	0.114013	6.15333	4.05328	0.0589829	0.712411		Anxa6	-0.0585996	9.48521	3.17346	0.0913933	0.983326
Mettl2	0.110473	4.4484	2.83188	0.109338	0.720824		Rnf113a1	0.20339	2.69163	3.98617	0.0609213	0.732868		Ctsc	-0.103993	6.3817	4.35554	0.0510899	0.621247		Ric1	0.0942921	5.19507	2.76728	0.113185	0.999924		Sra1	0.0965103	5.52798	4.05057	0.05906	0.712411		Gps2	0.104018	5.28396	3.16995	0.0915593	0.983326
Nkapd1	0.111501	4.97676	2.82796	0.109567	0.72125		Igfbp7	0.245833	3.85772	3.98423	0.0609785	0.732868		Vps16	0.131995	6.01285	4.35509	0.0511009	0.621247		Zrsr1	-0.152501	3.41044	2.76424	0.11337	0.999924		Smg1	0.11513	7.69559	4.04896	0.0591055	0.712411		Gtf2a1	0.0996499	5.72467	3.16956	0.0915776	0.983326
Usp48	0.105054	6.33313	2.827	0.109623	0.72125		Emc7	-0.144111	6.06382	3.9837	0.0609941	0.732868		Igsf9b	0.340797	2.74111	4.35325	0.0511449	0.621247		Dcaf1	-0.0866351	6.60448	2.76386	0.113393	0.999924		AW549877	0.134087	4.26065	4.04858	0.0591165	0.712411		Zfp60	0.0953911	4.7288	3.16655	0.0917201	0.983326
Cabin1	0.0950367	7.01198	2.8239	0.109805	0.721313		Degs1	-0.109328	6.551	3.98125	0.0610663	0.732868		Ints9	-0.0991607	5.96221	4.35096	0.0512002	0.621247		Igsf23	0.195827	3.43817	2.7635	0.113415	0.999924		Icos	-0.122188	9.15753	4.04253	0.0592887	0.712411		Zfp41	0.0821116	5.47658	3.16059	0.0920034	0.983326
Itgav	0.128617	6.08659	2.82308	0.109853	0.721313		Lsm11	-0.108104	4.5541	3.97705	0.0611903	0.732868		Tepsin	0.208349	3.73265	4.35072	0.0512059	0.621247		Cracr2a	0.202389	3.14964	2.76332	0.113426	0.999924		Lgalsl	-0.203495	3.32284	4.03947	0.059376	0.712411		Trbv3	-0.0973701	5.51683	3.16032	0.0920162	0.983326
Lpin1	0.182252	4.39136	2.81844	0.110125	0.722158		Zfp638	0.0957374	6.83295	3.97357	0.0612934	0.732868		Tbc1d15	-0.115995	6.33901	4.34552	0.0513313	0.621247		Kif3a	0.113366	5.4203	2.76327	0.113429	0.999924		Tab3	0.15328	4.62759	4.03556	0.0594879	0.712411		Nqo1	-0.170198	4.4499	3.15987	0.0920373	0.983326
Zmym2	0.093744	6.1593	2.8153	0.11031	0.722158		Isca2	0.139358	3.91035	3.97252	0.0613245	0.732868		Zbtb8a	-0.213642	3.31972	4.34455	0.0513547	0.621247		Snx16	0.216746	2.08772	2.75672	0.113829	0.999924		Rras2	-0.17137	6.36721	4.0345	0.0595181	0.712411		Heatr6	0.0905556	5.25465	3.15822	0.092116	0.983326
Gpr65	0.185874	3.09374	2.81349	0.110417	0.722158		Gabpb2	0.0839729	7.98959	3.97084	0.0613742	0.732868		Neb	0.402417	2.17678	4.33874	0.0514954	0.621247		Pprc1	0.0873133	6.37745	2.75227	0.114101	0.999924		Arglu1	0.129603	5.80537	4.03429	0.0595242	0.712411		Rsrc2	0.0901609	6.17571	3.15702	0.0921731	0.983326
Dcp1a	0.0848534	6.35915	2.81181	0.110516	0.722158		Mycbp2	0.113111	7.02386	3.9706	0.0613814	0.732868		Ndufa6	-0.12218	5.43677	4.33683	0.0515416	0.621247		Hist1h4a	-1.06879	1.21634	2.75091	0.114185	0.999924		Tspan9	0.277279	1.89586	4.03367	0.0595418	0.712411		Acbd4	-0.158507	3.10417	3.15633	0.0922063	0.983326
Kntc1	0.111466	6.53043	2.81094	0.110568	0.722158		Tgtp1	0.194904	3.4111	3.96951	0.0614139	0.732868		Cep350	0.13874	6.57191	4.3341	0.0516079	0.621247		Tmcc1	0.121708	4.55798	2.74966	0.114262	0.999924		Ccdc82	0.114418	5.83469	4.03119	0.0596129	0.712411		Smg7	0.0917767	7.07694	3.15571	0.0922356	0.983326
Setd5	0.078176	7.70896	2.80686	0.110809	0.723241		Myo10	0.206771	4.05534	3.96479	0.0615542	0.732868		Dlg4	0.208854	4.85006	4.32976	0.0517134	0.621247		Ddx51	0.0898767	5.19565	2.74819	0.114352	0.999924		Agfg2	0.110367	5.25205	4.02984	0.0596518	0.712411		Tchp	0.183765	3.71529	3.1556	0.0922409	0.983326
Hivep1	0.139412	6.52888	2.79577	0.111469	0.723721		Pou2af1	-0.201258	3.36725	3.96298	0.061608	0.732868		Exoc4	-0.109165	6.09461	4.32688	0.0517838	0.621247		Med14	0.0830866	7.65603	2.74806	0.11436	0.999924		Strn4	0.0738517	6.47145	4.0286	0.0596874	0.712411		Alcam	0.105928	4.80005	3.15317	0.0923571	0.983326
Rassf1	0.0977633	5.64172	2.79305	0.111631	0.723721		Kif3c	0.161312	4.2647	3.96138	0.0616558	0.732868		Casp9	0.171963	4.4497	4.32637	0.0517962	0.621247		Ilkap	0.0928736	5.84621	2.74687	0.114433	0.999924		Dtx3	0.162303	4.28777	4.02168	0.0598868	0.712411		Phykpl	-0.179712	3.06378	3.15063	0.0924785	0.983326
Map3k12	0.186196	3.89112	2.79269	0.111653	0.723721		Trim21	0.125044	4.5334	3.95976	0.0617041	0.732868		Ccdc77	0.215235	4.22539	4.32314	0.051875	0.621247		P2rx7	0.14258	4.84197	2.74259	0.114697	0.999924		Lsm14b	0.105716	5.33724	4.01916	0.0599595	0.712411		Nlgn2	-0.110438	4.28358	3.14857	0.0925773	0.983326
Dnajc25	0.198705	3.08611	2.79185	0.111703	0.723721		Pdk3	-0.103991	5.97421	3.95671	0.0617952	0.732868		Apol9b	-0.524426	2.22218	4.32084	0.0519313	0.621247		4931406C07Rik	-0.185235	2.63485	2.74191	0.114739	0.999924		Arid1a	0.09186	8.61057	4.01854	0.0599773	0.712411		Ric1	0.0879499	5.19507	3.14809	0.0926003	0.983326
Grhpr	0.106249	5.44859	2.78894	0.111877	0.723959		Pgp	-0.117909	6.12783	3.95583	0.0618217	0.732868		Pigs	-0.136418	6.45668	4.31838	0.0519915	0.621247		Rbak	0.256677	2.31187	2.74068	0.114816	0.999924		Vipr1	0.414242	1.81545	4.01633	0.0600411	0.712411		Ap3s1	0.115925	4.76329	3.1473	0.092638	0.983326
Slc15a4	0.130798	4.66037	2.78532	0.112094	0.72441		Tab1	0.106793	4.96579	3.95206	0.0619347	0.732868		Gm38431	-0.10475	8.88553	4.31756	0.0520116	0.621247		Mical2	0.299803	2.09654	2.73791	0.114987	0.999924		Aagab	-0.115218	5.66401	4.01482	0.0600848	0.712411		Dusp16	0.193804	3.95641	3.14323	0.0928336	0.983326
Terf2	0.113596	5.86	2.77994	0.112419	0.725242		Csad	0.231905	2.85057	3.95101	0.061966	0.732868		Uap1l1	-0.151332	3.89887	4.31476	0.0520805	0.621247		Slk	0.0971825	7.00886	2.73785	0.11499	0.999924		Myo9b	0.0795545	7.68507	4.01313	0.060134	0.712411		Tnks1bp1	0.124711	4.71866	3.14317	0.0928364	0.983326
D5Ertd579e	0.140173	4.99548	2.77706	0.112592	0.725242		Acsl6	-0.315005	2.14458	3.94987	0.0620002	0.732868		Aim2	0.162286	4.75654	4.31077	0.0521786	0.621247		Ano10	-0.129656	5.10166	2.73682	0.115054	0.999924		Slc25a1	-0.0895247	5.53403	4.01095	0.0601973	0.712411		Plxnd1	0.133053	5.95885	3.14043	0.0929684	0.983326
Phrf1	0.0940794	7.08062	2.76269	0.113464	0.727684		Baz2b	0.222008	3.12746	3.94816	0.0620516	0.732868		Coro1a	-0.0903659	11.0627	4.31055	0.052184	0.621247		Pcmtd2	0.129881	5.08566	2.73371	0.115247	0.999924		Tbc1d31	0.121038	4.87237	4.00736	0.0603016	0.712411		Bcorl1	0.146879	5.22752	3.13802	0.0930843	0.983326
Rnf123	0.108199	5.65375	2.75863	0.113712	0.727684		Med19	-0.113224	5.19839	3.94755	0.0620699	0.732868		Snx20	-0.136479	5.9715	4.30612	0.0522931	0.621247		Kif3c	0.153062	4.2647	2.73292	0.115297	0.999924		Pglyrp2	-0.107356	5.0897	4.00364	0.0604097	0.712411		Fzd5	-0.183068	2.70169	3.13691	0.0931381	0.983326
Bcorl1	0.157079	5.22752	2.75664	0.113833	0.727878		Rev3l	0.166046	5.81505	3.942	0.0622373	0.732868		Tut7	0.116115	6.83455	4.30476	0.0523266	0.621247		Mrnip	-0.208201	3.0514	2.73075	0.115431	0.999924		Fhod1	0.110339	5.39365	4.00148	0.0604726	0.712411		G3bp1	-0.0726511	9.12922	3.13489	0.0932357	0.983326
Zfp157	0.16705	3.41336	2.74681	0.114437	0.728352		Cct3	-0.0949366	8.68334	3.94174	0.062245	0.732868		Lrmp	0.118315	7.22282	4.30444	0.0523345	0.621247		Itpr3	0.0889692	5.89467	2.72798	0.115604	0.999924		Arhgef2	0.0932086	7.78692	4.00078	0.0604933	0.712411		Atp10a	-0.088397	7.47949	3.13292	0.0933308	0.983326
Rab3ip	0.123241	4.54678	2.74558	0.114513	0.728352		Impad1	-0.0787402	6.50029	3.9398	0.0623036	0.732868		Abcb10	0.179112	3.51896	4.30366	0.0523537	0.621247		Gfpt1	-0.0977346	6.15763	2.72772	0.11562	0.999924		Rab37	0.121914	4.57392	3.99649	0.0606185	0.712411		H2-DMb2	0.222819	2.73955	3.13163	0.093393	0.983326
Traf3ip3	0.125008	6.30523	2.74379	0.114623	0.728352		Cenpe	0.160383	7.58004	3.93707	0.0623862	0.732868		Pnpla2	-0.139134	5.85826	4.30169	0.0524026	0.621247		Grina	-0.110574	5.09021	2.72752	0.115633	0.999924		Id3	0.333522	4.39053	3.99608	0.0606305	0.712411		Sytl2	0.212017	4.46049	3.12629	0.0936522	0.983326
Cnpy4	0.123445	4.28754	2.74244	0.114706	0.728352		Sgsm2	0.150298	3.77582	3.93545	0.0624351	0.732868		Rnf113a1	0.240418	2.69163	4.29904	0.052468	0.621247		Txnl4b	-0.168418	3.63849	2.72498	0.115791	0.999924		Zfp445	0.112456	6.49029	3.99452	0.0606762	0.712411		Eps8	-0.132336	3.79019	3.12238	0.0938422	0.983326
Zfp608	0.210987	2.36199	2.74062	0.114819	0.728597		Prep	-0.10887	6.88971	3.93255	0.0625231	0.732868		Cd80	-0.287752	2.92189	4.29673	0.0525253	0.621247		Als2cl	0.144639	5.20948	2.7237	0.115871	0.999924		Slc1a4	-0.194456	3.97534	3.9927	0.0607294	0.712411		Zfp644	0.0918238	5.32533	3.11259	0.0943207	0.983326
Dguok	0.166602	3.57638	2.73179	0.115367	0.729247		Bod1l	0.160956	6.05115	3.93189	0.0625431	0.732868		Whamm	0.172467	4.13337	4.29495	0.0525695	0.621247		Fbxo46	-0.108764	4.99798	2.72085	0.116049	0.999924		Ftsj1	-0.129444	4.64392	3.99138	0.0607683	0.712411		Atp5f1	-0.0670404	8.2631	3.11187	0.0943556	0.983326
Hsdl1	0.0995676	5.88469	2.72951	0.115509	0.729247		Hspa4	-0.0658286	9.00571	3.93151	0.0625544	0.732868		Unc13d	0.0873756	6.99486	4.29112	0.0526646	0.621247		Chml	0.15981	3.92798	2.71818	0.116216	0.999924		H2-Q4	0.130194	5.90105	3.99113	0.0607756	0.712411		Slc30a7	-0.0908503	5.28864	3.10971	0.0944615	0.983326
Phlpp2	0.10917	4.71602	2.72778	0.115616	0.729247		Pdxdc1	0.0945412	5.64744	3.93074	0.0625779	0.732868		Apobr	0.149618	4.73109	4.29102	0.0526671	0.621247		Eps8l1	0.237282	2.31254	2.71787	0.116236	0.999924		Kiz	0.253171	2.65135	3.9877	0.0608763	0.712411		Cyp2s1	0.25674	2.43223	3.10695	0.0945976	0.983326
Bnip3l	0.0947805	6.54269	2.72759	0.115628	0.729247		Polr1b	-0.133873	5.70176	3.93047	0.062586	0.732868		Coq3	-0.183417	3.77825	4.291	0.0526676	0.621247		Gsap	0.22486	2.86429	2.71401	0.116478	0.999924		Ppa2	0.113276	4.95415	3.98685	0.0609013	0.712411		Brd3	0.0858391	6.63357	3.10424	0.0947307	0.983326
Zfp768	0.279677	2.0201	2.7239	0.115858	0.729496		Def8	-0.110231	5.03566	3.92883	0.0626358	0.732868		Marcksl1	-0.143712	6.33467	4.29093	0.0526693	0.621247		Kars	-0.0780651	8.10142	2.70719	0.116909	0.999924		Dnajc19	-0.135132	4.81236	3.98651	0.0609114	0.712411		Phf3	0.0790234	6.89597	3.10091	0.094895	0.983326
Edc4	0.101458	6.63501	2.72163	0.116	0.729496		Lats2	0.186224	4.66595	3.92676	0.0626987	0.732868		Luc7l2	0.0890395	8.13189	4.28956	0.0527034	0.621247		Marveld2	-0.161254	3.17445	2.69208	0.117868	0.999924		Ptcd3	-0.0872984	5.84297	3.9822	0.0610382	0.712411		Pomt1	-0.164753	3.66271	3.10019	0.0949305	0.983326
Fam221a	0.226833	2.60198	2.70874	0.11681	0.732019		Dusp28	0.250149	2.17068	3.92675	0.0626991	0.732868		Gm49356	0.145873	5.23305	4.28739	0.0527574	0.621247		Bckdk	-0.0821457	6.38111	2.69164	0.117896	0.999924		Sdhd	-0.0739821	7.30484	3.98151	0.0610587	0.712411		Zfp597	0.113971	4.33117	3.09867	0.0950053	0.983326
Atxn7l1	0.102558	5.27345	2.70813	0.116849	0.732019		Cst3	-0.112256	5.71722	3.92661	0.0627035	0.732868		Rfx3	0.322101	3.43606	4.2826	0.0528771	0.621247		Ttll5	0.138902	4.40593	2.69146	0.117907	0.999924		Mgrn1	0.0922661	5.25888	3.97684	0.0611964	0.712411		Lrrc58	0.0902075	6.33764	3.09789	0.0950437	0.983326
Zfp729a	0.113192	4.45846	2.70556	0.117011	0.73257		Diaph1	-0.0862902	8.09792	3.9265	0.0627068	0.732868		Ccnl1	0.185903	5.69346	4.28248	0.05288	0.621247		Ppm1b	0.0854468	5.88508	2.69022	0.117987	0.999924		Polr2j	-0.0878231	5.92831	3.97224	0.0613328	0.712411		Mtch2	-0.0741549	6.70406	3.09701	0.0950875	0.983326
4933434E20Rik	0.082214	5.51829	2.70141	0.117274	0.733746		Fv1	-0.206032	2.84294	3.92571	0.0627308	0.732868		Tmem87b	0.217757	3.2585	4.27639	0.0530326	0.621247		Tars2	0.0985067	5.96475	2.68841	0.118102	0.999924		Ttc19	0.156011	3.53652	3.96883	0.0614339	0.712411		Farp2	-0.198301	2.36129	3.09547	0.0951638	0.983326
Rabggtb	0.104594	5.27876	2.69475	0.117697	0.735457		Siah3	0.239567	2.59741	3.9206	0.0628865	0.732868		Lamtor1	-0.103071	6.34604	4.27614	0.0530387	0.621247		Gpr146	0.101792	5.64069	2.68684	0.118202	0.999924		Rmi1	0.143499	4.28768	3.96719	0.0614827	0.712411		Mrpl35	-0.0989323	5.38109	3.09535	0.0951694	0.983326
Surf2	0.10625	4.40677	2.69358	0.117772	0.735457		Trbv17	0.243498	2.42329	3.91796	0.0629672	0.732868		Oaz1	-0.11398	8.58569	4.2756	0.0530523	0.621247		Itgb1bp1	-0.10016	5.16537	2.6834	0.118423	0.999924		Il21r	-0.105329	7.13198	3.96683	0.0614934	0.712411		Gpr34	-0.16898	3.10497	3.09295	0.0952887	0.983326
Dync1h1	0.146789	7.94629	2.69112	0.117929	0.735967		Rab27a	0.132087	6.34717	3.9143	0.0630792	0.732868		Tcea1	-0.132683	6.22807	4.27554	0.0530538	0.621247		Themis	-0.107262	6.81728	2.68087	0.118585	0.999924		Epb41l2	0.0774972	6.43162	3.96493	0.0615501	0.712411		Acp5	0.0953134	5.02705	3.09125	0.095373	0.983326
Taf4	0.111342	5.88526	2.68663	0.118216	0.736814		Eno3	0.164931	4.16548	3.91318	0.0631135	0.732868		Qtrt1	0.191772	4.06747	4.27419	0.0530875	0.621247		Rpp25l	-0.144182	4.48307	2.68075	0.118593	0.999924		Slc25a12	-0.108835	7.65138	3.95546	0.0618328	0.712411		Hpcal1	0.108542	5.64204	3.08798	0.0955354	0.983326
Cdk11b	0.0986882	6.37675	2.68475	0.118336	0.736814		Ccdc86	-0.116991	4.91016	3.91099	0.0631807	0.732868		Dtl	-0.0977509	6.63732	4.27308	0.0531155	0.621247		Hectd2	0.184051	3.35838	2.6796	0.118667	0.999924		Hist1h2bb	0.548398	1.95095	3.95069	0.0619756	0.712411		Rasal3	-0.0757521	7.74391	3.08721	0.0955735	0.983326
Dvl3	0.165961	4.81232	2.68287	0.118457	0.736814		Gm21985	0.110808	5.40597	3.9104	0.0631989	0.732868		Ppp1r12c	0.114824	6.07436	4.26748	0.0532564	0.621247		Slc7a8	-0.159396	3.49237	2.67659	0.118861	0.999924		Mettl26	-0.0964693	5.14078	3.94984	0.0620013	0.712411		Atp2c1	0.0764741	6.05904	3.08558	0.0956545	0.983326
C2cd2l	0.0798114	5.49492	2.67611	0.118891	0.737296		Chd3	0.133498	8.59233	3.90702	0.0633026	0.732868		Gm49776	-0.134667	7.08812	4.26264	0.0533785	0.621247		Ctso	-0.20949	2.42071	2.67633	0.118878	0.999924		Acap2	0.0767447	6.5496	3.94641	0.0621045	0.712411		Cep83	0.108184	5.3714	3.08303	0.0957819	0.983326
Stc2	0.167264	4.77118	2.67547	0.118933	0.737296		Trbv13-1	-0.142047	4.39635	3.90582	0.0633395	0.732868		Rex1bd	-0.155656	5.37351	4.25738	0.0535116	0.621247		Cry1	0.0924784	5.06292	2.67513	0.118955	0.999924		Ppp1r3f	-0.202555	2.6249	3.94616	0.0621118	0.712411		Cep162	0.111346	4.47593	3.07773	0.0960467	0.983326
Phactr2	0.156699	4.83103	2.67214	0.119148	0.737296		R3hdm1	0.118249	6.02497	3.90124	0.0634809	0.732868		Usp3	-0.107095	6.14502	4.25419	0.0535926	0.621247		Slc5a6	-0.147618	3.54705	2.67313	0.119084	0.999924		Aven	-0.129147	5.00857	3.94534	0.0621367	0.712411		Trbc2	-0.0671329	9.33059	3.07744	0.0960614	0.983326
Smox	0.161223	4.10775	2.67126	0.119205	0.737296		Gtf2h5	-0.122842	5.67436	3.897	0.0636119	0.732868		Eif2b2	-0.0936409	6.30567	4.2514	0.0536634	0.621247		Gm43511	-0.138015	3.66968	2.67269	0.119112	0.999924		Atp1b1	0.291627	2.54036	3.93805	0.0623566	0.712411		Pms1	-0.115736	4.01694	3.07553	0.0961566	0.983326
Zfp142	0.0800795	5.62422	2.66949	0.119319	0.737296		Nfia	0.237445	2.62211	3.89568	0.0636527	0.732868		Twf2	-0.0861855	6.76031	4.25015	0.0536952	0.621247		Capn7	-0.0751975	6.13817	2.67024	0.119271	0.999924		Utp6	-0.0813944	6.81701	3.93677	0.0623951	0.712411		E2f3	0.0772433	5.78986	3.06657	0.096607	0.983326
Zfp219	0.106117	5.0112	2.66945	0.119322	0.737296		Slc25a5	-0.0767353	9.65585	3.89167	0.0637769	0.732868		Ggh	0.134191	4.91038	4.24957	0.0537099	0.621247		Plcd1	0.229447	4.74047	2.66694	0.119484	0.999924		Dgkz	0.0851745	8.54339	3.93644	0.0624052	0.712411		Dnajc19	-0.118356	4.81236	3.0663	0.0966208	0.983326
Mybl1	0.170109	3.51391	2.66619	0.119533	0.737296		Gm49361	0.16336	4.4172	3.89081	0.0638037	0.732868		Ptpn18	-0.14509	6.1088	4.24944	0.0537132	0.621247		Emc7	-0.135415	6.06382	2.65992	0.119941	0.999924		Pcmtd2	0.136568	5.08566	3.93429	0.0624701	0.712411		Akna	0.0835129	8.85347	3.06039	0.0969193	0.983326
D230025D16Rik	0.114518	4.57236	2.66185	0.119815	0.737296		Mars2	-0.131202	4.72422	3.88876	0.0638672	0.732868		Stx7	0.173153	3.83601	4.24789	0.0537526	0.621247		Yipf5	-0.0920135	5.68034	2.65892	0.120005	0.999924		Llph	-0.158934	3.84846	3.93083	0.0625751	0.712411		Zbtb45	-0.0829438	5.57428	3.06006	0.0969358	0.983326
Pde4d	0.0812227	7.05023	2.65696	0.120133	0.737296		Chd2	0.109794	6.4087	3.88795	0.0638924	0.732868		Ints14	-0.109151	6.19012	4.24248	0.0538907	0.621247		Rnaset2a	-0.268958	1.97469	2.65795	0.120069	0.999924		Traf3	0.0849167	6.60947	3.92909	0.062628	0.712411		Ms4a6b	-0.106431	6.15325	3.05993	0.0969422	0.983326
Pnkd	0.151931	3.38052	2.65232	0.120437	0.737296		Ift88	0.197691	2.63488	3.88743	0.0639087	0.732868		Hikeshi	-0.151819	4.69296	4.24231	0.053895	0.621247		Ppil3	-0.116551	4.75246	2.65563	0.12022	0.999924		Dnajc30	-0.133831	3.93575	3.92811	0.0626579	0.712411		Dhx57	0.149589	4.61921	3.05911	0.0969836	0.983326
Sh3gl1	0.09328	6.32419	2.64802	0.120718	0.737296		Acaca	-0.0895888	6.44136	3.88374	0.0640236	0.732868		Anp32b	0.103317	9.29513	4.2422	0.0538977	0.621247		Klhl5	-0.132651	4.43892	2.65543	0.120233	0.999924		Crk	0.106773	6.12284	3.92492	0.0627549	0.712411		Crtap	-0.102466	4.61896	3.05789	0.0970456	0.983326
Cep162	0.117848	4.47593	2.64425	0.120966	0.737296		Tnrc18	0.126884	6.20731	3.88341	0.0640338	0.732868		Cd48	-0.116246	7.18221	4.24203	0.0539022	0.621247		Sh2b3	0.102382	5.90361	2.6549	0.120268	0.999924		Ubxn4	0.0833677	6.60201	3.92446	0.0627687	0.712411		Ipo11	-0.0795185	6.08614	3.05381	0.0972527	0.983326
Tpr	0.120961	8.35151	2.64097	0.121182	0.737296		Gmps	-0.110851	7.39599	3.87834	0.064192	0.732868		Nedd8	-0.123434	6.75418	4.23799	0.0540054	0.621247		Gypc	-0.128627	6.05844	2.65448	0.120295	0.999924		Kif18a	-0.0938043	5.53952	3.92336	0.0628025	0.712411		Mlf1	-0.220524	2.69115	3.05175	0.0973573	0.983326
Csnk2a2	0.0697592	6.63716	2.63919	0.1213	0.737296		Wdfy1	0.139094	4.34262	3.87834	0.0641922	0.732868		Sesn3	0.122755	7.86657	4.23737	0.0540214	0.621247		Nrbf2	0.133758	3.58382	2.65336	0.120368	0.999924		Tnrc6c	0.0931388	6.3288	3.92008	0.0629025	0.712411		Cnih4	-0.0858365	5.36024	3.04912	0.0974911	0.983326
Tmem81	0.202361	2.65837	2.62644	0.122145	0.737296		Armc7	-0.114018	4.80418	3.87747	0.0642193	0.732868		Dynlrb1	-0.103472	6.16765	4.23715	0.0540271	0.621247		Zfp58	0.175651	3.17676	2.6523	0.120438	0.999924		Atf7	0.108194	5.68548	3.91906	0.0629335	0.712411		Slamf7	0.222749	3.60193	3.04855	0.09752	0.983326
Parp16	0.265032	1.95535	2.62413	0.122299	0.737296		Ptpn3	0.115015	5.01288	3.87737	0.0642222	0.732868		Sec61b	-0.114071	6.82605	4.23527	0.0540753	0.621247		Phospho2	-0.113717	4.55678	2.65201	0.120457	0.999924		Zfp142	0.0848365	5.62422	3.91862	0.0629471	0.712411		Phtf2	0.0922709	5.71386	3.04544	0.0976785	0.983326
BC017158	0.126051	3.82613	2.62239	0.122415	0.737296		Ubr7	-0.087179	7.0494	3.87402	0.0643274	0.732868		Idh3g	-0.0985818	6.93391	4.23245	0.0541475	0.621247		Rbm12b1	0.222091	2.72311	2.64756	0.120749	0.999924		Cdip1	0.154982	4.71157	3.91562	0.0630386	0.712411		Zfyve1	0.126198	4.76602	3.04535	0.0976835	0.983326
Zfp874a	0.193951	3.55619	2.61539	0.122883	0.737296		Cenpf	0.153612	7.55351	3.87317	0.064354	0.732868		Gpn3	-0.141374	5.24326	4.23135	0.0541759	0.621247		Abhd6	-0.19306	2.76193	2.64521	0.120903	0.999924		Snx11	0.106075	4.71306	3.90778	0.0632793	0.712411		Tut7	0.0856775	6.83455	3.04177	0.0978663	0.983326
Mxd1	0.137445	4.63875	2.60722	0.123433	0.737296		Mdn1	0.121259	6.13417	3.86971	0.0644624	0.732868		Cdkn2aipnl	-0.110389	6.70912	4.23113	0.0541814	0.621247		Nudt9	-0.11132	5.19862	2.64366	0.121005	0.999924		Tpm1	0.124368	5.4939	3.90748	0.0632884	0.712411		Ero1lb	-0.161371	2.98763	3.03488	0.0982198	0.983326
Dapk1	0.257239	2.15463	2.60647	0.123483	0.737296		Pdcd4	0.0983511	7.4715	3.86953	0.064468	0.732868		Xntrpc	0.144164	4.37794	4.22844	0.0542506	0.621247		Nudcd3	-0.0828925	6.51845	2.64334	0.121026	0.999924		Dnajb2	0.213726	2.9751	3.90676	0.0633107	0.712411		Tpm1	0.109622	5.4939	3.03218	0.0983583	0.983326
Hmbox1	0.107196	4.82671	2.60505	0.123579	0.737296		Ptprcap	-0.102438	8.25819	3.86897	0.0644857	0.732868		Orc6	0.10065	5.97453	4.22732	0.0542795	0.621247		Zfp7	0.130817	4.39915	2.64312	0.121041	0.999924		Ttll12	-0.0921968	6.63999	3.90616	0.0633291	0.712411		Unc119	0.113993	4.59975	3.02889	0.0985278	0.983326
Supt6	0.0767368	7.73538	2.60307	0.123713	0.737296		Abhd2	-0.0844599	6.92104	3.86776	0.0645239	0.732868		Chn2	-0.220434	3.03524	4.22549	0.0543267	0.621247		Qpctl	-0.123756	4.23867	2.64043	0.121218	0.999924		Trim23	-0.139888	4.47366	3.90389	0.0633991	0.712411		Fchsd1	0.12415	3.95403	3.02861	0.0985424	0.983326
Asxl2	0.100307	6.22026	2.60268	0.123738	0.737296		Urb1	-0.123921	5.83059	3.86591	0.0645822	0.732868		Tubg1	-0.118142	6.10899	4.21694	0.0545475	0.623047		Srp54a	0.260052	2.9087	2.63916	0.121301	0.999924		Slk	0.101606	7.00886	3.90262	0.0634381	0.712411		Ppat	-0.0917585	6.87942	3.02794	0.0985767	0.983326
Gimap6	0.103274	6.26405	2.60246	0.123754	0.737296		Map3k3	0.0919073	6.49442	3.86543	0.0645973	0.732868		Tasor2	0.147746	5.10566	4.203	0.0549098	0.625562		Arid1b	0.0985648	6.95889	2.6364	0.121484	0.999924		Mrpl47	-0.134877	4.41146	3.89818	0.0635752	0.712411		Phc1	0.106346	4.60971	3.02736	0.0986068	0.983326
Nbas	0.0921241	5.39796	2.6019	0.123791	0.737296		Ipo8	-0.0757625	6.38547	3.86318	0.0646681	0.732868		Arhgef11	0.132682	5.34009	4.1992	0.0550092	0.625562		Rims3	-0.182278	3.29275	2.63637	0.121486	0.999924		Krba1	0.186611	4.25624	3.89462	0.0636854	0.712411		Slc35b4	-0.094772	6.32966	3.02469	0.0987447	0.983326
Stxbp3	0.147044	4.45827	2.60056	0.123882	0.737296		Mppe1	-0.108304	5.06379	3.86089	0.0647403	0.732868		Lzts1	-0.255633	3.56564	4.19882	0.0550193	0.625562		Ankrd11	0.139409	7.52873	2.63282	0.121721	0.999924		Zfp131	0.122246	5.16943	3.89329	0.0637265	0.712411		Wdr18	-0.0847293	6.51592	3.02164	0.0989025	0.983326
Alg6	0.207322	3.34428	2.59548	0.124227	0.737296		Slc17a9	0.125881	4.29367	3.86055	0.064751	0.732868		Taf6	-0.11058	5.91252	4.19869	0.0550225	0.625562		Rbm26	0.0868677	5.83673	2.63209	0.121769	0.999924		Pebp1	-0.0754438	6.9917	3.88612	0.0639494	0.712411		Zfand6	0.0998504	5.71006	3.02067	0.0989526	0.983326
Trbj2-2	0.227462	2.16154	2.59519	0.124247	0.737296		Hmbs	-0.116769	5.76387	3.85864	0.0648112	0.732868		Slc35e3	0.265701	2.82034	4.19419	0.0551406	0.62618		Zfp62	0.103012	6.13372	2.628	0.122041	0.999924		Gimap6	0.110515	6.26405	3.88515	0.0639796	0.712411		Spdl1	0.0769168	6.05549	3.01366	0.0993168	0.983326
Prr3	0.131173	4.13113	2.59501	0.124259	0.737296		Pdcd1lg2	-0.143912	3.50423	3.85599	0.0648951	0.732868		Pgs1	0.10125	5.64712	4.18401	0.0554082	0.626442		Helz2	0.111104	6.08226	2.62684	0.122118	0.999924		Lrrc1	-0.142106	4.30304	3.88305	0.0640449	0.712411		Tfpi	-0.189885	2.76647	3.01363	0.0993184	0.983326
Phf3	0.0825028	6.89597	2.59435	0.124304	0.737296		Zfp940	0.254304	2.32286	3.85276	0.0649977	0.732868		Rnf130	-0.229831	3.67914	4.18362	0.0554184	0.626442		Cd81	-0.0848707	6.60303	2.62641	0.122147	0.999924		Zc3h11a	0.13521	6.97438	3.88072	0.0641176	0.712411		Atg4d	-0.114497	5.38547	3.01055	0.0994791	0.983326
Rsrc2	0.0932554	6.17571	2.59284	0.124406	0.737296		Mrpl35	-0.110481	5.38109	3.85254	0.0650044	0.732868		Zfp62	0.129792	6.13372	4.18354	0.0554206	0.626442		Ptgr1	-0.196932	3.42038	2.62534	0.122218	0.999924		Akap9	0.204247	5.53389	3.87893	0.0641736	0.712411		St8sia1	0.129024	7.43894	3.01014	0.0995006	0.983326
Ndufaf1	0.12309	4.35136	2.59126	0.124514	0.737296		Mrpl32	-0.12675	4.70166	3.85202	0.065021	0.732868		Elavl1	-0.0855445	7.34569	4.1819	0.0554639	0.626442		Ccnl2	0.150453	5.76296	2.62442	0.122279	0.999924		Zfp667	0.252321	1.91874	3.87611	0.0642617	0.712411		Cdan1	0.0850627	6.40552	3.00956	0.0995306	0.983326
Rsl1	0.22185	2.55031	2.59092	0.124537	0.737296		Gm10524	-0.234065	2.38118	3.84978	0.065092	0.732868		Mpp2	0.140104	5.74914	4.17957	0.0555254	0.626442		Eif2b1	-0.0862521	5.95789	2.62046	0.122544	0.999924		Mrpl32	-0.126958	4.70166	3.86663	0.0645592	0.712411		Hist1h2bg	0.516315	1.73955	3.00945	0.0995363	0.983326
Slc20a1	0.0938815	6.12718	2.59032	0.124578	0.737296		Prdm2	0.0972167	6.48729	3.84944	0.0651031	0.732868		Ephx1	0.200449	3.87789	4.17784	0.0555712	0.626442		Rac1	-0.0617205	9.17391	2.62009	0.122568	0.999924		Cdc34	-0.0726403	7.26567	3.86658	0.0645609	0.712411		Ecd	-0.0711419	6.48462	3.00927	0.0995458	0.983326
Morc2a	0.0984	5.94519	2.58586	0.124882	0.737296		Nhp2	-0.0880417	6.83842	3.84914	0.0651126	0.732868		Elob	-0.108929	7.15966	4.16776	0.0558387	0.626442		Brpf3	0.13043	5.48599	2.61614	0.122833	0.999924		Abca2	0.1136	7.06485	3.86587	0.0645833	0.712411		Akr1b3	-0.10682	6.05334	3.00798	0.0996131	0.983326
Slf2	0.10832	6.34776	2.58292	0.125084	0.737296		Zfp12	0.141491	3.89453	3.84852	0.0651322	0.732868		mt-Nd2	0.335156	8.36884	4.16734	0.0558497	0.626442		Ddx39	-0.0773344	8.38609	2.61585	0.122852	0.999924		Ptpra	0.0887808	6.44645	3.86283	0.0646791	0.712411		Cdc37l1	0.123676	4.9823	3.00734	0.0996469	0.983326
Fam71b	0.197526	3.37397	2.57836	0.125396	0.737296		Lpcat3	-0.0854739	6.80613	3.84282	0.0653139	0.734071		Atf7	0.127322	5.68548	4.16343	0.0559541	0.626442		Snx20	-0.106134	5.9715	2.61546	0.122878	0.999924		Inpp4a	0.243624	4.64796	3.85849	0.0648161	0.712411		Dusp2	0.083061	6.36896	3.00685	0.0996723	0.983326
Tra2a	0.0670271	7.02927	2.57718	0.125477	0.737296		Nudcd3	-0.0869894	6.51845	3.83905	0.065434	0.734581		Vrk1	-0.0959281	6.87943	4.16337	0.0559556	0.626442		Trip10	-0.152963	3.78172	2.61376	0.122992	0.999924		Fndc10	-0.221377	2.47408	3.8576	0.0648444	0.712411		Entpd6	-0.0949549	4.65486	3.0032	0.0998635	0.983326
Grk5	0.194634	3.55644	2.57545	0.125596	0.737296		Zbtb45	-0.0929249	5.57428	3.8342	0.0655893	0.735063		Sh2d1a	-0.164838	4.80208	4.1628	0.0559707	0.626442		Lpar2	-0.136998	3.95819	2.61261	0.123069	0.999924		Ift46	-0.128529	4.75069	3.85467	0.0649371	0.712411		Shld3	-0.152058	3.68707	3.00181	0.0999363	0.983326
Mapk12	0.185195	2.65569	2.57333	0.125742	0.737296		Phgdh	-0.0987329	8.34443	3.83148	0.0656766	0.735063		Rbm25	0.127393	7.64442	4.15965	0.0560549	0.626442		Dhx35	-0.103725	5.21641	2.61244	0.123081	0.999924		Atp10d	0.235011	3.17674	3.85322	0.064983	0.712411		Ppa1	-0.0802149	6.99919	2.99854	0.100108	0.983326
Cln3	0.128108	4.84886	2.56906	0.126037	0.737296		Appl1	-0.075	7.17819	3.82935	0.0657451	0.735063		Slc10a3	-0.152264	4.7349	4.15853	0.0560847	0.626442		Marveld1	-0.13172	4.44717	2.6116	0.123137	0.999924		Cfl1	-0.0721624	11.0419	3.85173	0.0650302	0.712411		Bak1	-0.0874671	7.20114	2.99726	0.100175	0.983326
Gm10676	0.249037	1.92499	2.56467	0.12634	0.737296		H2-M3	-0.202939	3.45861	3.82784	0.0657935	0.735063		Mrpl45	-0.0961934	5.99649	4.15575	0.0561592	0.626442		Plin3	-0.103357	5.64171	2.60966	0.123268	0.999924		Huwe1	0.103914	8.69436	3.84892	0.0651194	0.712411		Lgals7	0.15612	4.20618	2.99632	0.100225	0.983326
Arv1	0.200668	2.70743	2.56399	0.126388	0.737296		Ubac2	0.0833098	5.83262	3.82335	0.0659383	0.735063		Psmd9	-0.120815	5.30743	4.15373	0.0562134	0.626442		Rab11fip2	0.175768	3.81365	2.60818	0.123367	0.999924		Atp5o	-0.0961695	6.82833	3.84547	0.0652293	0.712411		Rev3l	0.144727	5.81505	2.99374	0.10036	0.983326
Tmem87b	0.169245	3.2585	2.56316	0.126445	0.737296		Smox	0.168765	4.10775	3.82218	0.065976	0.735063		Plekho2	-0.115591	6.63801	4.152	0.0562597	0.626442		Trmt1l	0.0891427	5.28839	2.60808	0.123374	0.999924		Ogt	0.190077	6.40455	3.84524	0.0652367	0.712411		Ap3s2	-0.0815018	5.88834	2.99345	0.100376	0.983326
Dolpp1	0.0931633	4.93019	2.55413	0.127074	0.737296		Rel	0.115948	6.05813	3.82141	0.0660008	0.735063		Pank4	0.181845	4.5246	4.14414	0.0564712	0.626442		Zfp329	0.19203	3.46637	2.60635	0.123491	0.999924		Shroom3	-0.265021	2.86797	3.84508	0.0652418	0.712411		Rabgap1	0.0834182	5.45626	2.99344	0.100376	0.983326
Sbno2	0.0795672	5.82521	2.55152	0.127256	0.737296		Diablo	-0.117228	5.57505	3.81137	0.0663259	0.737848		Rif1	0.0936103	7.39511	4.13801	0.0566367	0.626442		Gm10524	-0.220758	2.38118	2.6031	0.123711	0.999924		Mrpl19	-0.118536	5.5308	3.84014	0.0653992	0.712411		Actn1	0.118238	4.972	2.99272	0.100414	0.983326
Zfp760	0.220888	2.08611	2.54989	0.12737	0.737296		Trdmt1	0.132099	4.08248	3.80292	0.0666007	0.740037		Gpm6b	0.1993	5.56302	4.13614	0.0566874	0.626442		Fignl1	-0.071039	7.52947	2.6026	0.123744	0.999924		Akap8	0.0884216	6.94274	3.8381	0.0654646	0.712411		Gas2l3	0.135075	4.85196	2.98976	0.100571	0.983326
Prrg4	0.15133	5.64578	2.54841	0.127474	0.737296		Pip5k1a	-0.0842111	5.98513	3.79545	0.066845	0.740037		Pdcd1	-0.105079	5.73759	4.13454	0.0567306	0.626442		Kdm6b	0.158804	5.21696	2.60225	0.123768	0.999924		Fbxl18	0.128474	4.60703	3.83621	0.0655249	0.712411		Nfatc2	-0.0853207	8.18116	2.98875	0.100624	0.983326
Cep83	0.112185	5.3714	2.54729	0.127552	0.737296		Fktn	0.170217	2.72515	3.79492	0.0668625	0.740037		Snx11	0.124503	4.71306	4.13306	0.0567708	0.626442		Atm	0.09894	5.71074	2.60083	0.123864	0.999924		Surf1	0.0993169	4.93268	3.83584	0.0655367	0.712411		Cisd3	-0.102642	4.78126	2.98741	0.100695	0.983326
Stau1	0.0807183	5.91563	2.54692	0.127578	0.737296		Mcm5	-0.0740206	9.59639	3.79348	0.0669097	0.740037		Zfp160	0.148841	4.38251	4.13285	0.0567765	0.626442		Hist1h2ak	0.508691	2.04937	2.59942	0.123959	0.999924		Emc7	-0.141351	6.06382	3.83544	0.0655496	0.712411		Fgf13	0.138161	4.53692	2.98706	0.100713	0.983326
Xntrpc	0.112145	4.37794	2.54565	0.127667	0.737296		Gm28035	0.151484	5.25206	3.79268	0.0669359	0.740037		Fabp5	-0.137958	6.96068	4.12974	0.0568609	0.626442		Tmem143	0.17258	3.50367	2.59257	0.124424	0.999924		Usp49	0.134199	5.16254	3.83047	0.0657089	0.712411		S1pr1	0.105163	6.99912	2.98558	0.100792	0.983326
Zxdc	0.101074	4.82599	2.54438	0.127756	0.737296		Tmem126a	-0.112973	4.50633	3.79143	0.0669769	0.740037		Mknk2	-0.0934832	9.39596	4.1286	0.0568919	0.626442		Acat1	-0.0708937	7.06947	2.59094	0.124535	0.999924		Gpr183	-0.0998363	5.69399	3.82901	0.0657559	0.712411		Csad	0.201877	2.85057	2.98182	0.100991	0.983326
Dpp8	0.0715546	7.15369	2.53996	0.128068	0.737296		H2-DMb2	0.244789	2.73955	3.78539	0.0671758	0.740037		Ggact	-0.142055	4.37308	4.12764	0.056918	0.626442		D630039A03Rik	0.151635	6.05215	2.5876	0.124763	0.999924		Atf6b	-0.0879068	5.88383	3.82475	0.065893	0.712411		Rbm14	-0.0701113	7.75014	2.98052	0.10106	0.983326
Rnf181	0.0924051	5.66602	2.5391	0.128128	0.737296		Ext1	-0.156226	4.09791	3.78281	0.0672606	0.740037		Arf3	0.120567	8.14033	4.12704	0.0569343	0.626442		Mfsd14b	-0.0779847	6.35285	2.58652	0.124837	0.999924		Zfp638	0.0939084	6.83295	3.82281	0.0659554	0.712411		Spindoc	0.121181	4.08914	2.97962	0.101108	0.983326
Sik1	0.14871	4.17695	2.53686	0.128286	0.737296		Prxl2c	0.198744	3.8572	3.78136	0.0673084	0.740037		Ipo11	-0.106411	6.08614	4.127	0.0569354	0.626442		Nsun6	0.205077	2.83094	2.58039	0.125257	0.999924		Klf13	0.097619	7.99507	3.82104	0.0660128	0.712411		Ciapin1	-0.0821199	5.88171	2.97954	0.101112	0.983326
Polm	0.104207	4.59232	2.53634	0.128322	0.737296		Fdxacb1	-0.21306	3.16306	3.77971	0.0673631	0.740037		Zfp772	-0.247964	2.45234	4.12507	0.0569881	0.626442		Dnaja1	-0.0772382	6.91174	2.58034	0.12526	0.999924		Ppp1r2	0.117042	5.45881	3.82066	0.0660249	0.712411		Ppp4r1	0.0739274	6.2217	2.97588	0.101307	0.983326
Zfand6	0.104475	5.71006	2.53444	0.128457	0.737296		Zmynd11	0.103618	6.22779	3.77615	0.0674808	0.740037		Med25	-0.089899	6.44597	4.12383	0.0570219	0.626442		Dis3	-0.0739727	6.66243	2.57782	0.125433	0.999924		Gmpr2	-0.0953701	5.13316	3.82007	0.0660439	0.712411		Dbnl	-0.0705113	7.93635	2.97495	0.101357	0.983326
Ptprs	0.119463	6.0747	2.53433	0.128465	0.737296		Dctn5	0.0903267	5.92641	3.77254	0.0676007	0.740037		Eloa	-0.0935925	6.97169	4.12131	0.0570906	0.626442		Slc8b1	0.180145	2.58551	2.57741	0.125462	0.999924		Wdr43	-0.0958742	7.03768	3.81773	0.0661195	0.712411		Mapk12	-0.178748	2.65569	2.97333	0.101443	0.983326
Rtel1	0.0932351	5.90441	2.53341	0.12853	0.737296		Tnfsf4	0.199636	4.46053	3.77251	0.0676016	0.740037		Rps20	-0.0981091	10.0666	4.11275	0.0573248	0.626442		Comtd1	0.168851	2.99496	2.57534	0.125604	0.999924		Mthfs	0.244294	1.96065	3.8177	0.0661206	0.712411		Mcoln2	-0.178501	3.53292	2.97179	0.101525	0.983326
Rnft1	0.100733	5.66574	2.52919	0.128829	0.737296		Gse1	0.112501	6.59919	3.76996	0.0676863	0.740037		Map3k2	0.122689	5.66635	4.11218	0.0573404	0.626442		Usp12	0.0832741	5.76737	2.57214	0.125824	0.999924		Tdrp	0.276576	2.62984	3.81399	0.0662409	0.712411		Ulbp1	0.114336	5.63911	2.97163	0.101534	0.983326
Crtc2	0.0826511	5.92788	2.52827	0.128894	0.737296		Pomt2	-0.149027	4.10471	3.76842	0.0677374	0.740037		Fah	-0.370152	1.98076	4.10698	0.0574833	0.626442		March9	-0.180379	3.13601	2.56899	0.126042	0.999924		Dcaf13	-0.0834758	6.23176	3.80806	0.0664333	0.712411		Eif2ak2	-0.105046	4.86896	2.96746	0.101757	0.983326
Kat6b	0.139982	4.73731	2.52766	0.128938	0.737296		Hist1h4c	0.50884	2.19035	3.76815	0.0677465	0.740037		Gimap7	0.217405	4.00485	4.10369	0.057574	0.626442		Ppil2	0.075987	6.51271	2.56853	0.126073	0.999924		Ephx1	0.167985	3.87789	3.80413	0.0665614	0.712411		Dio2	0.24131	3.0506	2.96736	0.101762	0.983326
Polr1e	0.107162	4.74275	2.52652	0.129018	0.737296		Eif4g2	-0.0613517	10.5931	3.76548	0.0678356	0.740037		Ddx39	-0.0969218	8.38609	4.10338	0.0575824	0.626442		Pde4a	0.252571	2.33984	2.56616	0.126237	0.999924		Bysl	-0.136604	5.86304	3.80332	0.0665876	0.712411		Def8	-0.0956545	5.03566	2.96618	0.101826	0.983326
Dido1	0.0813493	7.21678	2.52339	0.129241	0.737296		Pnpla6	0.14381	4.39398	3.76418	0.0678788	0.740037		Nebl	0.243595	3.12386	4.09629	0.0577784	0.626442		Zfp40	-0.198014	2.34323	2.56585	0.126259	0.999924		Zfp282	0.0932366	5.91344	3.80171	0.0666402	0.712411		Fech	-0.08876	5.55656	2.96569	0.101852	0.983326
Krt10	0.233735	2.09975	2.52244	0.129309	0.737296		Trpv2	-0.110368	6.99251	3.76127	0.0679759	0.740274		Mdm4	0.135854	6.77058	4.095	0.0578141	0.626442		Cab39l	-0.0869899	5.69603	2.56545	0.126287	0.999924		Pom121	-0.0952368	7.91489	3.80168	0.0666413	0.712411		Spag7	-0.0941447	5.37383	2.96308	0.101992	0.983326
Bhlhe40	0.11263	7.35127	2.52242	0.12931	0.737296		Slc9a5	0.301481	2.75493	3.75823	0.0680776	0.740561		Tle1	-0.220585	3.33439	4.09351	0.0578554	0.626442		Cenpm	-0.113851	4.83234	2.56515	0.126308	0.999924		Alcam	0.116253	4.80005	3.80062	0.0666761	0.712411		Arhgef2	0.0802107	7.78692	2.9619	0.102055	0.983326
Enkd1	0.169723	4.05809	2.52107	0.129406	0.737296		Msn	-0.0715998	10.2711	3.75335	0.0682412	0.740823		Isca2	0.161178	3.91035	4.09213	0.0578937	0.626442		Dhcr7	-0.0986509	5.81072	2.5633	0.126435	0.999924		Ahsa1	-0.0884899	7.2939	3.79612	0.0668232	0.712411		Auh	0.0791366	5.63941	2.9549	0.102433	0.983326
Naa35	0.09245	5.64141	2.52061	0.129439	0.737296		Unc119b	0.0789937	7.30941	3.74981	0.0683601	0.740823		Flt3l	0.119675	5.23667	4.09119	0.0579197	0.626442		Gtf3a	-0.092571	6.25883	2.56155	0.126557	0.999924		Rbm14	-0.0791533	7.75014	3.79591	0.06683	0.712411		Mcm2	-0.0666304	9.0686	2.95137	0.102624	0.983326
Apc	0.091589	5.8629	2.5203	0.129461	0.737296		Slc7a1	-0.108886	7.86959	3.74898	0.0683879	0.740823		Elmo1	-0.101703	7.29523	4.08947	0.0579675	0.626442		Gnai3	-0.0686093	8.49032	2.56108	0.12659	0.999924		Bod1l	0.158025	6.05115	3.79428	0.0668836	0.712411		Uqcrq	-0.0873076	6.69311	2.95129	0.102628	0.983326
Stat2	0.132106	4.97417	2.52003	0.12948	0.737296		Epc1	0.111995	5.71099	3.74852	0.0684034	0.740823		Pcm1	0.115582	6.1566	4.0881	0.0580054	0.626442		Ppp1r37	0.136756	4.50674	2.56078	0.126611	0.999924		Kif24	0.139982	4.40397	3.79187	0.0669626	0.712411		Gys1	0.152813	4.17407	2.94888	0.102758	0.983326
Zc3h8	0.226287	2.0235	2.51999	0.129484	0.737296		Anks3	0.197237	3.68049	3.74128	0.0686476	0.742595		Fas	-0.219835	4.02939	4.0868	0.0580415	0.626442		Fbxl3	0.0986373	5.65817	2.56077	0.126611	0.999924		Msantd4	-0.120744	4.94743	3.79071	0.0670005	0.712411		Fam8a1	0.143866	4.23975	2.94661	0.102881	0.983326
Rfc3	0.0785475	5.63879	2.51769	0.129648	0.737296		Smo	-0.146645	5.59215	3.73874	0.0687336	0.742595		Pom121	-0.113669	7.91489	4.08599	0.0580643	0.626442		Retreg2	-0.0754828	6.51292	2.55199	0.127223	0.999924		Hist1h2bg	0.577192	1.73955	3.79068	0.0670015	0.712411		Fdft1	0.12437	5.68219	2.94584	0.102923	0.983326
Fbxo5	0.0704268	6.66539	2.51507	0.129835	0.737296		Clcn5	-0.145466	4.95454	3.73696	0.0687938	0.742595		Gtf2h5	-0.144624	5.67436	4.08427	0.0581122	0.626442		Pomt2	-0.140681	4.10471	2.55046	0.12733	0.999924		Xndc1	0.136121	4.53578	3.78936	0.0670449	0.712411		Fabp5	-0.101122	6.96068	2.94437	0.103003	0.983326
Zfp335	0.0960873	5.72364	2.51221	0.130041	0.737296		Enox2	0.109348	4.58256	3.73358	0.0689084	0.742619		Gm44790	0.225627	3.4731	4.08247	0.0581622	0.626442		Lax1	0.154996	4.00697	2.54761	0.127529	0.999924		Smg7	0.100544	7.07694	3.78728	0.0671133	0.712411		Dkc1	-0.0807058	7.25776	2.94209	0.103127	0.983326
Rad1	0.107811	4.61653	2.51088	0.130136	0.737296		Mphosph9	0.117727	5.50087	3.73243	0.0689473	0.742619		Zfp91	0.115612	6.23266	4.08244	0.0581632	0.626442		Usp32	0.102678	5.58943	2.5438	0.127797	0.999924		Trp53bp1	0.110612	5.77291	3.78548	0.0671726	0.712411		Cplane1	0.14832	4.49666	2.94	0.103241	0.983326
Sbno1	0.0777772	7.6713	2.50684	0.130426	0.737296		Pgrmc1	-0.0901823	6.52755	3.72334	0.0692569	0.74441		Usf3	0.123553	6.2927	4.0755	0.0583571	0.626442		Peli1	0.0987006	6.34559	2.54157	0.127954	0.999924		Atg9b	0.156172	3.53359	3.785	0.0671883	0.712411		Pagr1b	0.0814633	5.35413	2.9389	0.103301	0.983326
Ahsa2	0.116464	4.73603	2.50587	0.130496	0.737296		Abt1	-0.121131	4.57634	3.7231	0.0692651	0.74441		Fndc3a	0.159129	5.24515	4.07223	0.0584486	0.626442		Mbnl2	0.124423	4.40658	2.53646	0.128314	0.999924		Rpl36	0.0873088	8.86778	3.78308	0.0672517	0.712411		Bach1	0.138362	4.25344	2.93824	0.103337	0.983326
Mpdu1	0.0933812	6.19703	2.50423	0.130614	0.737296		Ankrd28	-0.0751245	6.3059	3.71744	0.0694585	0.744874		Zbtb9	-0.149282	4.85742	4.0709	0.0584861	0.626442		Rusc1	-0.119121	4.12432	2.53626	0.128328	0.999924		Trio	0.131936	4.68133	3.78201	0.067287	0.712411		Arv1	0.188523	2.70743	2.93784	0.103359	0.983326
Clec2i	0.156526	4.41327	2.50251	0.130738	0.737296		Tnrc6b	0.109647	6.87898	3.71741	0.0694599	0.744874		Carmil1	0.314791	2.02096	4.07029	0.0585031	0.626442		Casp7	0.125149	4.19814	2.53572	0.128366	0.999924		Lck	0.0790712	9.22438	3.78167	0.0672984	0.712411		Slk	0.0880884	7.00886	2.93223	0.103665	0.983326
Camta2	0.125184	4.6998	2.50067	0.130872	0.737296		Adsl	-0.0729762	7.30555	3.71321	0.0696038	0.745603		Zbtb6	0.128486	4.7577	4.0692	0.0585336	0.626442		Bmpr1a	0.173509	3.79814	2.53514	0.128408	0.999924		Eif5a	-0.0892652	10.6836	3.78124	0.0673125	0.712411		Ggcx	0.22654	2.2185	2.93207	0.103674	0.983326
Sptan1	0.0977654	8.31984	2.49917	0.13098	0.737296		Asb2	-0.179325	4.19796	3.70948	0.0697319	0.745989		Mrpl9	-0.0953315	6.24606	4.06736	0.0585856	0.626442		Lsp1	-0.0833434	8.65854	2.532	0.12863	0.999924		Suclg2	-0.115974	5.23066	3.77869	0.0673969	0.712411		Alkbh7	-0.200211	3.00907	2.93014	0.10378	0.983326
Tmx1	0.0895389	6.71174	2.49773	0.131084	0.737296		Epb41	0.0865936	7.34601	3.70703	0.0698162	0.745989		Irf1	0.139893	5.23378	4.06448	0.0586666	0.626442		Rpl38	-0.065319	7.45771	2.53114	0.12869	0.999924		Pnisr	0.191833	5.41887	3.77799	0.0674199	0.712411		Snx25	0.0879145	6.28339	2.92962	0.103808	0.983326
Ppp2r2d	0.0720206	5.80088	2.49759	0.131095	0.737296		Ptprs	0.126767	6.0747	3.70515	0.069881	0.745989		Dpp9	-0.0983039	7.19039	4.06262	0.0587189	0.626442		Phf3	0.0814672	6.89597	2.52999	0.128772	0.999924		Spice1	0.19382	3.37195	3.77646	0.0674707	0.712411		Tpd52	0.166557	3.8883	2.92903	0.103841	0.983326
Dennd4b	0.118221	6.29838	2.4962	0.131195	0.737296		Tbk1	0.085755	6.04826	3.69682	0.0701694	0.745989		Usp40	0.174877	3.62103	4.06205	0.0587349	0.626442		Il12rb2	0.197466	3.56976	2.52886	0.128852	0.999924		Tnfrsf8	-0.158583	7.65595	3.77237	0.0676062	0.712411		Nrp1	-0.127042	6.26493	2.92879	0.103854	0.983326
Thoc2	0.0754847	6.67497	2.49581	0.131223	0.737296		Gm43511	-0.141315	3.66968	3.6967	0.0701734	0.745989		Abcb9	-0.241892	4.19103	4.05887	0.0588247	0.626719		Zfp189	-0.252482	2.66436	2.52797	0.128915	0.999924		Ccnh	-0.0901033	5.30799	3.76773	0.0677604	0.712411		Cpt2	0.107374	4.70609	2.92843	0.103874	0.983326
Creb3	0.0989176	4.79674	2.49579	0.131225	0.737296		Erlin1	0.121764	4.80082	3.69568	0.0702088	0.745989		Zfp267	0.238616	3.37326	4.05504	0.0589333	0.626781		2210016F16Rik	-0.105733	5.2961	2.52595	0.129059	0.999924		Vps9d1	0.18837	3.6274	3.76581	0.0678245	0.712411		Xiap	0.0770198	7.17823	2.92764	0.103917	0.983326
Mfsd4b4	0.175519	3.36837	2.4937	0.131377	0.737296		Nudt19	-0.102654	5.02598	3.69559	0.0702118	0.745989		Gna13	0.125725	8.12283	4.05416	0.0589581	0.626781		Cep295	0.122781	5.97675	2.52469	0.129148	0.999924		Pigw	-0.176154	2.83097	3.76452	0.0678673	0.712411		Mov10	-0.137883	6.43792	2.91676	0.104517	0.983326
Gstt2	0.0885575	5.31173	2.49277	0.131444	0.737296		Nub1	0.0843351	7.0911	3.69457	0.0702474	0.745989		Tmf1	0.249394	5.17527	4.04906	0.0591028	0.627625		Etf1	-0.0810106	8.7455	2.52426	0.129179	0.999924		Gm45928	0.178054	3.36763	3.7637	0.0678949	0.712411		Ttc19	0.133859	3.53652	2.91424	0.104656	0.983326
Unk	0.114047	5.25941	2.49187	0.131509	0.737296		Srcap	0.12114	7.80812	3.68678	0.0705182	0.747035		Aasdh	0.206238	2.97984	4.04686	0.0591653	0.627625		Klhl26	-0.147519	3.74419	2.52371	0.129218	0.999924		C1qtnf1	-0.274081	2.62878	3.76192	0.0679544	0.712411		Plec	0.163804	9.43675	2.91222	0.104768	0.983326
Pole2	0.0913753	5.32414	2.49042	0.131615	0.737296		Timm9	-0.130679	4.0613	3.68649	0.0705284	0.747035		Ube2w	0.17446	3.57951	4.04079	0.0593382	0.62878		Galnt12	-0.109274	5.26327	2.52024	0.129466	0.999924		Aimp2	-0.0934375	5.7971	3.76188	0.0679557	0.712411		Zfp933	-0.167526	3.3321	2.91189	0.104787	0.983326
Sipa1l1	0.0834079	6.87318	2.49039	0.131617	0.737296		Traf3ip3	0.127316	6.30523	3.68518	0.070574	0.747035		Map4k2	0.162264	6.8718	4.03521	0.0594977	0.629791		Cenpo	-0.0994034	5.16427	2.51927	0.129535	0.999924		Znrd2	-0.142011	4.39748	3.75879	0.068059	0.712411		Mpp2	0.102553	5.74914	2.90796	0.105005	0.983326
Nadsyn1	0.229181	2.65625	2.48717	0.131852	0.737296		Tspan9	0.264873	1.89586	3.67124	0.0710624	0.750391		Sars2	-0.133429	5.05781	4.02958	0.0596593	0.630821		Glmn	-0.164635	4.26399	2.5186	0.129583	0.999924		Mycl	-0.286893	2.57117	3.7566	0.0681321	0.712411		Saal1	-0.101845	4.8503	2.90742	0.105035	0.983326
Rpusd4	0.102603	4.79566	2.48415	0.132072	0.737296		Tbc1d24	0.221169	2.22666	3.67062	0.0710843	0.750391		Wdfy1	0.161392	4.34262	4.0174	0.0600103	0.631577		Rhof	-0.0881431	6.8323	2.51594	0.129773	0.999924		Fbxw7	0.149963	4.83988	3.75468	0.0681964	0.712411		Gadd45b	0.158668	4.21991	2.90507	0.105165	0.983326
Gabpb1	0.0755848	6.22079	2.47969	0.132399	0.737296		Jakmip1	0.161103	4.73488	3.66575	0.071256	0.750391		Bphl	0.222868	2.98466	4.01727	0.0600141	0.631577		Prmt2	-0.181533	3.54796	2.51532	0.129817	0.999924		Lrrfip2	0.118196	4.26542	3.75465	0.0681977	0.712411		Hmgn5	0.145422	5.96484	2.90473	0.105184	0.983326
Zzz3	0.0793807	6.22067	2.47791	0.13253	0.737296		Usf2	0.0783313	6.47574	3.66542	0.0712677	0.750391		Preb	0.107318	6.28883	4.01691	0.0600244	0.631577		9430015G10Rik	0.140674	4.20324	2.5151	0.129833	0.999924		Ccdc69	0.128395	4.94973	3.74985	0.0683585	0.712411		Fitm2	-0.161209	2.99413	2.90464	0.10519	0.983326
Golga2	0.0897793	6.09534	2.47548	0.132708	0.737296		Slc39a6	-0.13732	6.40345	3.66395	0.0713194	0.750391		Wdr18	-0.112405	6.51592	4.01606	0.0600491	0.631577		Lats2	0.169947	4.66595	2.51489	0.129848	0.999924		Pef1	-0.0913863	5.96592	3.74985	0.0683586	0.712411		Kif21b	0.138014	7.9246	2.90381	0.105236	0.983326
Zfp865	0.123173	5.81909	2.47536	0.132717	0.737296		Marcksl1	0.114418	6.33467	3.6619	0.0713919	0.750391		Psmb6	-0.119418	7.46408	4.01595	0.0600522	0.631577		Slc17a9	0.115947	4.29367	2.51188	0.130064	0.999924		Ints14	-0.0892032	6.19012	3.74681	0.0684612	0.712411		Prdx3	-0.0808509	6.40676	2.90219	0.105326	0.983326
Ankrd11	0.135076	7.52873	2.46995	0.133116	0.737296		H3f3a	0.0992287	7.10382	3.65971	0.0714695	0.750391		Psmc5	-0.100453	7.66546	4.00974	0.0602321	0.632298		9930021J03Rik	0.124804	4.90233	2.51176	0.130072	0.999924		Cct3	-0.0925199	8.68334	3.74379	0.0685628	0.712411		Ddias	0.0993539	5.8076	2.90028	0.105433	0.983326
Uba7	0.117968	4.79913	2.46937	0.133159	0.737296		Pax5	0.837059	2.1347	3.65878	0.0715022	0.750391		Ptov1	0.20559	3.83334	4.00866	0.0602636	0.632298		Nme3	-0.14881	3.95583	2.50654	0.130448	0.999924		Tsfm	-0.0994245	4.7992	3.74237	0.0686109	0.712411		Lmo4	0.130585	3.5497	2.89924	0.105491	0.983326
Thap2	0.1383	4.45567	2.46897	0.133188	0.737296		Tsr3	-0.119263	4.2688	3.65629	0.0715908	0.75052		Cep162	0.144712	4.47593	4.00505	0.0603686	0.632298		Mib1	0.0964977	6.15302	2.49936	0.130966	0.999924		Abcd3	-0.117224	4.92107	3.73899	0.068725	0.712411		Fam126a	0.0789531	6.30626	2.89715	0.105608	0.983326
Myo19	0.157227	3.13409	2.46872	0.133206	0.737296		Rasgrp4	-0.134273	4.94866	3.65143	0.0717633	0.75054		Cdkn1b	0.163187	6.55168	4.00164	0.0604682	0.632298		Pole2	0.0914898	5.32414	2.49787	0.131074	0.999924		Plxnb2	-0.135285	4.00357	3.73561	0.0688393	0.712411		Hsd17b11	0.199375	2.82948	2.89605	0.105669	0.983326
Maco1	0.0829899	5.28199	2.46741	0.133303	0.737296		Ube2o	-0.082085	5.69932	3.64892	0.0718529	0.75054		Uchl3	-0.130269	5.45689	3.99816	0.0605695	0.632298		Baiap2	0.110423	4.99489	2.49567	0.131234	0.999924		Ikbke	0.168109	5.77643	3.73131	0.0689853	0.712411		Ciao2a	-0.0781449	6.41127	2.89498	0.10573	0.983326
Herc2	0.0880505	6.10108	2.46688	0.133342	0.737296		1110051M20Rik	-0.211372	2.20226	3.64694	0.0719233	0.75054		Isoc2a	-0.170454	4.80211	3.99665	0.0606139	0.632298		Trip11	0.130473	5.40976	2.49538	0.131255	0.999924		Khk	-0.20281	2.5912	3.73039	0.0690167	0.712411		Shq1	-0.132704	4.00652	2.89374	0.105799	0.983326
Morf4l2	0.0686934	7.18485	2.46319	0.133615	0.737296		Sf3a2	-0.103424	7.43068	3.64529	0.0719822	0.75054		Nme3	0.182924	3.95583	3.99446	0.0606778	0.632298		Tmem256	-0.108767	4.8376	2.49138	0.131545	0.999924		Ubtd1	-0.131033	4.22751	3.72561	0.0691796	0.712411		Tomm5	-0.117846	5.37988	2.89293	0.105844	0.983326
Gmppa	0.0930861	5.00085	2.46062	0.133806	0.737296		Helq	0.160112	4.37932	3.63983	0.0721775	0.75054		Rhob	-0.215042	3.43855	3.98945	0.0608249	0.632298		Hs1bp3	0.193656	2.97419	2.48976	0.131663	0.999924		Fbxw4	0.185481	2.96941	3.7256	0.0691797	0.712411		Cnst	0.132067	5.59472	2.89075	0.105967	0.983326
Arhgap12	0.130341	4.39198	2.4586	0.133956	0.737296		AC149090.1	0.261761	3.22488	3.63548	0.0723335	0.75054		Tesk1	-0.13874	4.88224	3.98521	0.0609495	0.632298		Ywhag	-0.0680294	8.00253	2.48973	0.131665	0.999924		Cenpf	0.150455	7.55351	3.72382	0.0692404	0.712411		Mutyh	-0.135636	3.5127	2.8904	0.105987	0.983326
Gm28038	0.250691	2.92947	2.45673	0.134096	0.737296		Gps2	0.111388	5.28396	3.63499	0.0723511	0.75054		Cd160	-0.397123	1.93312	3.98428	0.0609769	0.632298		Gm28048	-0.0660202	7.68922	2.48949	0.131683	0.999924		Mvb12a	-0.0840505	5.27745	3.72247	0.0692866	0.712411		Cd200	0.100868	5.86738	2.89001	0.106008	0.983326
Kdm5b	0.135031	5.04442	2.45601	0.134149	0.737296		Gm38394	0.096328	7.36083	3.63329	0.0724122	0.75054		Mier3	0.138068	4.69921	3.9838	0.0609911	0.632298		Zfp41	0.0833688	5.47658	2.48789	0.131799	0.999924		Stx1a	0.235541	2.68897	3.72193	0.0693052	0.712411		Slc9a7	0.246958	2.48516	2.88817	0.106112	0.983326
Kctd9	0.0888253	5.49397	2.45489	0.134232	0.737296		Mob3a	-0.0800246	7.68355	3.6285	0.0725847	0.75054		Grsf1	0.134259	6.14851	3.9828	0.0610205	0.632298		Casp8	-0.110883	6.69309	2.48755	0.131824	0.999924		Glt8d1	0.158044	3.05019	3.72061	0.0693502	0.712411		Arhgap17	0.0901266	5.51837	2.88693	0.106182	0.983326
Zc3hav1l	0.131825	4.20375	2.45221	0.134432	0.737296		Gm49759	-0.150869	8.26581	3.62796	0.0726041	0.75054		mt-Nd6	0.61209	1.86612	3.98208	0.0610419	0.632298		H2-Aa	0.275085	2.78998	2.48595	0.131941	0.999924		Gm10676	0.262533	1.92499	3.7203	0.069361	0.712411		St3gal2	-0.0777675	6.26097	2.8856	0.106257	0.983326
Zfp101	0.178248	4.16462	2.45067	0.134548	0.737296		Zfand6	0.109374	5.71006	3.62526	0.0727015	0.75054		Nr4a1	-0.157041	6.20715	3.97743	0.0611792	0.632298		Slfn1	0.163081	6.66964	2.48462	0.132038	0.999924		Tlcd1	-0.198345	2.44043	3.71999	0.0693713	0.712411		Snf8	-0.0732674	6.04675	2.88386	0.106355	0.983326
Cd24a	0.248437	6.35091	2.45067	0.134548	0.737296		Magt1	-0.0874842	6.81299	3.62125	0.0728466	0.75054		Ppa1	-0.106137	6.99919	3.97704	0.0611906	0.632298		Hemk1	0.109435	5.95032	2.48241	0.1322	0.999924		Zfp772	-0.203892	2.45234	3.7198	0.0693779	0.712411		Pet100	-0.143502	3.54361	2.88287	0.106411	0.983326
Exoc1	0.0918116	5.35643	2.45034	0.134572	0.737296		Mecp2	0.0853961	5.99505	3.61925	0.0729192	0.75054		Celf1	0.090588	7.99593	3.9766	0.0612036	0.632298		Apool	-0.137265	4.43722	2.48052	0.132338	0.999924		Rnf4	-0.0711468	7.24415	3.71978	0.0693787	0.712411		Ubac1	0.0781558	5.56113	2.88201	0.106459	0.983326
Brd1	0.0790835	6.62717	2.44792	0.134753	0.737296		Zfp467	0.20488	4.23661	3.61854	0.0729448	0.75054		Cops6	-0.0865752	6.88996	3.97321	0.061304	0.632298		Paxx	0.122197	3.62797	2.48047	0.132342	0.999924		Zmpste24	-0.0927143	6.71569	3.71947	0.0693893	0.712411		Slc39a4	-0.0755423	6.00782	2.8805	0.106545	0.983326
Neb	0.304402	2.17678	2.43847	0.135463	0.737296		Btbd9	-0.110801	4.92365	3.61824	0.0729555	0.75054		Atp6v0b	0.135393	5.02091	3.97244	0.0613268	0.632298		Herc1	0.109778	6.50112	2.47948	0.132414	0.999924		Map3k2	0.102046	5.66635	3.71912	0.0694012	0.712411		Trmt10c	-0.106523	4.80182	2.87723	0.10673	0.983326
Phf20l1	0.117386	6.94583	2.43684	0.135586	0.737296		Efhd2	-0.0898277	7.18205	3.61719	0.0729938	0.75054		Rpl7a	-0.0976497	10.1273	3.97187	0.0613438	0.632298		Asb3	-0.123573	4.61248	2.47905	0.132446	0.999924		Wdsub1	0.231028	2.26273	3.71727	0.0694644	0.712411		Usp14	-0.0637973	7.05981	2.87532	0.106839	0.983326
Apba3	0.106602	4.35779	2.43463	0.135753	0.737296		Zfp395	0.182955	6.05623	3.61685	0.0730062	0.75054		Cdc20	-0.100927	8.40359	3.96736	0.0614776	0.632409		Mob3c	0.157425	3.16459	2.47863	0.132477	0.999924		Eno3	0.160511	4.16548	3.70432	0.0699099	0.712411		Phc3	-0.0683797	7.16685	2.87487	0.106864	0.983326
Rreb1	0.12331	5.39988	2.43403	0.135798	0.737296		Trim8	0.106616	6.63063	3.61101	0.0732186	0.75054		Rhoq	0.152563	4.14963	3.96717	0.0614833	0.632409		Mapkapk5	0.107765	5.06193	2.47227	0.132944	0.999924		Cmtr1	-0.0761264	7.13377	3.70201	0.0699896	0.712411		Tpra1	0.0927124	4.70929	2.87245	0.107002	0.983326
Zfp68	0.0922904	5.21249	2.43345	0.135842	0.737296		Tgfb1	-0.107322	8.89284	3.61047	0.0732381	0.75054		Ppp1r21	0.11803	5.38496	3.96351	0.0615922	0.632866		Atg12	-0.0920412	5.12107	2.47174	0.132983	0.999924		Sarnp	-0.0917598	5.74739	3.7009	0.0700279	0.712411		Kif20b	0.0958984	6.76133	2.8695	0.107169	0.983326
Mki67	0.173866	10.0729	2.43322	0.135859	0.737296		Setd2	0.103066	7.20982	3.60999	0.0732557	0.75054		Ccdc50	0.113565	8.42932	3.96054	0.0616809	0.633115		Map4k5	0.249166	2.16914	2.47167	0.132989	0.999924		Iqcb1	0.22711	2.79	3.69746	0.0701471	0.712411		Gtf2f2	-0.0981123	5.49543	2.8668	0.107323	0.983326
Zfp263	0.100841	5.09651	2.43322	0.13586	0.737296		Ganab	-0.0788165	8.19007	3.60863	0.0733053	0.75054		Sdhaf3	0.307431	1.90138	3.95159	0.0619488	0.635202		Mcm5	-0.0686262	9.59639	2.47138	0.13301	0.999924		Cpd	-0.112924	7.77915	3.69735	0.0701509	0.712411		Zfp445	0.0953108	6.49029	2.86645	0.107343	0.983326
Pogk	0.129937	4.18729	2.42885	0.136191	0.737296		Kcnab2	-0.0734459	8.91395	3.60731	0.0733534	0.75054		Acbd6	-0.127671	5.22824	3.9481	0.0620534	0.635362		Yrdc	0.127339	4.44767	2.46721	0.133318	0.999924		Eri3	-0.136693	4.28922	3.69471	0.0702423	0.712411		Fam129a	0.0900427	6.25806	2.86632	0.10735	0.983326
Hdgfl2	0.108701	6.38236	2.42851	0.136216	0.737296		Thop1	-0.101513	5.78654	3.60617	0.0733951	0.75054		Pycr2	-0.121727	5.82488	3.94676	0.0620938	0.635362		Klhl18	0.102553	5.11691	2.46638	0.133379	0.999924		Stard10	-0.223457	2.96938	3.69212	0.0703324	0.712411		Sipa1l3	-0.146989	4.617	2.86582	0.107379	0.983326
Arhgef10	0.188287	2.41241	2.42635	0.13638	0.737296		Pcif1	-0.0803613	6.80558	3.60461	0.0734521	0.75054		Wdr37	0.100762	5.84794	3.94191	0.06224	0.636195		Urgcp	-0.0892954	5.9979	2.46249	0.133668	0.999924		Zbed6	0.132912	5.55939	3.6917	0.0703471	0.712411		Pfkfb4	-0.196693	2.23391	2.8655	0.107398	0.983326
Mfsd8	0.188773	2.92458	2.42473	0.136504	0.737296		Rsrc2	0.0963335	6.17571	3.60322	0.0735029	0.75054		Chml	0.191616	3.92798	3.92845	0.0626474	0.639404		B4galt3	0.117552	4.03918	2.46031	0.133829	0.999924		Psme2	-0.0801785	7.236	3.68674	0.0705198	0.712411		Slc39a10	-0.0867516	5.40927	2.86509	0.107421	0.983326
Ubn2	0.111199	5.91124	2.42348	0.136598	0.737296		Tagln2	-0.0700402	9.56607	3.59749	0.0737128	0.751332		Pan2	0.148838	5.0111	3.92565	0.0627326	0.639404		Zkscan6	0.148214	3.63625	2.45876	0.133944	0.999924		Usp48	0.104997	6.33313	3.67969	0.0707661	0.712411		Taok1	0.0900781	6.23159	2.86411	0.107477	0.983326
Pla2g12a	0.100241	5.26985	2.42329	0.136613	0.737296		Tns2	-0.290399	1.84436	3.59693	0.0737335	0.751332		Med19	-0.129778	5.19839	3.9246	0.0627646	0.639404		Msantd4	-0.111529	4.94743	2.4574	0.134046	0.999924		Zfp983	0.205178	2.6459	3.67963	0.0707679	0.712411		Sec24d	-0.0994428	4.56216	2.86353	0.10751	0.983326
Utp14b	0.121143	5.26417	2.4222	0.136696	0.737296		Thbs1	-0.283067	2.01924	3.58888	0.0740295	0.753567		Psmb2	-0.0993605	7.32709	3.92095	0.0628758	0.639404		Prr3	0.127624	4.13113	2.45646	0.134116	0.999924		Chm	-0.0947059	6.2461	3.67762	0.0708386	0.712411		Dnmt3a	0.0835147	7.63149	2.859	0.107769	0.983326
Cc2d1a	0.126302	5.46905	2.422	0.136711	0.737296		Acsbg1	-0.238682	3.5602	3.58163	0.0742976	0.755005		Manea	0.138234	4.68574	3.918	0.062966	0.639404		Wdr46	-0.103254	5.72815	2.4564	0.13412	0.999924		Pgd	-0.0776973	7.67521	3.67754	0.0708413	0.712411		Dgkh	0.200468	3.3259	2.85791	0.107832	0.983326
Ppp1r21	0.0924316	5.38496	2.42195	0.136715	0.737296		Ptpn22	0.0876586	7.55657	3.58055	0.0743376	0.755005		Rnaseh2b	-0.106634	6.14797	3.91676	0.0630038	0.639404		Orc6	0.0768147	5.97453	2.45591	0.134156	0.999924		Pax5	0.83678	2.1347	3.67749	0.0708429	0.712411		Susd6	0.0911329	6.4867	2.85477	0.108012	0.983326
Taok2	0.111639	6.57403	2.41504	0.137243	0.738817		Fgl2	-0.282031	4.03104	3.57102	0.074692	0.755005		Akirin1	0.110454	6.07567	3.91657	0.0630096	0.639404		Atrx	0.106212	7.61586	2.45501	0.134224	0.999924		Gm38394	0.0968708	7.36083	3.67643	0.0708801	0.712411		Hspe1	-0.0819951	6.1966	2.8484	0.108379	0.983326
Zranb1	0.0990443	4.88688	2.41421	0.137307	0.738817		Ube4b	0.0900398	7.23517	3.57028	0.0747196	0.755005		Ccnj	0.238693	2.7365	3.91393	0.0630907	0.639566		Sap18	-0.0828167	6.0595	2.45404	0.134296	0.999924		Sap130	0.0951478	6.27157	3.67564	0.0709079	0.712411		Tmem126a	-0.0977792	4.50633	2.84806	0.108399	0.983326
Chd9	0.105798	4.91871	2.41151	0.137513	0.738817		Cyp20a1	-0.0974316	4.89561	3.56502	0.074916	0.755005		Pfdn1	-0.105735	6.16953	3.91145	0.0631665	0.639675		Abhd8	-0.103009	6.63732	2.45293	0.134378	0.999924		Mark4	-0.109666	5.11756	3.67548	0.0709136	0.712411		Gimap6	0.094673	6.26405	2.84799	0.108403	0.983326
Tbxa2r	0.208445	3.71473	2.41072	0.137574	0.738817		Emb	0.0807085	6.60612	3.56084	0.0750725	0.755005		Tubb5	-0.0938124	11.6439	3.90756	0.0632862	0.640226		Ifngr2	0.1072	5.58013	2.4502	0.134583	0.999924		Ccdc127	-0.0886313	5.83086	3.67102	0.0710703	0.712411		Tmem115	-0.100723	5.37596	2.8477	0.108419	0.983326
Hist1h2bg	0.525876	1.73955	2.40822	0.137766	0.738817		Selenop	0.149565	5.211	3.55935	0.0751287	0.755005		Dbp	-0.274301	2.65021	3.90403	0.0633946	0.640664		D11Wsu47e	-0.140087	3.71451	2.44313	0.135113	0.999924		Mocs3	-0.190037	3.64421	3.67013	0.0711017	0.712411		Myo18a	0.0698759	6.71431	2.84544	0.10855	0.983326
Nsd2	0.0602643	8.61237	2.40685	0.137872	0.738817		Dennd1c	0.174143	5.24412	3.5567	0.0752282	0.755005		Slc23a2	0.11139	5.83142	3.90014	0.0635147	0.641217		Agap2	0.105933	6.88399	2.43701	0.135573	0.999924		Sept10	-0.174035	3.168	3.66569	0.0712582	0.712411		Hmbox1	0.098098	4.82671	2.84511	0.108569	0.983326
Rbbp6	0.100608	7.14635	2.40225	0.138227	0.738817		Gpr34	-0.181426	3.10497	3.55455	0.075309	0.755005		Arhgap33	0.219644	4.18924	3.89471	0.0636827	0.641792		Zbtb12	-0.209753	3.45667	2.43684	0.135586	0.999924		Apeh	-0.082945	5.89153	3.66104	0.0714224	0.712411		Stard3	0.0976072	4.72364	2.84474	0.108591	0.983326
H2-Ke6	0.1083	4.42445	2.40202	0.138244	0.738817		Slc7a5	-0.0998974	8.71641	3.55453	0.0753098	0.755005		Apbb3	0.320628	2.415	3.89189	0.06377	0.641792		Slc10a3	-0.116191	4.7349	2.43639	0.13562	0.999924		Cmtm6	-0.101923	7.36474	3.65872	0.0715047	0.712411		Ripk2	0.123178	4.16922	2.84464	0.108597	0.983326
Tbc1d23	0.124877	3.97965	2.3994	0.138447	0.738817		Prrc2c	0.14006	8.29705	3.55379	0.0753377	0.755005		Zc3h11a	0.154016	6.97438	3.89143	0.0637844	0.641792		Commd10	-0.103834	4.80182	2.43411	0.135792	0.999924		Kansl1	0.079155	6.93891	3.65622	0.0715932	0.712411		Atp2a3	-0.067287	8.67737	2.84371	0.10865	0.983326
Gm44790	0.173639	3.4731	2.3975	0.138594	0.738817		Sass6	0.121143	5.3074	3.55342	0.0753516	0.755005		Rnf227	0.326871	2.32285	3.88981	0.0638346	0.641792		Eif2b2	-0.0706941	6.30567	2.43019	0.136089	0.999924		Rbm25	0.104836	7.64442	3.64921	0.0718424	0.712411		Gm49510	-0.0693323	7.35677	2.83711	0.109033	0.983326
Btg1	0.0977682	6.6135	2.39744	0.138599	0.738817		Gm50387	-0.105192	6.12039	3.55241	0.0753896	0.755005		Pycard	-0.135914	6.79459	3.88776	0.0638983	0.641792		Tmco1	0.102206	6.12421	2.42948	0.136143	0.999924		Naxe	-0.104416	4.9378	3.64749	0.0719038	0.712411		Ei24	-0.0718126	6.93472	2.83708	0.109035	0.983326
Xpnpep3	0.109259	4.42597	2.38915	0.139242	0.738966		Gmnn	0.0762844	6.56302	3.55184	0.0754109	0.755005		Pgls	-0.0991727	5.77702	3.88522	0.0639773	0.64193		Rflnb	-0.187843	2.56659	2.4283	0.136232	0.999924		Alg5	-0.109939	5.60532	3.64718	0.0719149	0.712411		Aldh1b1	-0.162438	3.12783	2.83681	0.109051	0.983326
Zfp788	0.158971	3.32318	2.38424	0.139626	0.738966		Stx18	0.121403	4.52226	3.54986	0.0754855	0.755005		Cyth1	-0.127758	7.24879	3.88284	0.0640517	0.64202		Sh3glb2	-0.0746605	6.2385	2.42581	0.136421	0.999924		Zfp322a	0.0986994	5.35782	3.64567	0.0719685	0.712411		Pik3r1	0.103072	7.10949	2.83372	0.109231	0.983326
Mrs2	0.102403	6.15056	2.3841	0.139637	0.738966		Gid8	0.0916136	6.19863	3.54867	0.0755307	0.755005		Mrpl24	-0.104056	5.52603	3.87999	0.0641405	0.642255		Zfp319	-0.0884075	5.53437	2.42523	0.136465	0.999924		Zdhhc8	-0.125313	5.81289	3.64566	0.0719691	0.712411		Mgmt	-0.226164	2.33644	2.83043	0.109422	0.983326
Pwwp2a	0.152953	4.45907	2.38377	0.139662	0.738966		Rangap1	-0.0751872	8.92175	3.5478	0.0755635	0.755005		Fbxo17	0.206092	3.39001	3.87451	0.0643119	0.642478		Smpdl3b	0.170192	3.20488	2.4249	0.136491	0.999924		Wdr74	-0.102884	5.42212	3.6447	0.0720033	0.712411		Cblb	0.0913597	8.01617	2.82718	0.109612	0.983326
Cd9	0.127555	5.07007	2.38277	0.13974	0.738966		Ttc14	0.154442	5.40381	3.54596	0.0756331	0.755005		Sh3glb2	-0.0944415	6.2385	3.87102	0.0644212	0.642478		0610030E20Rik	0.11608	6.03999	2.42392	0.136565	0.999924		Gmds	-0.107726	4.57863	3.64352	0.0720455	0.712411		Patj	0.169487	2.98334	2.82594	0.109685	0.983326
Phlpp1	0.15499	4.48323	2.38038	0.139928	0.738966		Tsr1	-0.099818	6.36548	3.54406	0.0757049	0.755005		Cerk	-0.134609	4.56667	3.86968	0.0644633	0.642478		9130019O22Rik	0.236518	3.25954	2.4237	0.136582	0.999924		Abcg2	-0.159756	4.94267	3.64034	0.0721594	0.712411		2610044O15Rik8	0.154197	4.01991	2.82583	0.109691	0.983326
Ccdc107	0.154527	4.17541	2.37805	0.140111	0.738966		Ogt	0.18238	6.40455	3.53655	0.0759899	0.755005		Ank	-0.160997	4.11816	3.86877	0.0644922	0.642478		Lin9	-0.0896137	4.81374	2.42274	0.136655	0.999924		Isyna1	-0.101092	7.00419	3.63433	0.0723748	0.712411		Rnf157	0.102776	5.66072	2.82558	0.109706	0.983326
Neil3	0.152103	4.80257	2.3753	0.140327	0.738966		AC115752.1	-0.151362	3.91844	3.53332	0.076113	0.755005		Pik3r2	-0.161998	5.16412	3.86732	0.0645377	0.642478		Tnks1bp1	0.125355	4.71866	2.42271	0.136658	0.999924		Sntb2	-0.109495	5.40726	3.63423	0.0723785	0.712411		Ighmbp2	-0.112632	4.32713	2.82506	0.109737	0.983326
Spag5	0.0908522	6.88857	2.37317	0.140494	0.738966		Smim8	0.183705	3.61886	3.53331	0.0761133	0.755005		Lta4h	-0.102205	8.00318	3.86653	0.0645624	0.642478		Men1	-0.0747845	6.67354	2.42024	0.136845	0.999924		Bloc1s3	-0.153753	3.13679	3.63383	0.0723929	0.712411		Nf1	0.107965	4.78038	2.82339	0.109835	0.983326
Zxdb	0.180064	3.01209	2.36999	0.140746	0.738966		Ccnl1	0.148621	5.69346	3.53326	0.0761152	0.755005		Tmem245	0.135761	6.04641	3.8643	0.0646328	0.642478		Srsf11	0.0858283	7.41368	2.41994	0.136868	0.999924		Hsph1	-0.102334	6.71939	3.63272	0.0724326	0.712411		Ints6	0.0745414	6.62568	2.82235	0.109895	0.983326
Armcx6	0.292307	2.74418	2.36928	0.140801	0.738966		Abcd1	-0.090564	5.92811	3.53271	0.0761361	0.755005		Ndufa11	-0.114139	5.89415	3.86104	0.0647355	0.642478		Cdkn2c	0.0736906	6.53528	2.41954	0.136899	0.999924		Xk	-0.205834	2.78648	3.63235	0.0724459	0.712411		Tet1	0.198188	3.46638	2.8223	0.109898	0.983326
Abcc5	0.178803	3.60904	2.36912	0.140814	0.738966		Nt5dc3	-0.139539	3.74672	3.53039	0.0762245	0.755005		Cpeb2	0.243898	3.31115	3.85837	0.0648198	0.642478		Ss18	0.0686943	6.81649	2.41915	0.136929	0.999924		Nrros	-0.140012	5.90801	3.63218	0.0724522	0.712411		Taz	0.141649	3.7994	2.81564	0.11029	0.983326
Snrnp25	0.0925162	5.52288	2.36714	0.14097	0.738966		Nmt2	0.0958705	5.35563	3.53009	0.0762363	0.755005		Svbp	-0.224157	3.6654	3.85389	0.0649617	0.642478		Plxdc1	0.216792	2.26632	2.41556	0.137203	0.999924		Hpcal1	0.117652	5.64204	3.63028	0.0725207	0.712411		Zfp213	-0.127658	3.92232	2.8142	0.110375	0.983326
Cbarp	0.122169	4.01478	2.36333	0.141272	0.738966		Als2	-0.124877	5.93512	3.52983	0.0762461	0.755005		BC017158	0.152457	3.82613	3.85292	0.0649924	0.642478		Atp9b	0.0845179	5.64384	2.41445	0.137288	0.999924		Rnf139	-0.113994	5.55863	3.62997	0.0725316	0.712411		Skida1	-0.206598	2.73595	2.81415	0.110378	0.983326
Ero1l	0.0936723	6.66884	2.36056	0.141492	0.738966		Man2b1	-0.091172	7.33812	3.52427	0.0764587	0.755141		Pelp1	-0.096467	6.6951	3.85274	0.0649983	0.642478		Ranbp9	-0.0728538	6.83381	2.41327	0.137379	0.999924		Farsb	-0.079838	6.70854	3.61669	0.0730121	0.712411		Ttll12	-0.0782087	6.63999	2.81409	0.110382	0.983326
Arhgap17	0.0932231	5.51837	2.35836	0.141666	0.738966		Trit1	-0.149171	3.42548	3.52371	0.0764802	0.755141		Sp140	0.110818	5.08583	3.85015	0.0650805	0.642478		Fastk	0.0992895	5.09789	2.41006	0.137625	0.999924		Rnaseh2b	-0.0891323	6.14797	3.61519	0.0730663	0.712411		Smc5	0.0701023	6.50233	2.81376	0.110401	0.983326
Nfx1	0.0743538	7.09905	2.35815	0.141684	0.738966		Ppp2r5b	-0.155999	3.26022	3.52344	0.0764904	0.755141		Tle5	-0.100716	8.90914	3.84797	0.0651497	0.642478		Fabp5	-0.105186	6.96068	2.40934	0.13768	0.999924		Haus5	-0.107153	5.30823	3.6146	0.0730878	0.712411		Efnb1	-0.254727	1.94918	2.81317	0.110436	0.983326
Crebbp	0.127536	6.74934	2.35447	0.141976	0.738966		Erich1	0.156218	3.51542	3.52015	0.0766166	0.755332		Jak1	0.0962309	8.94708	3.84515	0.0652395	0.642478		Nlrc3	0.132238	6.2547	2.40919	0.137692	0.999924		Aen	-0.0862401	5.7462	3.61337	0.0731325	0.712411		Rabgef1	0.0890775	4.9154	2.81196	0.110507	0.983326
Hace1	0.11553	4.43523	2.35247	0.142136	0.738966		Supt4a	0.0783544	6.04406	3.51589	0.0767806	0.755332		Dnmt3a	0.110544	7.63149	3.843	0.0653079	0.642478		Azin1	-0.0676306	8.31335	2.40906	0.137702	0.999924		Tmco6	0.163218	3.99137	3.60982	0.073262	0.712411		Tnrc6a	0.126452	7.72198	2.81032	0.110604	0.983326
Fgfr1op2	0.0798996	7.3137	2.35007	0.142328	0.738966		Rrn3	-0.0789057	6.30983	3.51531	0.0768029	0.755332		Ppp4r3a	0.0863918	7.51287	3.83977	0.0654112	0.642478		B2m	-0.0706117	9.97107	2.40848	0.137746	0.999924		Urb2	-0.102399	6.03778	3.60901	0.0732914	0.712411		Gm10524	-0.199398	2.38118	2.80947	0.110655	0.983326
H2-DMb2	0.220336	2.73955	2.34806	0.142489	0.738966		Mtss1	0.151451	5.4919	3.51328	0.0768811	0.755332		Dusp5	-0.154734	6.84679	3.83973	0.0654123	0.642478		Dscc1	-0.153635	4.02832	2.40751	0.137821	0.999924		Tnrc6b	0.108007	6.87898	3.60823	0.0733197	0.712411		Polk	0.111636	4.58214	2.80698	0.110802	0.983326
Zfp940	0.226649	2.32286	2.34022	0.143118	0.738966		Kifap3	-0.168029	4.10058	3.51128	0.0769581	0.755332		Atp5a1	-0.0902892	10.4289	3.83844	0.0654537	0.642478		Pitpnc1	0.112629	5.75192	2.40382	0.138105	0.999924		St8sia4	-0.102171	8.05529	3.60793	0.0733307	0.712411		4931414P19Rik	0.203175	2.61372	2.80664	0.110822	0.983326
Mbd1	0.0737841	6.301	2.33989	0.143145	0.738966		Gtf2i	0.101296	7.37984	3.50632	0.0771499	0.755332		Csnk1g3	0.124028	5.40999	3.8379	0.0654709	0.642478		Dars	-0.0774606	7.19078	2.40179	0.138262	0.999924		Tomm70a	-0.0780824	7.75491	3.60774	0.0733379	0.712411		Slc35c2	-0.107121	5.36016	2.80651	0.11083	0.983326
Myo9b	0.0694277	7.68507	2.33664	0.143407	0.738966		Msh2	-0.0920541	6.73993	3.50249	0.0772981	0.755332		Zfp395	0.214362	6.05623	3.8357	0.0655414	0.642528		Rad54l2	0.079415	6.37259	2.40169	0.13827	0.999924		Lag3	0.134998	5.17573	3.60331	0.0734997	0.712411		Ankle2	0.0630025	6.3444	2.80297	0.11104	0.983326
Lmf1	0.157178	3.55734	2.33456	0.143576	0.738966		Lsm14b	0.0986902	5.33724	3.49858	0.07745	0.755332		Gm29094	-0.219726	3.239	3.83003	0.0657232	0.64305		Bmt2	-0.152645	4.09154	2.40027	0.13838	0.999924		Prkcq	-0.0766827	7.67903	3.60305	0.073509	0.712411		Itga7	0.321466	2.05104	2.80164	0.111119	0.983326
Gm20662	0.117095	5.07918	2.33304	0.143698	0.738966		Ddx28	-0.130605	4.59947	3.49833	0.0774598	0.755332		Anxa11	-0.101033	6.66905	3.82995	0.0657256	0.64305		Utp18	-0.0993105	6.27614	2.39952	0.138437	0.999924		Ramp3	0.352272	3.09733	3.60175	0.0735567	0.712411		Spred2	0.103793	4.71175	2.80055	0.111184	0.983326
Helz2	0.104655	6.08226	2.32815	0.144095	0.738966		Mki67	0.184591	10.0729	3.49581	0.0775579	0.755332		Aldh3a2	0.119109	5.32765	3.82616	0.0658475	0.643602		Lancl2	0.0826521	5.63491	2.39781	0.13857	0.999924		Il1rl2	0.247548	2.66761	3.60149	0.0735661	0.712411		Nr2c2ap	-0.102994	4.64805	2.80014	0.111208	0.983326
Dctn3	0.102008	5.39583	2.32659	0.144222	0.738966		E130309D02Rik	-0.0963046	6.03157	3.49493	0.0775924	0.755332		Ccn4	0.299544	4.09602	3.82103	0.0660131	0.64458		Rasgrp1	0.0997826	8.00678	2.39715	0.138621	0.999924		Litaf	-0.103259	5.42687	3.59965	0.0736336	0.712411		Erp29	-0.0842298	7.16316	2.79913	0.111269	0.983326
Nsun5	0.108633	4.43614	2.32416	0.144419	0.738966		Tia1	0.090599	5.5234	3.49116	0.0777393	0.755332		Elk4	0.189658	7.08109	3.8114	0.0663248	0.644719		Timm10b	-0.113458	5.07415	2.39673	0.138654	0.999924		Ttl	0.096528	4.82537	3.59963	0.0736343	0.712411		Tnfrsf13b	0.112124	6.54558	2.79685	0.111404	0.983326
Emsy	0.113139	6.45168	2.32137	0.144647	0.738966		Stxbp3	0.149138	4.45827	3.49078	0.0777543	0.755332		Atp2a3	-0.0894753	8.67737	3.8085	0.066419	0.644719		Rabggtb	0.098644	5.27876	2.39594	0.138715	0.999924		Eif4g3	0.106583	6.94702	3.59114	0.0739464	0.712411		E2f2	0.0719138	8.12415	2.79494	0.111518	0.983326
Zfp871	0.105503	7.26161	2.32021	0.144742	0.738966		Fbxw7	0.144551	4.83988	3.48578	0.0779499	0.755332		Mkln1	-0.100295	6.2107	3.80597	0.0665013	0.644719		Slc25a22	0.107739	4.65389	2.39511	0.13878	0.999924		Snrpf	0.0997222	6.53255	3.59061	0.073966	0.712411		Setbp1	0.263597	2.34792	2.7918	0.111706	0.983326
Dync2h1	0.181263	3.9344	2.3202	0.144743	0.738966		Rabif	-0.117714	5.36468	3.48219	0.0780907	0.755332		Ighm	-0.120198	7.15971	3.80591	0.0665035	0.644719		Snx33	-0.153873	3.87273	2.39477	0.138806	0.999924		Stk25	0.104553	5.50803	3.59033	0.0739762	0.712411		Cnr2	-0.145462	4.07206	2.79142	0.111729	0.983326
B230307C23Rik	0.153488	2.99156	2.31997	0.144761	0.738966		Nans	-0.06613	7.32486	3.48209	0.0780944	0.755332		Clasrp	0.203365	4.70845	3.80585	0.0665054	0.644719		Hspe1	-0.0863746	6.1966	2.39444	0.138831	0.999924		Map7d1	0.0927832	7.66859	3.58983	0.0739945	0.712411		Zbtb4	0.144893	4.31807	2.79087	0.111762	0.983326
Wasl	0.179618	4.0825	2.31995	0.144762	0.738966		Slfn1	0.168686	6.66964	3.47995	0.0781788	0.755332		Ankrd46	0.106925	6.42144	3.80482	0.0665388	0.644719		Fbxw4	0.169988	2.96941	2.39381	0.13888	0.999924		Zbtb4	0.16415	4.31807	3.58934	0.0740128	0.712411		Ubn2	0.104536	5.91124	2.79047	0.111785	0.983326
H2-Ab1	0.228678	4.26955	2.30809	0.145735	0.738966		Mfn2	-0.0893287	6.66764	3.47849	0.0782362	0.755332		Sap25	0.364365	2.34661	3.80464	0.0665446	0.644719		Skp2	-0.0898612	4.95988	2.39359	0.138897	0.999924		Btbd10	-0.104592	4.74968	3.58773	0.0740723	0.712411		Trim32	-0.122735	4.80793	2.79036	0.111792	0.983326
Med23	0.107952	5.78506	2.30178	0.146256	0.738966		Fadd	-0.111076	4.66665	3.47826	0.0782452	0.755332		Faim	0.158766	4.81487	3.8044	0.0665525	0.644719		Prelid1	-0.0741722	9.06971	2.39014	0.139166	0.999924		Neurl4	0.0986998	5.37014	3.58416	0.074204	0.712411		Mrm3	-0.143849	3.39525	2.78773	0.11195	0.983326
Mysm1	0.105903	5.21123	2.3015	0.146279	0.738966		Eif4g3	0.104874	6.94702	3.4737	0.0784247	0.755332		Adora2a	-0.137479	4.84986	3.80178	0.0666381	0.644912		Ciao2a	-0.0814782	6.41127	2.39001	0.139176	0.999924		Rps27l	-0.115609	6.63433	3.58254	0.074264	0.712411		Atf1	0.0734239	6.71017	2.78357	0.1122	0.983326
Rad50	0.077785	6.95056	2.29866	0.146514	0.738966		Vps50	0.10681	4.44044	3.46863	0.0786249	0.755332		Ints6l	0.219776	4.55931	3.79375	0.0669009	0.645831		Taf6l	-0.0972338	4.56528	2.38922	0.139237	0.999924		Afdn	0.176872	3.07927	3.57987	0.0743629	0.712411		Cflar	0.104945	6.40903	2.78318	0.112223	0.983326
Itga7	0.330459	2.05104	2.29834	0.14654	0.738966		Foxred2	-0.107591	4.74455	3.46753	0.0786688	0.755332		Eps8l1	0.279384	2.31254	3.79302	0.0669247	0.645831		Tesc	0.102568	5.56422	2.3892	0.139239	0.999924		Secisbp2l	0.0849704	6.93229	3.5796	0.0743731	0.712411		Mtx1	-0.0769102	5.47177	2.78214	0.112286	0.983326
Fam13b	0.114267	5.39948	2.29656	0.146689	0.738966		Etv3	-0.112868	4.69517	3.46747	0.078671	0.755332		Mcm4	-0.107628	9.04628	3.79018	0.0670179	0.645831		Trrap	0.0992873	7.3959	2.38865	0.139282	0.999924		Gins2	-0.105454	6.12729	3.57948	0.0743775	0.712411		Vkorc1	-0.146806	3.07191	2.78097	0.112356	0.983326
Il12rb2	0.188342	3.56976	2.29572	0.146758	0.738966		Zfp655	0.10928	5.45521	3.46634	0.0787159	0.755332		Stat2	0.161604	4.97417	3.78759	0.0671031	0.645831		Spcs3	-0.0618106	8.6217	2.38826	0.139312	0.999924		Ptp4a3	-0.0949632	6.85999	3.57744	0.0744531	0.712411		Map7	-0.0890725	5.32675	2.77906	0.112471	0.983326
Rmc1	0.0997331	4.79034	2.29378	0.146919	0.738966		Gadd45a	0.263569	2.10534	3.4655	0.0787491	0.755332		Asb3	-0.153137	4.61248	3.78691	0.0671254	0.645831		Tsc2	0.110967	5.87181	2.38771	0.139355	0.999924		Nsmf	0.159354	3.28047	3.57689	0.0744737	0.712411		Commd10	-0.0966402	4.80182	2.77863	0.112497	0.983326
Cd27	0.125636	4.60637	2.29342	0.146949	0.738966		Jund	-0.133311	8.15242	3.46293	0.0788511	0.755332		Ifrd2	-0.115064	5.79029	3.78557	0.0671695	0.645831		Tmem265	0.248189	2.83	2.38761	0.139362	0.999924		Insr	0.162084	4.49488	3.57633	0.0744945	0.712411		Smc4	0.0743404	9.4739	2.77655	0.112623	0.983326
Osgepl1	0.214595	2.58095	2.29298	0.146985	0.738966		Ptdss1	-0.0727694	6.56536	3.46256	0.0788659	0.755332		Crtc1	-0.136681	5.00389	3.78167	0.0672982	0.645831		Prrg1	0.229297	2.02011	2.38752	0.13937	0.999924		Zfp609	-0.0856321	5.97465	3.57594	0.0745087	0.712411		Pkp4	0.0688985	6.18204	2.77633	0.112636	0.983326
Ikzf4	0.153439	4.96063	2.28803	0.147398	0.738966		Eml5	0.157662	3.87922	3.46239	0.0788724	0.755332		Rdh14	0.218399	3.28404	3.77988	0.0673575	0.645831		Syne2	0.149802	3.78992	2.38562	0.139518	0.999924		Pimreg	0.100684	6.0621	3.57442	0.0745655	0.712411		Zbtb2	0.103759	5.11447	2.77339	0.112814	0.983326
Kri1	0.0791461	5.89339	2.28623	0.147548	0.738966		Sik2	0.105454	5.65187	3.46147	0.078909	0.755332		Glipr1	-0.141403	5.80043	3.77738	0.0674402	0.645831		Vps13c	0.148976	4.17941	2.38548	0.139529	0.999924		Chn2	-0.175744	3.03524	3.57219	0.0746483	0.712411		Pdss1	-0.128023	4.02515	2.77256	0.112864	0.983326
Csnk2a1	0.0634646	6.66617	2.28597	0.14757	0.738966		Ccdc28b	0.215268	2.90648	3.46062	0.0789427	0.755332		Btbd7	0.106133	5.85983	3.77671	0.0674623	0.645831		Trip13	-0.0836872	6.26621	2.38387	0.139655	0.999924		Nfe2l1	0.089787	6.92924	3.57204	0.0746539	0.712411		BC052040	-0.140881	3.35328	2.7722	0.112886	0.983326
Abhd11	0.123661	3.9126	2.28234	0.147874	0.738966		Rpl27	-0.109866	7.77332	3.46006	0.0789653	0.755332		Stat4	-0.135408	5.65624	3.77546	0.0675037	0.645831		Cog5	0.0749757	6.08909	2.38304	0.139719	0.999924		Yipf5	-0.0929387	5.68034	3.57063	0.0747064	0.712411		Maml3	0.153281	4.26909	2.77122	0.112945	0.983326
Slc16a13	0.19112	2.61267	2.28094	0.147992	0.738966		Cntrl	0.15658	6.96913	3.45881	0.0790149	0.755332		Vcl	0.131806	5.47664	3.7719	0.0676219	0.645831		Txndc16	0.0973614	4.85514	2.38283	0.139736	0.999924		Elk4	0.161575	7.08109	3.5668	0.0748493	0.712411		Chml	0.14145	3.92798	2.7704	0.112996	0.983326
Slc25a40	0.193057	3.48762	2.28056	0.148023	0.738966		Commd5	-0.13747	4.23822	3.458	0.0790473	0.755332		Nt5c3b	-0.099032	6.44389	3.76729	0.0677751	0.645831		Pef1	-0.0836299	5.96592	2.38042	0.139925	0.999924		Dtnbp1	-0.155605	4.3598	3.5645	0.0749355	0.712411		Eea1	0.0957954	6.1133	2.76888	0.113087	0.983326
Hist2h4	0.456257	2.86527	2.27926	0.148132	0.738966		Bcl2l1	-0.110074	7.17574	3.4533	0.0792345	0.755756		Ddx51	0.10514	5.19565	3.76725	0.0677765	0.645831		Zfp563	-0.209073	2.87464	2.38018	0.139944	0.999924		Trbv5	-0.114768	5.04885	3.5636	0.0749693	0.712411		Sgk3	-0.217827	2.40013	2.76838	0.113118	0.983326
Akap8l	0.135126	4.22243	2.27845	0.1482	0.738966		Mrps31	-0.105389	4.48113	3.45303	0.0792455	0.755756		Tspyl2	0.218051	3.33173	3.7643	0.0678749	0.645831		Smtn	0.211696	3.62289	2.37861	0.140067	0.999924		Exoc5	-0.0804929	6.49045	3.56219	0.0750221	0.712411		Nup93	-0.0684081	7.43518	2.76798	0.113142	0.983326
Rictor	0.112361	5.42305	2.27843	0.148202	0.738966		Gripap1	0.116934	4.56397	3.44765	0.0794606	0.756076		Nsa2	-0.0978139	6.61048	3.76241	0.067938	0.645831		1700025G04Rik	0.132543	4.7866	2.37706	0.140189	0.999924		Gart	-0.0993944	7.99208	3.56025	0.0750949	0.712411		Cfap36	0.128449	4.26026	2.76714	0.113193	0.983326
Baz2b	0.192545	3.12746	2.27794	0.148244	0.738966		Abi3	0.237968	2.15382	3.44558	0.0795434	0.756076		Mpc2	-0.171391	4.57529	3.76163	0.0679639	0.645831		Tradd	-0.100061	4.90627	2.37107	0.14066	0.999924		Tmem167	-0.0932233	6.48034	3.5602	0.0750965	0.712411		Sat1	0.111201	5.37448	2.76693	0.113206	0.983326
Zzef1	0.0757446	6.42307	2.27612	0.148396	0.738966		Gtf2b	-0.12	5.66988	3.44048	0.0797486	0.756076		Armc10	0.103496	5.73918	3.75954	0.0680337	0.645831		Aurka	0.065212	7.51428	2.36179	0.141394	0.999924		Slc25a23	0.118165	4.38921	3.55983	0.0751107	0.712411		Exosc7	-0.0992321	5.16259	2.7646	0.113348	0.983326
Map3k3	0.0807141	6.49442	2.27494	0.148496	0.738966		Serinc3	-0.0658058	9.44106	3.43661	0.0799044	0.756076		Bod1l	0.17864	6.05115	3.75582	0.0681584	0.645831		Zfp809	0.130161	4.48142	2.36023	0.141518	0.999924		Tet2	0.154593	5.79855	3.55521	0.0752839	0.712411		Golga4	0.149322	5.75734	2.76089	0.113574	0.983326
Kdm6b	0.148642	5.21696	2.27477	0.14851	0.738966		Elovl6	0.114751	5.75521	3.43477	0.0799784	0.756076		Golga4	0.197496	5.75734	3.75534	0.0681743	0.645831		Slc17a5	0.175089	2.70164	2.35625	0.141835	0.999924		Zfp518a	-0.105712	5.1439	3.54889	0.0755222	0.712411		Pdzk1ip1	0.348583	1.72416	2.75746	0.113784	0.983326
Gcfc2	0.128928	4.01351	2.27445	0.148537	0.738966		Slc35d1	-0.106642	5.05867	3.43457	0.0799869	0.756076		Gatad2a	-0.0868792	7.92472	3.7531	0.0682494	0.645831		5031439G07Rik	-0.12639	5.31122	2.35618	0.14184	0.999924		Arl16	0.149214	3.56975	3.54828	0.0755454	0.712411		Ccdc6	0.0679019	6.49131	2.75712	0.113804	0.983326
Ppp4r1	0.0738945	6.2217	2.27288	0.148669	0.738966		Ankrd11	0.140307	7.52873	3.43218	0.0800834	0.756076		Cenpe	0.177401	7.58004	3.74924	0.0683791	0.645831		Ttc9c	0.0730666	6.40333	2.3557	0.141879	0.999924		Trbv17	0.231803	2.42329	3.54815	0.0755502	0.712411		Yrdc	-0.119276	4.44767	2.75516	0.113924	0.983326
Enc1	0.123042	5.15623	2.27251	0.1487	0.738966		Qsox1	-0.084537	5.99684	3.43156	0.0801082	0.756076		Serhl	0.161053	3.80791	3.74869	0.0683979	0.645831		Rsf1	0.0781286	6.03403	2.35525	0.141914	0.999924		Zfyve26	0.118368	5.10746	3.54776	0.0755651	0.712411		Ulk2	0.0899441	5.06589	2.75512	0.113927	0.983326
Gm49339	0.200663	2.272	2.27246	0.148705	0.738966		Gpc1	-0.144353	3.94847	3.42699	0.0802932	0.756076		Mat2a	0.08928	7.81845	3.74351	0.0685722	0.645831		Sesn3	0.0915905	7.86657	2.35505	0.14193	0.999924		Clp1	-0.0977253	5.47066	3.547	0.0755938	0.712411		Zbtb8a	-0.147419	3.31972	2.75291	0.114062	0.983326
Fbxw17	0.14187	3.62766	2.27221	0.148726	0.738966		Zdhhc8	-0.121417	5.81289	3.42561	0.0803494	0.756076		Prkcq	-0.0896656	7.67903	3.74272	0.0685988	0.645831		Pdcd1	-0.0791259	5.73759	2.35365	0.142042	0.999924		2510002D24Rik	0.184567	3.15927	3.54689	0.0755978	0.712411		Phldb3	-0.15871	3.99082	2.75237	0.114096	0.983326
Tmem86b	0.177935	2.67562	2.26951	0.148954	0.739196		Eif4h	-0.0670978	9.27576	3.42538	0.0803589	0.756076		Mrps28	-0.154559	4.65636	3.74221	0.0686161	0.645831		Trim32	-0.129735	4.80793	2.35312	0.142085	0.999924		Map1a	0.383273	2.76894	3.54558	0.0756473	0.712411		Mrps10	-0.103822	4.49336	2.75214	0.114109	0.983326
Usp12	0.0781751	5.76737	2.26447	0.14938	0.739196		N6amt1	-0.18392	3.83889	3.42444	0.0803969	0.756076		Def8	-0.123634	5.03566	3.74079	0.0686642	0.645831		Ndufa9	-0.0742086	6.77608	2.35261	0.142125	0.999924		Tmem265	0.265714	2.83	3.54402	0.0757063	0.712411		Ksr1	-0.0780468	6.49498	2.75153	0.114147	0.983326
Tent5c	0.100357	6.72846	2.26366	0.14945	0.739196		Trim56	0.112322	6.35421	3.4238	0.0804231	0.756076		Bbs9	-0.189238	4.37179	3.73722	0.0687851	0.645831		Klhl3	0.128399	3.89816	2.35166	0.142201	0.999924		Ddx39	-0.0783317	8.38609	3.54289	0.0757491	0.712411		Zc3hav1	0.068393	8.77595	2.74944	0.114275	0.983326
Plekhb2	0.0673743	6.63822	2.26038	0.149728	0.739827		Ndufa11	-0.0933582	5.89415	3.42304	0.0804537	0.756076		Nudt1	-0.137036	4.64503	3.73662	0.0688052	0.645831		Rsu1	-0.0981863	5.35461	2.35129	0.142231	0.999924		Map3k1	0.117789	6.74263	3.54008	0.0758557	0.712411		Hectd4	0.116176	6.16375	2.74826	0.114348	0.983326
Lactb	0.104732	4.8509	2.2583	0.149906	0.740333		Minpp1	-0.0882782	6.32502	3.42242	0.0804788	0.756076		Nubpl	-0.26714	2.18957	3.73371	0.0689038	0.645831		Cdip1	0.137593	4.71157	2.34899	0.142415	0.999924		Gata1	-0.194577	2.77599	3.53862	0.0759112	0.712411		Ehmt2	-0.0705024	7.72143	2.74786	0.114373	0.983326
Nsd3	0.0683877	7.0973	2.25643	0.150065	0.740748		Ndfip2	-0.121525	5.38657	3.42104	0.0805353	0.756076		Rhno1	0.121339	5.9984	3.7322	0.0689554	0.645831		Fbln1	0.159948	4.43203	2.34642	0.14262	0.999924		AU040320	-0.0980024	5.4246	3.53474	0.076059	0.712411		Ube2r2	0.0684928	6.52371	2.74756	0.114391	0.983326
Itsn2	0.0740323	7.58959	2.25333	0.150329	0.741378		Nab2	0.108768	7.14954	3.41964	0.0805922	0.756076		Mak16	0.0914894	6.0882	3.72994	0.0690321	0.645831		Txndc12	-0.0914682	4.89712	2.34458	0.142768	0.999924		AW209491	-0.189947	3.34422	3.53432	0.0760747	0.712411		2900026A02Rik	-0.187182	3.44984	2.74683	0.114436	0.983326
Haus5	0.0955504	5.30823	2.24848	0.150744	0.741378		Cebpg	0.0897176	6.34051	3.41639	0.0807249	0.756076		H2afv	-0.108706	6.45445	3.72915	0.0690589	0.645831		Kifc5b	0.103897	4.72465	2.34195	0.14298	0.999924		Tor4a	-0.0893705	6.94909	3.53261	0.07614	0.712411		Mtmr3	-0.0832778	7.60983	2.74528	0.114531	0.983326
Primpol	0.0967587	4.75425	2.24394	0.151135	0.741378		Ndc1	-0.0711667	6.68048	3.41185	0.0809102	0.756076		CAAA01147332.1	-0.326651	5.44394	3.72816	0.0690925	0.645831		Tcf7	0.115402	8.90039	2.3396	0.143169	0.999924		Diablo	-0.112808	5.57505	3.53218	0.0761564	0.712411		Il10rb	0.0747133	5.62131	2.74458	0.114575	0.983326
Zcchc24	0.200624	1.99972	2.24342	0.151179	0.741378		Rnf25	0.143837	4.16435	3.41069	0.0809578	0.756076		Mad2l2	-0.140986	4.20209	3.72771	0.0691081	0.645831		AW209491	-0.177823	3.34422	2.33926	0.143196	0.999924		Dpp7	0.259798	2.08775	3.53089	0.0762056	0.712411		Apopt1	-0.11282	4.585	2.74371	0.114628	0.983326
Slco4a1	0.113463	5.05737	2.24277	0.151235	0.741378		Ccdc50	0.0924624	8.42932	3.4103	0.0809737	0.756076		Arhgdib	-0.0875113	9.7849	3.72668	0.069143	0.645831		Mtor	0.0741349	6.07872	2.33761	0.143329	0.999924		Itga4	0.247959	4.7618	3.5301	0.0762356	0.712411		Lta	-0.171755	4.99658	2.74282	0.114683	0.983326
Fdft1	0.124046	5.68219	2.23756	0.151685	0.742608		Krt10	0.238031	2.09975	3.407	0.0811091	0.756076		Tkt	-0.0869647	9.90538	3.72385	0.0692394	0.645831		S100a11	-0.125661	4.47764	2.33717	0.143364	0.999924		Ctla2b	-0.185737	3.34152	3.52579	0.0764004	0.712411		Zfp212	0.0915086	5.09744	2.74229	0.114716	0.983326
Slc12a9	0.215143	3.2861	2.23707	0.151727	0.742608		Pigx	-0.111367	5.20089	3.40587	0.0811552	0.756076		Lbhd1	-0.115928	5.33922	3.72343	0.0692539	0.645831		Ccng1	-0.0770053	8.86709	2.33707	0.143373	0.999924		Shld2	0.158874	3.64717	3.5248	0.0764384	0.712411		Gm28035	0.12891	5.25206	2.74076	0.114811	0.983326
Rbm3	0.0756163	9.58906	2.23486	0.151918	0.743115		Sirt2	0.0867	5.42765	3.40579	0.0811587	0.756076		Rhof	-0.107309	6.8323	3.72103	0.0693358	0.645831		Myo5a	0.0918477	6.23133	2.33516	0.143527	0.999924		Elac2	-0.0856273	6.09292	3.52473	0.0764411	0.712411		Recql5	0.0953437	4.76133	2.74063	0.114819	0.983326
Wdr45b	0.0949401	5.12709	2.23413	0.151982	0.743115		Tspan31	-0.0972284	5.97184	3.4047	0.0812033	0.756076		Cdc42bpa	0.162009	4.19345	3.71347	0.0695948	0.645831		G3bp1	-0.0720711	9.12922	2.33433	0.143594	0.999924		Slc15a3	-0.159058	3.41104	3.52199	0.0765461	0.712713		Wwox	-0.171734	3.18129	2.73954	0.114886	0.983326
Ints6	0.0757063	6.62568	2.23156	0.152204	0.743141		Nudt16l1	-0.081929	5.87123	3.40088	0.0813607	0.756824		Slc52a2	-0.169875	4.35123	3.71162	0.0696584	0.645831		Snapc4	0.1323	4.55011	2.33377	0.143639	0.999924		Ddit3	0.16916	3.73983	3.5133	0.0768802	0.712952		Josd1	-0.0728798	6.14781	2.73793	0.114985	0.983326
Ist1	0.0861479	6.21084	2.23007	0.152334	0.743141		Hsd17b11	0.215496	2.82948	3.38824	0.081883	0.760962		Rsrc2	0.111448	6.17571	3.71092	0.0696826	0.645831		Ccdc174	-0.0955886	4.64601	2.33296	0.143705	0.999924		Slc12a7	0.126515	4.36164	3.51191	0.076934	0.712952		Eif3k	-0.0675289	7.53061	2.73746	0.115015	0.983326
Bnip3	0.141294	4.95386	2.22896	0.152431	0.743141		Ptpra	0.0830994	6.44645	3.38194	0.0821453	0.761933		Eid1	0.142144	5.4481	3.71077	0.0696875	0.645831		Ndor1	0.106671	5.26091	2.3323	0.143758	0.999924		Rtl6	-0.152536	3.59236	3.5108	0.0769767	0.712952		Pwp2	-0.109859	5.78734	2.73558	0.115131	0.983326
Fosl2	0.163322	5.42883	2.2283	0.152488	0.743141		Slc25a45	0.150638	4.38072	3.3818	0.082151	0.761933		Dyrk2	0.15324	5.0492	3.71003	0.0697132	0.645831		Abi3	0.2236	2.15382	2.33171	0.143806	0.999924		Spcs3	-0.0652769	8.6217	3.50685	0.0771292	0.712952		Xrcc2	0.102325	5.09534	2.73411	0.115222	0.983326
Irak1	0.0714029	6.61827	2.22692	0.152608	0.743141		Endog	-0.142124	3.39361	3.37718	0.0823437	0.761933		Gm28038	0.306295	2.92947	3.70601	0.0698516	0.645831		Ptpn1	0.0855332	7.96238	2.33131	0.143839	0.999924		Camk2g	0.0922256	5.66966	3.50626	0.0771521	0.712952		Tmem256	-0.0991813	4.8376	2.73373	0.115246	0.983326
Slc25a28	0.141064	3.99757	2.22597	0.152691	0.743141		Sumo2	0.145824	4.80037	3.37542	0.0824174	0.761933		Atp5k	0.106325	6.54581	3.70588	0.0698561	0.645831		Dcp2	0.0745416	6.90292	2.3306	0.143896	0.999924		Pde4dip	0.104954	4.9046	3.50367	0.0772527	0.712952		Gmppb	-0.110182	4.86787	2.73175	0.115369	0.983326
Rabl6	0.0725126	6.31443	2.22335	0.152919	0.743376		Pdcd11	-0.118165	6.84968	3.37523	0.0824253	0.761933		Actr6	0.162914	4.03817	3.70468	0.0698974	0.645831		Csnk1g2	0.0759096	7.45999	2.3255	0.14431	0.999924		Trmt44	0.147924	3.89543	3.50074	0.0773662	0.712952		Urm1	-0.085334	5.2466	2.73116	0.115406	0.983326
Ddx23	0.0602635	7.3238	2.22245	0.152998	0.743376		Tnfrsf1a	0.129892	4.83052	3.37291	0.0825224	0.761933		Ccny	0.0995802	6.85342	3.70345	0.06994	0.645831		Nfe2l1	0.082903	6.92924	2.32111	0.144668	0.999924		F2rl3	-0.156437	3.7339	3.49886	0.0774391	0.712952		Nr4a1	0.111789	6.20715	2.73051	0.115446	0.983326
Iffo2	0.110382	4.92547	2.2217	0.153064	0.743376		Osbpl11	-0.0925298	5.65265	3.37231	0.0825475	0.761933		Kdm3a	0.12981	6.44511	3.70302	0.0699546	0.645831		Polr2f	-0.0981115	5.80165	2.31881	0.144856	0.999924		Snrpc	-0.0923528	6.30306	3.49844	0.0774556	0.712952		Cbx8	-0.164695	4.01455	2.72828	0.115585	0.983326
Ppif	0.104462	5.37156	2.22104	0.153121	0.743376		Fgfr1op2	0.0837667	7.3137	3.36893	0.0826891	0.761933		Tbc1d24	0.252398	2.22666	3.69492	0.0702352	0.647813		Egln1	-0.0948866	7.03165	2.31796	0.144925	0.999924		Lgmn	0.226772	2.97678	3.49684	0.0775178	0.712952		Abraxas1	-0.118904	3.8138	2.72736	0.115642	0.983326
Acin1	0.084834	8.0547	2.22047	0.15317	0.743376		Drosha	0.10115	6.33276	3.36712	0.0827651	0.761933		Ankrd16	0.346446	3.06547	3.69157	0.0703514	0.647865		Pde8a	0.128662	4.32964	2.31734	0.144976	0.999924		Phlda1	0.182243	3.83961	3.49444	0.0776112	0.712952		Scfd2	-0.105786	4.27813	2.72325	0.115899	0.983326
Fam57a	0.152923	3.39461	2.21541	0.153614	0.743766		Ppm1d	0.107077	5.45677	3.36703	0.0827689	0.761933		Atxn3	0.0981538	5.45936	3.68813	0.0704712	0.647865		Gm28038	0.243308	2.92947	2.31597	0.145088	0.999924		Mrpl42	-0.0926194	5.85078	3.49135	0.077732	0.712952		Slc25a36	0.10839	5.08306	2.72307	0.11591	0.983326
Ttc17	0.0926364	4.56165	2.21344	0.153787	0.744023		Atxn3	0.0820536	5.45936	3.36379	0.0829054	0.761933		Med28	-0.105319	5.52554	3.68706	0.0705085	0.647865		Snrpd2	-0.0784898	6.59186	2.31468	0.145193	0.999924		Tcea1	-0.104225	6.22807	3.49058	0.077762	0.712952		Cpped1	-0.102186	4.64409	2.72274	0.115931	0.983326
Mycbp2	0.096241	7.02386	2.21245	0.153874	0.744023		Zc3h7a	0.156081	5.78091	3.36348	0.0829183	0.761933		Vezf1	-0.100724	6.59305	3.68611	0.0705417	0.647865		Arrdc2	0.18222	2.63377	2.31189	0.145422	0.999924		Brix1	-0.0795895	6.57477	3.49014	0.0777792	0.712952		Arl6ip1	-0.0624337	9.38762	2.72055	0.116068	0.983326
Rfx3	0.232953	3.43606	2.21205	0.15391	0.744023		Rpap3	0.100294	5.29292	3.36076	0.0830331	0.762275		Irak1	0.0917341	6.61827	3.68313	0.0706457	0.647865		Gps2	0.10147	5.28396	2.31138	0.145464	0.999924		Umps	-0.0915618	6.90303	3.48935	0.07781	0.712952		Psmd9	-0.0849413	5.30743	2.7187	0.116184	0.983326
Tef	0.130052	3.84031	2.21038	0.154057	0.744072		D10Wsu102e	-0.0962688	5.98978	3.35872	0.0831192	0.762353		Anapc5	-0.0754291	9.07339	3.6791	0.0707865	0.647865		Trim11	0.128365	4.703	2.30931	0.145635	0.999924		Ripor2	0.168944	6.02916	3.48839	0.0778478	0.712952		Batf3	-0.151885	4.10098	2.71262	0.116566	0.983326
4933427D14Rik	0.147347	4.36499	2.20813	0.154255	0.744072		Btbd10	-0.101149	4.74968	3.35588	0.0832392	0.762433		Ehmt2	-0.0936532	7.72143	3.67706	0.0708582	0.647865		Bach2	0.107925	7.37845	2.30893	0.145666	0.999924		Snhg4	0.0828122	7.50543	3.48683	0.0779086	0.712952		Nek7	-0.0785739	7.4905	2.70895	0.116797	0.983326
Tg	0.177487	6.25916	2.20768	0.154294	0.744072		Tbc1d4	0.158623	7.45396	3.35484	0.0832832	0.762433		Mrpl37	-0.0953205	5.86529	3.67431	0.0709548	0.647865		Srpk1	0.107863	7.35059	2.30835	0.145714	0.999924		Hist1h4k	-0.717582	2.67675	3.48589	0.0779456	0.712952		Stx17	-0.118617	3.95712	2.70872	0.116811	0.983326
Med13l	0.0881991	6.43584	2.20763	0.154299	0.744072		Rbm25	0.10048	7.64442	3.35236	0.0833881	0.762683		Kbtbd11	0.108565	9.07001	3.67327	0.0709911	0.647865		Hdac2	-0.0715759	6.63547	2.30804	0.145739	0.999924		Mef2c	0.748349	2.1117	3.48575	0.0779508	0.712952		Rcc1l	0.109463	4.88073	2.70742	0.116894	0.983326
Ppm1b	0.0773585	5.88508	2.20202	0.154795	0.744175		Irf4	-0.107923	9.59818	3.34823	0.0835636	0.762776		Adss	-0.092681	7.68926	3.66981	0.0711127	0.647865		Gata3	0.10647	8.08845	2.3063	0.145883	0.999924		Gtpbp2	0.102168	6.10917	3.48329	0.0780473	0.71317		Nts	0.281131	3.03571	2.70669	0.11694	0.983326
Tpk1	0.230292	1.96853	2.2007	0.154912	0.744175		Prps1l3	-0.0806053	5.80628	3.34702	0.0836149	0.762776		Scai	0.1631	3.82471	3.66519	0.0712757	0.647865		Acd	-0.0868642	5.4135	2.30463	0.146021	0.999924		Zfp39	-0.18028	3.30527	3.47909	0.0782123	0.714014		Parn	-0.0912042	5.4587	2.70557	0.117011	0.983326
Pif1	0.114307	5.45019	2.19985	0.154987	0.744175		AL732309.1	0.151089	3.84417	3.34626	0.0836474	0.762776		Igbp1	-0.13725	5.66074	3.66468	0.0712937	0.647865		Copb2	-0.0633314	7.93753	2.30406	0.146067	0.999924		Scaper	0.143434	3.85032	3.47679	0.0783028	0.714177		Trp53bp1	0.0935251	5.77291	2.70274	0.11719	0.983326
Jmjd1c	0.0861238	6.93961	2.19883	0.155077	0.744175		Ccnt2	0.132562	5.0906	3.34481	0.0837089	0.762776		Brca2	0.175704	5.36873	3.66458	0.0712972	0.647865		Gpr83	0.26325	2.36733	2.30354	0.14611	0.999924		Raph1	0.112714	6.64582	3.47053	0.0785498	0.715765		Ttf1	0.108125	5.22854	2.70258	0.1172	0.983326
Rbm33	0.0761834	6.57415	2.19746	0.155199	0.744395		Dyrk2	0.127653	5.0492	3.34131	0.0838579	0.762938		Pspc1	-0.09691	6.27724	3.66412	0.0713134	0.647865		Clec2i	0.150197	4.41327	2.3032	0.146139	0.999924		Acin1	0.0929421	8.0547	3.46668	0.0787023	0.71649		Crtc3	0.100076	6.50487	2.70062	0.117325	0.983326
Rlf	0.0805211	5.75444	2.19402	0.155506	0.745137		Lrp12	-0.177828	2.75994	3.34075	0.083882	0.762938		Zfp956	0.179673	3.45797	3.66208	0.0713856	0.647865		Sri	-0.0695028	7.54903	2.29796	0.146572	0.999924		Dnaja3	-0.089655	5.98234	3.46213	0.0788827	0.717468		Arl6ip4	0.0932833	5.88198	2.69769	0.11751	0.983326
Tnks1bp1	0.119312	4.71866	2.19122	0.155755	0.745384		Idh3a	-0.0881798	6.6839	3.33737	0.0840265	0.763545		Rplp2	-0.110522	10.0527	3.65786	0.0715348	0.647865		Pacs1	-0.0749792	6.25823	2.29735	0.146623	0.999924		Nme3	-0.151919	3.95583	3.45074	0.0793368	0.720865		Tsc22d3	0.155492	5.1804	2.69701	0.117554	0.983326
Parp4	0.0886456	5.65262	2.19089	0.155785	0.745384		Cyp2s1	0.265743	2.43223	3.33002	0.0843414	0.765526		Mex3b	-0.237399	4.07308	3.65779	0.0715374	0.647865		Msl3	-0.0659298	6.32066	2.29644	0.146698	0.999924		Slc17a6	0.284786	2.46235	3.44909	0.079403	0.720865		Msantd4	-0.101639	4.94743	2.69401	0.117744	0.983326
Snx18	0.10988	4.49442	2.18873	0.155978	0.745583		Sp2	-0.0911317	6.35501	3.327	0.0844713	0.765526		Wdr36	-0.110079	6.81314	3.65775	0.071539	0.647865		Pikfyve	0.123377	5.32747	2.29606	0.14673	0.999924		Stk38	0.134402	7.00742	3.44465	0.0795807	0.720914		Gramd3	0.17734	3.96397	2.69265	0.117831	0.983326
Slc5a3	0.113012	5.56436	2.18713	0.156121	0.745664		Tdp2	0.106543	5.65545	3.32684	0.0844782	0.765526		Map1s	-0.142205	5.76932	3.65771	0.0715402	0.647865		Ablim1	0.0959796	8.84113	2.29472	0.146841	0.999924		Fam214b	0.198937	2.6227	3.44294	0.0796495	0.720914		Zc3h11a	0.112659	6.97438	2.69237	0.117849	0.983326
Hes6	0.111815	4.18598	2.1846	0.156348	0.746246		Rcan3	-0.100216	6.97832	3.32454	0.0845774	0.765659		Mrps31	-0.124747	4.48113	3.65716	0.0715599	0.647865		Tmem63a	0.147703	4.06763	2.29286	0.146995	0.999924		Ssr2	-0.0837431	7.54573	3.44229	0.0796757	0.720914		Dlgap4	-0.0956661	4.731	2.69219	0.11786	0.983326
Upf1	0.0706996	7.79315	2.18224	0.15656	0.746246		Mark4	-0.104253	5.11756	3.32178	0.0846962	0.765659		Dmac1	-0.113819	5.00484	3.65513	0.0716317	0.647918		Kcmf1	-0.0714552	6.12993	2.29243	0.147032	0.999924		Trpm6	-0.157678	4.81755	3.44138	0.0797121	0.720914		Mthfs	0.205432	1.96065	2.68576	0.118271	0.983326
Ccdc125	0.192756	2.66916	2.17738	0.156997	0.746246		Map3k5	0.0945179	5.96205	3.32069	0.0847434	0.765659		Mfge8	-0.136954	4.67934	3.6466	0.0719355	0.64817		Phip	0.0863966	6.83349	2.29206	0.147062	0.999924		Fdft1	0.13435	5.68219	3.43945	0.0797897	0.720914		Csnk1d	0.0591081	7.7814	2.685	0.11832	0.983326
Myl6b	0.169138	2.58946	2.17651	0.157075	0.746246		Kcnk10	0.274828	2.29728	3.31927	0.0848048	0.765659		Slc2a8	0.210832	4.03578	3.6439	0.072032	0.64817		Vps33a	-0.0696253	6.05987	2.29045	0.147197	0.999924		Nup37	-0.102591	5.26399	3.43675	0.0798987	0.720914		Dpy30	-0.0894366	5.60149	2.68239	0.118488	0.983326
Casc3	0.0649468	6.88524	2.17457	0.157251	0.746246		Taldo1	-0.0660563	7.77442	3.31508	0.0849863	0.76598		Eif2ak3	0.147176	5.37186	3.64255	0.0720801	0.64817		Btf3	-0.0724262	8.5134	2.28867	0.147345	0.999924		Vps54	0.110919	6.04662	3.4331	0.0800461	0.720914		Lta4h	-0.0740386	8.00318	2.68221	0.118499	0.983326
Fyb	0.125041	8.0222	2.17218	0.157466	0.746246		Nle1	-0.12551	4.7207	3.31485	0.0849962	0.76598		Rpl18a	-0.113403	9.59949	3.64132	0.0721242	0.64817		Epn2	-0.165236	3.35602	2.28866	0.147346	0.999924		Tyms	-0.0797227	7.2386	3.42973	0.0801822	0.720914		Uqcc2	-0.0818367	5.36541	2.68168	0.118533	0.983326
Nab1	0.0744689	6.73788	2.17026	0.15764	0.746246		Mcm3	-0.0782331	9.23008	3.31154	0.0851399	0.766281		Frmd8	-0.0874816	8.2833	3.64128	0.0721257	0.64817		Zkscan3	0.145402	4.25207	2.28865	0.147347	0.999924		Cul4b	-0.0857916	6.63115	3.42639	0.0803178	0.720914		Mapk8ip3	0.158098	5.11238	2.68159	0.118539	0.983326
Mr1	0.176395	2.77549	2.17006	0.157658	0.746246		Naf1	-0.13061	4.49747	3.31048	0.0851857	0.766281		Cdk16	0.195178	5.23288	3.63885	0.0722127	0.64817		Utp4	-0.0859929	6.70924	2.28813	0.14739	0.999924		Trbj2-5	-0.119621	3.91413	3.42538	0.0803589	0.720914		Shpk	-0.222525	1.93043	2.68092	0.118582	0.983326
Arrdc2	0.176673	2.63377	2.16977	0.157684	0.746246		Vps54	0.108871	6.04662	3.30734	0.0853223	0.766541		Vdac3	-0.0950959	6.42814	3.63682	0.0722855	0.64817		Pelp1	-0.0742426	6.6951	2.28783	0.147415	0.999924		Snrnp27	-0.12475	4.7895	3.42263	0.0804704	0.720914		Furin	0.081494	6.85259	2.67988	0.118649	0.983326
Pex16	0.125573	4.02472	2.16916	0.15774	0.746246		Phf3	0.0816164	6.89597	3.30623	0.0853707	0.766541		Cep76	-0.114168	5.07209	3.63439	0.0723727	0.64817		Stimate	-0.114367	4.75725	2.28771	0.147425	0.999924		Dot1l	0.0838487	7.29836	3.41985	0.0805836	0.720914		Gtf2e1	-0.128632	5.08532	2.67962	0.118665	0.983326
Pfkp	0.0838818	8.00059	2.16799	0.157846	0.746246		Ecm1	0.251799	6.82029	3.30243	0.0855367	0.766931		Srm	-0.125735	6.79521	3.63285	0.0724282	0.64817		Gatd1	0.083367	4.99368	2.28607	0.147561	0.999924		Dcaf1	-0.083789	6.60448	3.41796	0.0806607	0.720914		Srd5a1	-0.190338	1.97028	2.67317	0.119081	0.983326
Ankzf1	0.173842	3.65243	2.16667	0.157965	0.746246		Grsf1	0.107107	6.14851	3.30166	0.0855703	0.766931		Usp1	0.0930823	7.90533	3.63011	0.0725265	0.64817		Rbbp6	0.0981377	7.14635	2.28554	0.147606	0.999924		Hnrnph2	-0.0725052	6.57681	3.41401	0.0808219	0.720914		Tmem251	-0.113227	4.87758	2.67064	0.119245	0.983326
Pmpca	0.065503	7.23872	2.16284	0.158314	0.746246		Pim2	-0.125333	6.00078	3.29945	0.0856671	0.767099		Mrpl19	-0.132643	5.5308	3.62991	0.0725338	0.64817		Dclk2	0.142435	4.26365	2.28405	0.147731	0.999924		Myh9	0.144268	10.3491	3.41153	0.0809231	0.720914		Wls	-0.205933	2.61376	2.67055	0.11925	0.983326
Zfp456	0.204037	2.64588	2.16281	0.158316	0.746246		Scnm1	0.120062	4.05	3.29455	0.0858818	0.768118		Cenpb	-0.0993472	7.38683	3.62865	0.0725794	0.64817		Megf9	-0.125059	4.0386	2.28295	0.147823	0.999924		Tmem135	0.116065	4.78043	3.41131	0.0809324	0.720914		Slc5a3	0.109098	5.56436	2.66844	0.119387	0.983326
Erlin2	0.0864728	4.7861	2.16244	0.15835	0.746246		Lyrm1	-0.183285	2.46915	3.29042	0.0860631	0.768118		Fxn	-0.137162	4.19387	3.62618	0.0726683	0.64817		Vamp8	-0.107349	5.86716	2.28004	0.148067	0.999924		Hspe1	-0.0897673	6.1966	3.41062	0.0809608	0.720914		Mki67	0.160869	10.0729	2.66775	0.119432	0.983326
Gm42421	0.166324	2.80621	2.16235	0.158359	0.746246		Zfp41	0.0837927	5.47658	3.28979	0.0860906	0.768118		Rrm1	-0.0956151	9.66962	3.62469	0.0727224	0.64817		Mob1b	0.0843381	5.46006	2.27956	0.148107	0.999924		Rragc	0.0742927	6.27033	3.40845	0.0810494	0.720914		Pimreg	0.0870009	6.0621	2.66715	0.119471	0.983326
Gpbp1l1	0.123175	5.95946	2.16192	0.158398	0.746246		Zfp719	0.171091	3.54297	3.28938	0.0861087	0.768118		Wdr76	0.104214	7.03052	3.62338	0.0727694	0.64817		Gm21970	0.0975862	4.91528	2.27871	0.148179	0.999924		Cisd1	-0.134663	4.1583	3.40783	0.0810749	0.720914		Natd1	0.130673	4.80889	2.6666	0.119507	0.983326
Cep63	0.115284	4.55182	2.1612	0.158463	0.746246		Sidt1	0.187159	3.72148	3.28795	0.0861719	0.768118		Marcks	0.13308	6.03011	3.62276	0.0727918	0.64817		Tpr	0.112359	8.35151	2.27849	0.148197	0.999924		Gm45716	0.281874	3.62803	3.40593	0.0811528	0.720914		Pdzd8	0.0675107	6.54891	2.66589	0.119552	0.983326
Klhl24	0.188659	4.95151	2.16111	0.158472	0.746246		Cfl1	-0.0666156	11.0419	3.28262	0.086407	0.769311		Ccdc9	0.1332	5.80067	3.62213	0.0728147	0.64817		N6amt1	-0.171798	3.83889	2.27589	0.148415	0.999924		Serinc3	-0.0655006	9.44106	3.40503	0.0811897	0.720914		Snrpf	0.0859217	6.53255	2.66403	0.119673	0.983326
Unc119b	0.0685826	7.30941	2.15599	0.158939	0.746619		Tspan3	0.0981227	4.89407	3.28006	0.08652	0.769311		Cdc42	-0.0920824	9.37849	3.62123	0.0728474	0.64817		Epcam	0.220536	2.0821	2.27516	0.148477	0.999924		Zfp276	0.167904	3.84606	3.40412	0.0812271	0.720914		Trim56	0.0990445	6.35421	2.66185	0.119815	0.983326
Gpnmb	0.264467	3.54172	2.15442	0.159083	0.746619		Cdc37l1	0.129151	4.9823	3.2796	0.0865407	0.769311		Trim68	0.243466	2.3167	3.61495	0.0730751	0.649608		Eif2b4	-0.0904833	5.81919	2.27484	0.148504	0.999924		Cchcr1	0.138945	4.36649	3.40226	0.0813037	0.720914		Ddit4	0.125198	7.66416	2.66077	0.119885	0.983326
Zrsr2	0.105246	4.88618	2.15167	0.159335	0.747283		Kif21b	0.146738	7.9246	3.27601	0.0866998	0.770029		Alms1	0.165386	4.86183	3.60806	0.073326	0.650257		Cbx3	0.0630763	6.28861	2.27377	0.148594	0.999924		Dab2ip	-0.13274	4.13389	3.39882	0.0814457	0.720914		Stap1	-0.117675	4.98118	2.65991	0.119941	0.983326
Unc13d	0.0618996	6.99486	2.14892	0.159587	0.747311		Als2cl	0.139069	5.20948	3.26785	0.0870626	0.771498		Fanca	0.150564	5.24476	3.60406	0.073472	0.650257		Zfp110	-0.0905189	5.36563	2.27352	0.148616	0.999924		Id2	0.0925358	7.50138	3.39873	0.0814494	0.720914		Fbxw7	0.126358	4.83988	2.65978	0.11995	0.983326
Gpr146	0.0910812	5.64069	2.14722	0.159744	0.747311		Caap1	-0.153194	3.73341	3.26683	0.0871081	0.771498		Aco2	-0.0995238	9.29111	3.6032	0.0735036	0.650257		Zswim3	-0.15975	3.39622	2.27349	0.148618	0.999924		Mbip	-0.169607	3.22846	3.39812	0.0814742	0.720914		Fam162a	0.0975988	6.10761	2.65733	0.120109	0.983326
Cep57	0.0712793	5.94598	2.14636	0.159823	0.747311		BC052040	-0.153075	3.35328	3.26385	0.0872413	0.771498		Cd8a	-0.391136	3.03436	3.60319	0.073504	0.650257		Gpn1	0.0933149	5.0799	2.27295	0.148663	0.999924		Ints3	-0.0703438	6.92056	3.39796	0.0814812	0.720914		Itgb1bp1	-0.0866406	5.16537	2.65617	0.120185	0.983326
Slc1a5	0.0783403	7.30043	2.14305	0.160128	0.747311		Trav4-4-dv10	0.231759	2.0452	3.26191	0.0873278	0.771498		Atm	0.116339	5.71074	3.60233	0.0735355	0.650257		Zfp143	-0.112259	4.63374	2.27252	0.1487	0.999924		Arhgef18	0.140377	6.82535	3.39785	0.0814855	0.720914		Pdrg1	0.0987451	5.30491	2.65517	0.120251	0.983326
Metrnl	0.245012	2.25056	2.1373	0.16066	0.747311		Tle4	0.111464	5.08087	3.25435	0.087667	0.771498		Plcb3	0.188334	4.32733	3.6008	0.0735914	0.650257		Acadvl	-0.0845061	7.02084	2.2722	0.148727	0.999924		Rbak	0.25073	2.31187	3.38991	0.0818138	0.720914		Tgtp2	0.210226	2.0125	2.64944	0.120625	0.983326
Cep250	0.108871	6.89698	2.13611	0.160771	0.747311		Sp140	0.0892688	5.08583	3.25015	0.0878562	0.771498		Dennd2d	0.134342	6.09465	3.59978	0.0736289	0.650257		Rpp14	-0.0888502	5.13222	2.27177	0.148763	0.999924		Pigh	0.146715	4.10714	3.38899	0.081852	0.720914		Ly6e	-0.0751922	9.14494	2.64879	0.120668	0.983326
Tubgcp3	0.0869258	5.98277	2.13563	0.160816	0.747311		Zfp831	0.157673	4.76418	3.24995	0.0878651	0.771498		Zbed6	0.149525	5.55939	3.59777	0.0737024	0.650257		Creg1	-0.142503	4.10674	2.27141	0.148793	0.999924		Gabpb2	0.0775662	7.98959	3.38681	0.0819426	0.720914		Cdyl2	-0.125058	4.25142	2.64751	0.120752	0.983326
Snapc1	0.113454	4.3809	2.13376	0.16099	0.747311		Kansl1l	-0.225104	2.19256	3.24888	0.0879134	0.771498		1700037H04Rik	-0.149689	4.86361	3.59664	0.0737439	0.650257		Tspan3	-0.0946737	4.89407	2.27027	0.14889	0.999924		Zfp597	0.119069	4.33117	3.38293	0.082104	0.720914		Mmp11	0.244135	2.02771	2.6454	0.120891	0.983326
Rel	0.0990558	6.05813	2.13138	0.16121	0.747311		Arsb	-0.148445	4.63426	3.24811	0.0879478	0.771498		Eif5	0.0894575	8.37583	3.58945	0.0740087	0.650368		Gpc1	-0.134847	3.94847	2.26908	0.14899	0.999924		Foxp1	0.11485	7.16849	3.3829	0.0821052	0.720914		Fam214b	0.174552	2.6227	2.64327	0.121031	0.983326
Srek1	0.082373	5.91912	2.13075	0.161269	0.747311		Gypc	0.122394	6.05844	3.24584	0.0880505	0.771498		Ppp2r1a	-0.0880147	8.5835	3.58904	0.0740238	0.650368		2810021J22Rik	-0.135045	3.16114	2.26895	0.149001	0.999924		Gm38431	-0.0805231	8.88553	3.37841	0.0822923	0.720914		Bbc3	0.188544	4.60034	2.64002	0.121245	0.983326
Ccdc163	0.175482	2.82321	2.13057	0.161286	0.747311		Osbpl8	0.0761084	7.13796	3.2432	0.0881699	0.771498		Marc2	-0.126158	5.68389	3.58767	0.0740742	0.650368		Meis3	-0.14987	2.98508	2.26839	0.149049	0.999924		Plpp6	0.140052	4.08451	3.37771	0.0823215	0.720914		Tmem223	-0.131996	3.70476	2.63997	0.121249	0.983326
Zfp292	0.094561	6.15333	2.12964	0.161372	0.747311		Gbp3	0.193647	4.03258	3.24195	0.0882264	0.771498		Zfp12	0.155832	3.89453	3.58685	0.0741047	0.650368		Mef2d	-0.073475	6.38088	2.2678	0.149098	0.999924		Tuba1b	-0.104628	8.90307	3.37763	0.082325	0.720914		Nckap1l	-0.0652465	8.17849	2.63868	0.121333	0.983326
Atg16l2	0.117064	4.88816	2.12954	0.161382	0.747311		Fancm	0.11365	5.58206	3.24083	0.0882772	0.771498		Rpsa	-0.0985692	11.4447	3.58637	0.0741224	0.650368		Prorsd1	-0.170102	3.09455	2.26721	0.149148	0.999924		Gm44790	0.180367	3.4731	3.37718	0.0823438	0.720914		Parpbp	0.0860714	5.80941	2.63457	0.121605	0.983326
Lrfn4	0.174044	2.71315	2.12878	0.161453	0.747311		Gbp6	-0.218445	2.2755	3.23975	0.088326	0.771498		Pde7a	0.114181	5.81531	3.5846	0.0741877	0.650368		Thyn1	-0.0909438	5.26628	2.26528	0.149312	0.999924		Tmem94	-0.0913023	5.83757	3.37186	0.0825661	0.720914		Rc3h1	0.0819001	6.75767	2.63163	0.1218	0.983326
Impact	0.128616	3.74415	2.12711	0.161609	0.747311		Ttk	0.078677	6.01913	3.23955	0.0883354	0.771498		Rce1	-0.116993	4.80362	3.58348	0.0742291	0.650368		Itfg1	-0.090324	5.83727	2.2646	0.14937	0.999924		Apmap	-0.0852977	5.43016	3.37173	0.0825716	0.720914		1600014C10Rik	-0.106421	4.7504	2.63142	0.121814	0.983326
Slc37a4	0.106622	4.52511	2.12572	0.161738	0.747311		Ccdc47	0.0746649	6.81184	3.23842	0.0883864	0.771498		Mospd1	-0.181691	3.31768	3.58156	0.0743002	0.650368		Apopt1	-0.117474	4.585	2.2636	0.149454	0.999924		Prdm1	-0.169829	2.6059	3.37073	0.0826136	0.720914		Slc43a3	-0.0911152	6.0898	2.63034	0.121886	0.983326
Map3k14	0.120999	5.5566	2.12459	0.161844	0.747311		Heatr5a	-0.0943613	5.55491	3.2376	0.0884237	0.771498		C330007P06Rik	0.123892	5.39826	3.57867	0.0744073	0.650368		Heatr5a	-0.0905915	5.55491	2.26293	0.149512	0.999924		Nup133	-0.0927485	6.63747	3.36903	0.0826848	0.720914		Pex5	0.0893262	5.09003	2.62751	0.122074	0.983326
Ahnak	0.170987	8.25512	2.12456	0.161847	0.747311		Prmt6	-0.131166	4.74866	3.23648	0.0884745	0.771498		Ccdc84	0.267272	2.81744	3.57771	0.074443	0.650368		Tbc1d2	-0.188931	3.01585	2.26102	0.149674	0.999924		Zc3h18	0.0820024	7.38689	3.36776	0.0827382	0.720914		Ptms	0.0945147	6.89517	2.62591	0.12218	0.983326
Alkbh6	0.129382	3.5709	2.1242	0.161881	0.747311		Rnft1	0.0997123	5.66574	3.23547	0.0885207	0.771498		Ttc21b	-0.195862	3.24444	3.57516	0.0745379	0.650368		Olfr56	0.154993	2.96767	2.26027	0.149738	0.999924		Arl6ip1	-0.0694593	9.38762	3.36651	0.0827908	0.720914		Mcts1	-0.0864973	5.23638	2.62274	0.122391	0.983326
Zfp770	0.123578	3.94276	2.12203	0.162084	0.747311		Gm28539	-0.0825284	6.67332	3.23432	0.0885727	0.771498		Sec22b	-0.0959733	6.03685	3.57185	0.0746611	0.650368		Lrrc8b	-0.0852157	5.84838	2.26004	0.149757	0.999924		Tm7sf2	0.132681	4.37644	3.36619	0.0828044	0.720914		Aars2	-0.115254	4.09332	2.61778	0.122723	0.983326
Ikbkb	0.0799667	6.05437	2.11883	0.162384	0.747311		Ctsl	0.224264	2.14303	3.23281	0.0886418	0.771498		Letm1	-0.0929219	6.67847	3.56905	0.0747654	0.650368		Gpr180	-0.15412	3.5365	2.2594	0.149811	0.999924		Ehbp1l1	0.10061	6.57676	3.36215	0.0829741	0.720914		H2-Eb1	0.329363	2.9114	2.61692	0.122781	0.983326
Sdad1	0.080108	6.18076	2.11652	0.162601	0.747311		Snapc4	0.136184	4.55011	3.23105	0.0887218	0.771498		Itfg1	-0.113574	5.83727	3.56809	0.0748015	0.650368		Cyp20a1	-0.0889007	4.89561	2.25822	0.149912	0.999924		Pigg	0.145553	3.7174	3.35683	0.0831989	0.720914		Dnajc1	0.0778707	5.16277	2.61691	0.122781	0.983326
Zbtb4	0.14404	4.31807	2.11515	0.16273	0.747311		Sdhd	-0.066624	7.30484	3.22951	0.0887922	0.771498		Cox10	-0.118473	5.41627	3.56599	0.07488	0.650368		Alkbh8	0.0890177	5.33941	2.25797	0.149933	0.999924		Nfatc2	-0.0904234	8.18116	3.35672	0.0832035	0.720914		Sorl1	-0.12584	5.41853	2.61687	0.122784	0.983326
Mapk11	0.0952208	5.05794	2.11324	0.16291	0.747426		Mia2	0.0748687	7.15327	3.22772	0.0888737	0.771498		Ubl7	-0.102857	6.25512	3.56501	0.0749165	0.650368		N4bp1	0.101484	5.72801	2.25796	0.149934	0.999924		Timm50	-0.075106	6.39397	3.35603	0.0832329	0.720914		N4bp2l2	0.0756507	6.28485	2.61602	0.122841	0.983326
Zfp41	0.0768603	5.47658	2.11176	0.16305	0.747426		Wnk1	-0.0673225	8.8627	3.22569	0.0889667	0.771498		Nudt16l1	-0.0964478	5.87123	3.56466	0.0749296	0.650368		Tmed8	-0.0780672	5.56002	2.25446	0.150233	0.999924		Cpsf2	-0.0712517	7.34272	3.35395	0.0833205	0.720914		Gpm6b	0.139085	5.56302	2.61558	0.12287	0.983326
Mmp10	0.276565	1.96592	2.10904	0.163307	0.747536		Usp28	0.139357	4.46836	3.2226	0.0891082	0.771498		Tgfbr2	-0.0976462	6.83439	3.56303	0.0749906	0.650368		Tepsin	0.150611	3.73265	2.25335	0.150328	0.999924		Ppp6r2	0.138453	4.42128	3.35369	0.083332	0.720914		Upf2	0.0772825	5.82423	2.61508	0.122904	0.983326
Cnst	0.129061	5.59472	2.10899	0.163312	0.747536		Orc1	-0.0978339	5.43984	3.22236	0.0891191	0.771498		Dnajc13	0.107737	7.08721	3.5605	0.0750853	0.650368		Ankrd28	0.0665638	6.3059	2.25308	0.15035	0.999924		Ly75	0.163915	5.20175	3.35276	0.0833711	0.720914		Dpy19l1	0.0822214	6.25581	2.6129	0.12305	0.983326
Mtx3	0.203465	2.76956	2.10381	0.163803	0.748288		Spint2	-0.0961692	6.09271	3.22104	0.0891796	0.771498		Lnpep	0.101909	8.40238	3.5598	0.0751116	0.650368		Eif3j1	-0.118176	5.6512	2.25237	0.150412	0.999924		Idh3g	-0.0763216	6.93391	3.35118	0.0834382	0.720914		Ier2	0.0742902	6.59235	2.60472	0.123601	0.983326
Satb1	0.108533	9.62921	2.10067	0.164101	0.748288		Slc9a3r1	-0.0725782	8.07287	3.21915	0.0892663	0.771498		Cdc34	-0.0800051	7.26567	3.55886	0.0751469	0.650368		Prdx3	-0.0818972	6.40676	2.24985	0.150627	0.999924		Atf2	0.0908514	6.13767	3.35115	0.0834395	0.720914		Mrpl33	-0.0962857	5.55833	2.60292	0.123723	0.983326
Plcb3	0.144355	4.32733	2.10012	0.164153	0.748288		Spidr	-0.100814	4.43059	3.21881	0.0892819	0.771498		Senp3	-0.0975487	6.72565	3.55607	0.0752517	0.650702		Kif20b	0.09679	6.76133	2.24948	0.150659	0.999924		Klf8	0.2577	2.77555	3.35101	0.0834455	0.720914		Ppp1r35	0.125587	3.97904	2.60285	0.123727	0.983326
Tor1b	0.085908	5.10793	2.09938	0.164224	0.748288		Zfp64	0.108978	5.29566	3.21795	0.0893214	0.771498		Fbxl3	0.116103	5.65817	3.55401	0.0753291	0.650798		Lcorl	0.143926	3.45548	2.2491	0.150691	0.999924		Il2ra	-0.100021	11.0039	3.34836	0.083558	0.720914		Nfix	0.115523	5.13657	2.60205	0.123782	0.983326
Slc2a8	0.160544	4.03578	2.09471	0.164669	0.748288		Zfp729a	0.108054	4.45846	3.2151	0.0894522	0.771498		Phldb1	0.118577	5.70007	3.54933	0.0755056	0.650983		Ldlrap1	-0.0788751	6.08631	2.24707	0.150866	0.999924		Specc1l	0.0913285	6.32898	3.34641	0.0836409	0.720914		Mrpl19	-0.0974393	5.5308	2.60182	0.123797	0.983326
Stx18	0.106731	4.52226	2.09444	0.164695	0.748288		Tnfrsf14	0.175595	3.64965	3.21349	0.0895266	0.771498		Ctdspl	0.125454	4.98771	3.54675	0.0756032	0.650983		Rfx5	-0.114474	4.47116	2.24682	0.150887	0.999924		Bcl9l	0.112192	6.0864	3.34538	0.0836846	0.720914		Bcr	-0.126211	4.60191	2.5948	0.124273	0.983326
Maml2	0.120706	4.54457	2.08891	0.165225	0.748955		Hsdl1	0.0943913	5.88469	3.21273	0.0895617	0.771498		Slc25a5	-0.0842443	9.65585	3.54662	0.0756082	0.650983		Plec	0.162949	9.43675	2.24472	0.151067	0.999924		Nop2	-0.0932262	6.70275	3.33797	0.0840008	0.720914		Lactb2	-0.12187	4.74282	2.59436	0.124303	0.983326
Stx12	0.102268	5.14708	2.08867	0.165248	0.748955		Tet3	0.0995104	7.63441	3.21159	0.0896141	0.771498		Dtx3l	0.104509	5.92775	3.54642	0.0756155	0.650983		Ccdc32	0.11131	4.1826	2.24341	0.15118	0.999924		Epcam	0.234171	2.0821	3.33778	0.0840089	0.720914		Srsf7	-0.07587	8.01444	2.59276	0.124411	0.983326
Snx16	0.189188	2.08772	2.08813	0.165299	0.748955		Mfsd13a	-0.122531	4.05534	3.20782	0.0897884	0.772006		2010315B03Rik	0.212104	3.61801	3.54205	0.0757811	0.651837		Mrpl34	-0.0904714	4.81948	2.24241	0.151267	0.999924		Hjurp	0.100448	8.75734	3.3377	0.0840122	0.720914		Mospd1	-0.133941	3.31768	2.5887	0.124688	0.983326
Glcci1	0.138319	4.47114	2.08491	0.165609	0.749916		Lamtor1	-0.0775998	6.34604	3.20691	0.0898303	0.772006		Cib1	-0.0975438	5.7525	3.53603	0.0760096	0.652552		Gm28053	0.118049	4.2702	2.24187	0.151313	0.999924		Gosr1	-0.0753996	5.83163	3.3373	0.0840293	0.720914		Mrpl50	-0.106048	4.96448	2.58614	0.124863	0.983326
Pigm	0.111189	5.84678	2.08434	0.165664	0.749916		Zmpste24	-0.0860497	6.71569	3.20465	0.0899347	0.772228		Armcx2	0.201754	3.32142	3.53388	0.0760915	0.652552		Mier1	0.0789514	7.23476	2.24114	0.151376	0.999924		Pigu	-0.0950683	5.39691	3.33569	0.0840981	0.720914		Ahnak	0.166523	8.25512	2.5861	0.124865	0.983326
Tmem198b	0.178468	2.42328	2.08342	0.165752	0.749971		Fbxl15	-0.213685	2.4592	3.19819	0.0902348	0.77341		Eid2	-0.247064	2.39815	3.53324	0.0761158	0.652552		1700021F05Rik	-0.153222	3.06254	2.24063	0.15142	0.999924		Zswim3	-0.168683	3.39622	3.33562	0.0841013	0.720914		Sphk2	-0.097575	5.73099	2.58601	0.124872	0.983326
Smyd2	0.0814708	5.35118	2.08086	0.165999	0.749987		Capg	-0.0768129	8.61136	3.19728	0.090277	0.77341		Rab5c	-0.0899973	7.42919	3.53287	0.07613	0.652552		N4bp2l2	0.0799801	6.28485	2.23183	0.152181	0.999924		Slf2	0.108044	6.34776	3.3354	0.0841107	0.720914		Neurl4	0.0838635	5.37014	2.58449	0.124976	0.983326
Alg8	0.0923878	5.38161	2.07987	0.166095	0.749987		Dhx35	-0.0999605	5.21641	3.19623	0.0903261	0.77341		Hist1h2bg	0.628859	1.73955	3.52955	0.0762568	0.653069		Ide	0.0776635	6.84174	2.23047	0.152299	0.999924		Snu13	-0.14391	5.24705	3.33381	0.0841788	0.720914		Spout1	-0.0982271	5.15116	2.58425	0.124992	0.983326
Aacs	0.129081	6.35959	2.07834	0.166242	0.749987		8030462N17Rik	-0.111016	4.89641	3.19491	0.0903874	0.77341		Wbp1l	-0.0825517	6.44454	3.52617	0.0763858	0.653604		Hist1h2bh	0.43484	1.74569	2.23032	0.152313	0.999924		Acat2	0.138166	4.879	3.3319	0.0842607	0.720987		Prdm2	0.0796582	6.48729	2.58269	0.125099	0.983326
Grap2	0.0714358	8.18223	2.07627	0.166443	0.749987		Cep95	0.181184	3.64503	3.19245	0.0905022	0.773719		Sf3a1	-0.0936416	8.36212	3.52001	0.0766222	0.655057		Phc3	0.0687137	7.16685	2.23006	0.152335	0.999924		Polk	0.1215	4.58214	3.32751	0.0844495	0.721973		Fbxl5	0.0947973	4.74433	2.58236	0.125121	0.983326
Rest	0.0976816	6.60701	2.07465	0.1666	0.750066		Plcb4	0.197281	3.30975	3.19063	0.0905873	0.773756		Atrn	0.130347	5.28297	3.51195	0.0769322	0.655855		Pus7l	-0.1566	3.48538	2.23003	0.152337	0.999924		Trmt5	-0.114644	4.2384	3.32566	0.084529	0.722025		Ankrd39	-0.156351	3.22512	2.58077	0.125231	0.983326
Zfp952	0.120337	3.60169	2.07011	0.16704	0.750066		Crtc2	0.0812678	5.92788	3.18898	0.0906641	0.773756		Fastk	0.119696	5.09789	3.51135	0.0769556	0.655855		Pld3	0.0772872	6.04271	2.22944	0.152389	0.999924		Thop1	-0.0974342	5.78654	3.32351	0.0846217	0.722188		mt-Nd4	0.245926	7.52689	2.58027	0.125265	0.983326
Sytl2	0.19661	4.46049	2.06892	0.167156	0.750066		Chd7	0.0863817	6.61741	3.18455	0.0908717	0.773771		Phf12	0.114238	6.64844	3.51	0.0770076	0.655855		Uap1l1	-0.108345	3.89887	2.22943	0.15239	0.999924		Rictor	0.118623	5.42305	3.31667	0.0849173	0.722451		Pcf11	0.0809184	6.45477	2.57727	0.125471	0.983326
Pdcd10	0.0792653	5.78259	2.06885	0.167163	0.750066		Malt1	0.0864355	7.697	3.18427	0.0908847	0.773771		Hist1h2bn	0.947111	2.59335	3.50921	0.0770383	0.655855		Fcho2	0.10428	4.09335	2.22799	0.152515	0.999924		Ncor1	0.0916379	8.0598	3.31617	0.0849391	0.722451		Zdhhc17	0.149514	3.58238	2.57721	0.125475	0.983326
Mga	0.0664805	6.29779	2.06683	0.16736	0.750066		2310022A10Rik	-0.0879451	5.92815	3.18159	0.0910107	0.773771		Pef1	-0.101669	5.96592	3.50891	0.0770495	0.655855		Afg3l2	-0.0710929	6.87279	2.22087	0.153136	0.999924		Parp4	0.0953495	5.65262	3.31605	0.0849443	0.722451		Smim20	-0.101032	4.50166	2.57632	0.125536	0.983326
Dhrs11	0.124537	3.50549	2.06414	0.167622	0.750066		Trmt5	-0.112027	4.2384	3.17611	0.0912685	0.773771		Mef2d	-0.091418	6.38088	3.50256	0.0772956	0.656447		Rrnad1	0.158949	3.48273	2.22008	0.153205	0.999924		Kat2a	-0.097282	6.51088	3.31599	0.0849466	0.722451		Slc25a11	-0.0898929	6.14554	2.57404	0.125693	0.983326
Usp19	0.0847844	7.50697	2.06118	0.167912	0.750066		Rce1	-0.0957297	4.80362	3.17498	0.0913219	0.773771		2700081O15Rik	0.242357	2.44106	3.50209	0.0773139	0.656447		Fbxo17	0.156522	3.39001	2.21857	0.153337	0.999924		Adcy3	-0.115616	4.56684	3.31177	0.0851297	0.722468		Rrp9	-0.0924975	5.91606	2.57353	0.125729	0.983326
Gm43422	0.240401	3.25952	2.05881	0.168144	0.750066		Brd3	0.0867522	6.63357	3.16921	0.0915942	0.773771		Prkcb	0.131555	5.43007	3.5008	0.077364	0.656447		Zrsr2	0.106814	4.88618	2.21826	0.153364	0.999924		Hs2st1	-0.101972	4.50261	3.31058	0.0851814	0.722468		Nsa2	-0.0703143	6.61048	2.57307	0.12576	0.983326
Usp54	0.16057	3.69078	2.05851	0.168173	0.750066		Ubxn7	0.0719523	6.74041	3.16451	0.091817	0.773771		Bspry	-0.278426	2.27904	3.49902	0.077433	0.656447		Ncor1	0.0854742	8.0598	2.21819	0.153371	0.999924		Zhx2	0.12315	4.06356	3.30969	0.0852203	0.722468		Ccnq	0.122807	3.89816	2.57294	0.125769	0.983326
Mtf1	0.0818724	4.91493	2.05621	0.168399	0.750066		Bcs1l	-0.161943	3.06618	3.16034	0.0920149	0.773771		Maml2	0.155762	4.54457	3.49817	0.0774662	0.656447		Tmem185b	-0.119725	3.91191	2.21717	0.15346	0.999924		Gm43552	0.15345	3.49214	3.30917	0.0852428	0.722468		Becn1	0.0638918	6.75127	2.57216	0.125823	0.983326
[truncated: 8,665 more rows]
