# Supplementary material for: Nematode microRNAs can Individually Regulate Interferon Regulatory Factor 4 and mTOR in Differentiating T Helper 2 Lymphocytes and Modulate Cytokine Production in Macrophages
Source: Front Mol Biosci. 2022 Jun 28;9:909312. doi: 10.3389/fmolb.2022.909312 (PMC9274173; doi:10.3389/fmolb.2022.909312)
Supplement: Supplementary file 3 [file Table4.XLSX]

## Sheet: Sheet1
Additional file 4. miRNAs and binding sites examined in this study.
miRNA name (ordered as mimic)	mature sequence	abundant in secretions of	mouse targets (non-exhaustive)	site type	context++ score	predicted target site used for cloning (UTR region)
Hpo-miR-1-3p	UGGAAUGUAAAGAAGUAUGUA	H. polygyrus bakeri	CxCl10 (IP-10)	7mer-m8	-1.103	-
			IL-6	7mer-m8	-1.06	-
			Irf4	6mer	-0.34	-
			Gata3	7mer-1a	-0.727	-
Hpo-miR-71-5p	UGAAAGACAUGGGUAGUGAGAC	H. polygyrus bakeri, A. suum	IL4Ra	6mer (4 different sites)	from -0.21 to -0.26	NNUGGAUUUCUCCUUCCUCUUUCU
			Gata3	6mer	-0.261	NNUUUUGUUUUUUUUUUUCUUUCU
			Irf4	8mer-1a	-1.86	AAUAUUUCUUCUUAAGUCUUUCA
			Irf4	7mer-1a	-0.62	-
			Arg1	8mer-1a	-1.929	AAAAGATGTGCCCTCTGTCTTTTAGGGTTACGGCCGGTGGAGAG
Hpo-miR-100-5p	AACCCGUAGAUCCGAACUUGUGU	H. polygyrus bakeri	CxCl10 (IP-10)	7mer-1a	-0.755	-
			mTOR	7mer-m8	-1.14	TGGGTAACTGAGAAATACGGGTT
			Irf4	6mer	-0.32	-
Hpo-miR-10021-5p	UGAGAUCAUCACCAUAAGCACA	H. polygyrus bakeri	Gata3	8mer-1a	-1.907	UGGGCAAUGGGUGUGUGAUCUCA
			Irf4	6mer	-0.33	-
Asu-miR-87a-3p	GUGAGCAAAGUCUCAGGUGUUG	H. polygyrus bakeri, T. muris, A. suum (not among top 20)	IL4Ra	7mer-m8	-1.09	GGUUUAAAAUCCCCAUUGCUCAG
Asu-miR-791-3p	UUUGGCACUCUCCAGGCCUGCA	T. muris	mTOR	7mer-m8	-1.219	ATCTGAGTAAATTTTGTGCCAAT
