# Supplementary material for: Nematode microRNAs can Individually Regulate Interferon Regulatory Factor 4 and mTOR in Differentiating T Helper 2 Lymphocytes and Modulate Cytokine Production in Macrophages
Source: Front Mol Biosci. 2022 Jun 28;9:909312. doi: 10.3389/fmolb.2022.909312 (PMC9274173; doi:10.3389/fmolb.2022.909312)
Supplement: Supplementary file 4 [file Table1.XLSX]

## Sheet: Sheet1
Additional file 1. TOP 20 secreted nematode miRNAs
Heligmosomoides polygyrus bakeri	Reference: Buck AH et al., Nat Commun, 2014. doi: 10.1038/ncomms6488
miRNA name	mature sequence
HpolyGenome23022012_contig_109792|2107|2164|+|5p|RD	UGAUAUGUCUGGUAUUCUUGGGUU
HpolyGenome23022012_contig_68684|74|133|-|5p|RD	UGAAAGACAUGGGUAGUGAGAC				Hpo-miR-71-5p
HpolyGenome23022012_contig_12817|324|380|+|3p|RD	UGACUAGACUGUUACUCGGCGU
HpolyGenome23022012_contig_176574|1578|1637|-|5p|RD	AAUGGCACUGCAUGAAUUCACGG
HpolyGenome23022012_contig_19842|1759|1815|-|3p|RD	UAGCACCAUGUAAAUUCAGCA
HpolyGenome23022012_contig_22035|414|469|+|3p|RD	UGAGAUCA-UUGUGAAGGCCACU
HpolyGenome23022012_contig_39637|5227|5282|+|5p|RD	UGAGAUCAUCACCAUAAGCACA				Hpo-miR-10021-5p
HpolyGenome23022012_contig_43338|2844|2901|+|3p|RD	UGACUAGAUCCAUACUCAGCC
HpolyGenome23022012_contig_6272|3505|3560|-|3p|D	UGACUAGAGACACAUUCAGCU
HpolyGenome23022012_contig_80080|312|389|-|3p|R	UGAGAUCACGCGUAUAUUCGCC
HpolyGenome23022012_contig_9950|4235|4291|-|5p|RD	UCCCUGAGACCUCAAUUGCGA
HpolyGenome23022012_contig_75276|3655|3711|-|3p|RD	UGGAAUGUAAAGAAGUAUGUA				Hpo-miR-1-3p
HpolyGenome23022012_contig_59422|2833|2890|-|3p|RD	UUGAGCAACGAAUAUGUGCGGGA
HpolyGenome23022012_contig_60381|206|264|-|3p|RD	GUGAGCAAAGUCUCAGGUGUGG
HpolyGenome23022012_contig_12817|619|676|+|5p|RD	UACCCGUAGCAUCUGUAUGUCU
HpolyGenome23022012_contig_222843|4949|5007|-|3p|RD	UACCCGUAGCCACAUAGUUCGCA
HpolyGenome23022012_contig_222843|5115|5173|-|3p|RD	UACCCGUAAUGAUAAUGAUCCCGA
HpolyGenome23022012_contig_222843|5907|5966|-|3p|RD	UACCCGUAAUGUACAUAGCUUGAG
HpolyGenome23022012_contig_232277|709|768|+|5p|RD	AACCCGUAGAUCCGAACUUGUGU				Hpo-miR-100-5p
HpolyGenome23022012_contig_12817|503|578|+|5p|R	AACCCGAUGUAGCUGUUAUACU
Trichuris muris	Reference: Eichenberger RM et al., J Extracell Vesicles, 2018. doi: 10.1080/20013078.2018.1428004
miRNA name	mature sequence
asu-miR-1175-3p	UGAGAUUCGUAACUACUGUUU
asu-miR-5360-5p	UCGAAUCGUCUCAUCGGAAGGCC
asu-miR-81b-3p	UGAGAUCAUAGUGAAAGCCG
asu-miR-72-5p	AGGCAAGAUGUUGGCAUAGCU
asu-miR-44a-3p	UGACUAGAUCCACACUCAUC
asu-miR-228-5p	AAUGGCACUGGAUGAAUUC
asu-miR-252-5p	CUAAGUAGUAGUGCCGCAGGUC
asu-miR-1822-3p	AAGCUGCCUGUUGAAUUGACUGA
asu-miR-56	AACCCGUAGAUCCGAACUUG
asu-miR-236-3p	UAAUACUGUCGGGUAAAGAUGAU
asu-miR-9-5p	UCUUUGGUUACCUAGCUGUAU
asu-miR-993-3p	GAAGCUCGUUUCUACAGGUAUGU
cel-miR-8197-3p	UUUGGCAACUGGUGUUCUGAUGA
asu-miR-791-3p	CUUGGCACUGUAAGAAUUC
asu-miR-49-3p	UAGCACCAUUUGAAUUCAGUUC
asu-miR-92-3p	UAUUGCACUAGUUCUAGGCCUUG
asu-miR-87a-3p	GUGAGCAAAGUUUCAGGUGUGU
tmu-miR-ev1	UGGACGAUUGACUACUGAGCAU
bma-miR-36c	UCACCGGAGCUAUCCUAAUCGU
tmu-miR-ev2	GUGUAAUAGCGAACCCGAAGGAG
Ascaris suum	Reference: Hansen EP et al., J Extracell Vesicles, 2019. doi: 10.1080/20013078.2019.1578116
miRNA name	mature sequence
asu-mir-71	UGAAAGACAUGGGUAGUGAGACG
asu-mir-81a	UGAGAUCAUUGUGAAAGCUAUU
asu-mir-5358a	UACCCGUAAUUGCCAUGACUGUU
asu-mir-9	UCUUUGGUUAUCUAGCUGUAUGA
asu-mir-100a-1	AACCCGUAGAUUCGAAUUUGUGUU
asu-mir-100a-2	AACCCGUAGAUCCGAACUUGUGUU
asu-mir-750	CCAGAUCUAUUACUUCCAACUGA
asu-lin-4	UCCCUGAGACCUCUGCUGUGA
asu-mir-100c	UACCCGUAGCUCCGAAAUCGUGU
asu-mir-239	UUUGUACUUCGGCUAAGGUGCUG
asu-mir-5359	UCUGGGAUUGUCUAUAUUGGUA
asu-mir-57	UACCCUGUAGUACCGAGCUGUGUUU
asu-mir-81c	UGAGAUCAUGUUACAUCCGACU
asu-mir-5362	AAAUCUCGUCCGGUAGUAUAUGC
asu-mir-56	UACCCGUAAGUCUCCAUCGAGC
asu-mir-100b	AACCCGUAGAUUCGAAUUUGUGUU
asu-let-7	UGAGGUAGUAGGUUGUAUAGUU
asu-mir-5357	AAUGGACAACGAUUUGGGUGAG
asu-mir-5364	AGAGGUAUUGUUUAUUGGCUAA
asu-mir-993	UAAGCUCGUCUCUACAGGCAGG
